# Supplementary material for: Comprehensive Evaluation of Cleavable Bioorthogonal Probes for Site-Specific O-GlcNAc Proteomics
Source: Mol Cell Proteomics. 2025 Aug 28;24(10):101064. doi: 10.1016/j.mcpro.2025.101064 (PMC12506516; doi:10.1016/j.mcpro.2025.101064)
Supplement: Supplemental Data S1 [file mmc1.xlsx]

## Sheet: peptide groups
Peptide Groups Peptide Group ID	Checked	Confidence	Sequence	Annotated Sequence	Modifications	Qvality PEP	Qvality q-value	Number of Protein Groups	Number of Proteins	Number of Isoforms	Number of PSMs	Master Protein Accessions	Positions in Master Proteins	Modifications in Master Proteins	Number of Missed Cleavages	Theo MHplus in Da	Sequence Length	Confidence by Search Engine Sequest HT	Charge by Search Engine Sequest HT	Percolator q-Value by Search Engine Sequest HT	Percolator PEP by Search Engine Sequest HT	XCorr by Search Engine Sequest HT	Reagent	Frequency
8	FALSE	High	AAAAEPSTSLHDTPR	[K].AAAAEPSTSLHDTPR.[S]	1xDADPS_click_tag [S9(100)]	4.12554e-05	0.000172888	1	1	3	15	Q811L6	Q811L6 [2157-2171]		0	2054.96	15	High	3	1.989e-05	8.636e-06	3.25	DADPS	8
139962	FALSE	High	MSSSTSSLTSSSSVSDGFK	[K].MSSSTSSLTSSSSVSDGFK.[V]	1xDADPS_click_tag [S/T]	8.66676e-05	0.000172888	1	1	1	9	Q0VGY8	Q0VGY8 [1672-1690]		0	2413.06	19	High	3	1.989e-05	1.728e-05	2.73	DADPS	8
137883	FALSE	High	MRPSVESGFPPVTR	[K].MRPSVESGFPPVTR.[Q]	1xDADPS_click_tag [T13(100)]	0.000156699	0.000172888	1	1	1	22	Q80Z38	Q80Z38 [878-891]		0	2091.02	14	High	3	1.989e-05	3.011e-05	3.38	DADPS	8
139983	FALSE	High	MSSTSMAGGSTPVSSANMMSGISSVPTPSPLGPLAGSPVIAAANSLGIPVPAAAGAQQ	[R].MSSTSMAGGSTPVSSANMMSGISSVPTPSPLGPLAGSPVIAAANSLGIPVPAAAGAQQ.[-]	1xDADPS_click_tag [N/S/T]	1.54267e-08	0.000172888	1	1	3	55	Q60737	Q60737 [334-391]		0	5866.85	58	High	5	1.989e-05	5.322e-09	6.71	DADPS	8
140443	FALSE	High	MTAMGSSPNIASSGVASDTIAFGEHHLPPVSMASTVPHSLR	[R].MTAMGSSPNIASSGVASDTIAFGEHHLPPVSMASTVPHSLR.[Q]	1xOxidation [M1(100)]; 1xDADPS_click_tag [S13(98.7)]	4.54108e-07	0.000172888	1	1	6	16	Q99MI1	Q99MI1 [104-144]		0	4695.21	41	High	5	1.989e-05	1.267e-07	8	DADPS	5
140442	FALSE	High	MTAMGSSPNIASSGVASDTIAFGEHHLPPVSMASTVPHSLR	[R].MTAMGSSPNIASSGVASDTIAFGEHHLPPVSMASTVPHSLR.[Q]	1xDADPS_click_tag [S/T/N]; 1xDeamidated [N9(100)]	1.51654e-10	0.000172888	1	1	4	21	Q99MI1	Q99MI1 [104-144]		0	4680.2	41	High	5	1.989e-05	7.03e-11	9.01	DADPS	7
140441	FALSE	High	MTAMGSSPNIASSGVASDTIAFGEHHLPPVSMASTVPHSLR	[R].MTAMGSSPNIASSGVASDTIAFGEHHLPPVSMASTVPHSLR.[Q]	1xDADPS_click_tag [S31(100)]	1.72354e-11	0.000172888	1	1	4	39	Q99MI1	Q99MI1 [104-144]		0	4679.22	41	High	5	1.989e-05	9.19e-12	11.18	DADPS	8
140208	FALSE	High	MSVQPTVSLGGFEITPPVVLR	[K].MSVQPTVSLGGFEITPPVVLR.[L]	1xDADPS_click_tag [S2(99.6)]	0.000510932	0.000172888	1	1	1	1	Q61937	Q61937 [81-101]		0	2758.43	21	High	3	1.989e-05	9.08e-05	2.75	DADPS	1
139988	FALSE	High	MSSTSMAGGSTPVSSANMMSGISSVPTPSPLGPLAGSPVIAAANSLGIPVPAAAGAQQ	[R].MSSTSMAGGSTPVSSANMMSGISSVPTPSPLGPLAGSPVIAAANSLGIPVPAAAGAQQ.[-]	2xDeamidated [N17; N44]; 1xOxidation [M]; 1xDADPS_click_tag [S/T]	0.000448951	0.000172888	1	1	26	103	Q60737	Q60737 [334-391]		0	5884.81	58	High	5	1.989e-05	8.039e-05	3.39	DADPS	8
139987	FALSE	High	MSSTSMAGGSTPVSSANMMSGISSVPTPSPLGPLAGSPVIAAANSLGIPVPAAAGAQQ	[R].MSSTSMAGGSTPVSSANMMSGISSVPTPSPLGPLAGSPVIAAANSLGIPVPAAAGAQQ.[-]	1xDeamidated [N]; 1xOxidation [M]; 1xDADPS_click_tag [S/T/N]	7.21271e-07	0.000172888	1	1	43	128	Q60737	Q60737 [334-391]		0	5883.83	58	High	4	1.989e-05	1.955e-07	5.05	DADPS	8
139986	FALSE	High	MSSTSMAGGSTPVSSANMMSGISSVPTPSPLGPLAGSPVIAAANSLGIPVPAAAGAQQ	[R].MSSTSMAGGSTPVSSANMMSGISSVPTPSPLGPLAGSPVIAAANSLGIPVPAAAGAQQ.[-]	1xOxidation [M6(100)]; 1xDADPS_click_tag [S/N/T]	5.21725e-07	0.000172888	1	1	8	78	Q60737	Q60737 [334-391]		0	5882.84	58	High	4	1.989e-05	1.438e-07	5.05	DADPS	8
139985	FALSE	High	MSSTSMAGGSTPVSSANMMSGISSVPTPSPLGPLAGSPVIAAANSLGIPVPAAAGAQQ	[R].MSSTSMAGGSTPVSSANMMSGISSVPTPSPLGPLAGSPVIAAANSLGIPVPAAAGAQQ.[-]	1xDADPS_click_tag [S/T/N]; 2xDeamidated [N17(100); N44(100)]	1.99598e-06	0.000172888	1	1	3	95	Q60737	Q60737 [334-391]		0	5868.82	58	High	4	1.989e-05	5.069e-07	4.39	DADPS	8
139984	FALSE	High	MSSTSMAGGSTPVSSANMMSGISSVPTPSPLGPLAGSPVIAAANSLGIPVPAAAGAQQ	[R].MSSTSMAGGSTPVSSANMMSGISSVPTPSPLGPLAGSPVIAAANSLGIPVPAAAGAQQ.[-]	1xDADPS_click_tag [S/T/N]; 1xDeamidated [N17(100)]	1.57645e-06	0.000172888	1	1	7	61	Q60737	Q60737 [334-391]		0	5867.83	58	High	4	1.989e-05	4.054e-07	4.71	DADPS	8
140444	FALSE	High	MTAMGSSPNIASSGVASDTIAFGEHHLPPVSMASTVPHSLR	[R].MTAMGSSPNIASSGVASDTIAFGEHHLPPVSMASTVPHSLR.[Q]	1xOxidation [M]; 1xDADPS_click_tag [S12(98.7)]; 1xDeamidated [N9(100)]	9.93762e-06	0.000172888	1	1	9	20	Q99MI1	Q99MI1 [104-144]		0	4696.2	41	High	5	1.989e-05	2.275e-06	4.59	DADPS	7
135908	FALSE	High	MPFPVTTQGSQQTQPPQR	[-].MPFPVTTQGSQQTQPPQR.[H]	1xMet-loss [N-Term]; 1xDADPS_click_tag [T6(99.6)]	0.000240709	0.000172888	1	1	1	8	Q61183	Q61183 [1-18]	Q61183 1xMet-loss [N-Term]	0	2428.17	18	High	3	1.989e-05	4.496e-05	2.27	DADPS	8
135130	FALSE	High	MNPPPPYPGTIPAAPTTAAPPPPLPPPQPPVDVCLK	[K].MNPPPPYPGTIPAAPTTAAPPPPLPPPQPPVDVCLK.[K]	1xCarbamidomethyl [C34]; 1xDADPS_click_tag [T/N/Y]	0.000107084	0.000172888	1	1	2	6	Q9JIL5	Q9JIL5 [835-870]		0	4224.14	36	High	4	1.989e-05	2.102e-05	3.98	DADPS	3
136695	FALSE	High	MPVCSFNGSTPITK	[K].MPVCSFNGSTPITK.[S]	1xCarbamidomethyl [C4]; 1xDADPS_click_tag [T13(100)]; 1xDeamidated [N7(100)]	7.14628e-07	0.000172888	1	1	5	117	Q9ES97	Q9ES97 [373-386]		0	2070.94	14	High	3	1.989e-05	1.933e-07	3.81	DADPS	8
136548	FALSE	High	MPSTAAASSNLSSPVTVR	[R].MPSTAAASSNLSSPVTVR.[S]	1xDADPS_click_tag [T4(100)]	2.62591e-11	0.000172888	1	1	3	35	Q68FF7	Q68FF7 [408-425]		0	2307.11	18	High	3	1.989e-05	1.361e-11	6.09	DADPS	8
136261	FALSE	High	MPNVPNTQPAIMKPTEEHPAYTQITK	[K].MPNVPNTQPAIMKPTEEHPAYTQITK.[E]	1xOxidation [M12(100)]; 1xDADPS_click_tag [T7(99.9)]; 1xDeamidated [N6(100)]	6.19998e-06	0.000172888	1	1	6	15	Q8K021	Q8K021 [53-78]		0	3484.66	26	High	4	1.989e-05	1.465e-06	3.87	DADPS	6
136260	FALSE	High	MPNVPNTQPAIMKPTEEHPAYTQITK	[K].MPNVPNTQPAIMKPTEEHPAYTQITK.[E]	1xOxidation [M12(100)]; 1xDADPS_click_tag [T7(100)]	9.35786e-12	0.000172888	1	1	6	97	Q8K021	Q8K021 [53-78]		0	3483.68	26	High	4	1.989e-05	5.192e-12	6.77	DADPS	8
136258	FALSE	High	MPNVPNTQPAIMKPTEEHPAYTQITK	[K].MPNVPNTQPAIMKPTEEHPAYTQITK.[E]	1xDADPS_click_tag [T7(99.4)]; 1xDeamidated [N6(100)]	0.000135951	0.000172888	1	1	3	25	Q8K021	Q8K021 [53-78]		0	3468.67	26	High	4	1.989e-05	2.635e-05	2.69	DADPS	7
136257	FALSE	High	MPNVPNTQPAIMKPTEEHPAYTQITK	[K].MPNVPNTQPAIMKPTEEHPAYTQITK.[E]	1xDADPS_click_tag [T7(99.3)]	1.16125e-12	0.000172888	1	1	3	89	Q8K021	Q8K021 [53-78]		0	3467.68	26	High	4	1.989e-05	7.359e-13	9.3	DADPS	8
141342	FALSE	High	MTPQESPPASSSSSQAAQPVSSHVETASQGHVGSQPR	[K].MTPQESPPASSSSSQAAQPVSSHVETASQGHVGSQPR.[S]	1xDADPS_click_tag [T/S]	0.000412327	0.000172888	1	1	2	4	P97789	P97789 [1659-1695]		0	4262.95	37	High	4	1.989e-05	7.442e-05	3.18	DADPS	4
145261	FALSE	High	NCSSITLQNITR	[R].NCSSITLQNITR.[G]	1xCarbamidomethyl [C2]; 1xDADPS_click_tag [S3(99.8)]; 1xDeamidated [N9(100)]	9.03321e-05	0.000172888	1	1	3	8	Q62165	Q62165 [639-650]		0	1938.91	12	High	3	1.989e-05	1.793e-05	2.67	DADPS	8
144929	FALSE	High	NCALSMDQIPDLHSPLSPISESPSSPAYSTVTR	[R].NCALSMDQIPDLHSPLSPISESPSSPAYSTVTR.[V]	1xCarbamidomethyl [C2]; 1xDADPS_click_tag [S5(100)]; 1xDeamidated [N1(100)]	1.96098e-05	0.000172888	1	1	1	2	Q9QZS8	Q9QZS8 [387-419]		0	4089.89	33	High	4	1.989e-05	4.301e-06	3.96	DADPS	1
144928	FALSE	High	NCALSMDQIPDLHSPLSPISESPSSPAYSTVTR	[R].NCALSMDQIPDLHSPLSPISESPSSPAYSTVTR.[V]	1xCarbamidomethyl [C2]; 1xDADPS_click_tag [S17(98.3)]	3.3461e-07	0.000172888	1	1	3	4	Q9QZS8	Q9QZS8 [387-419]		0	4088.91	33	High	4	1.989e-05	9.503e-08	6.39	DADPS	2
147896	FALSE	High	NGIPDEQIIVMMYDDIANSEENPTPGVVINRPNGTDVYK	[R].NGIPDEQIIVMMYDDIANSEENPTPGVVINRPNGTDVYK.[G]	1xDADPS_click_tag [N/T/Y/S]; 2xDeamidated [N18(100); N]	1.40576e-05	0.000172888	1	1	2	3	O89017	O89017 [61-99]		0	4851.25	39	High	4	1.989e-05	3.147e-06	4.46	DADPS	2
147609	FALSE	High	NGFSSVQATQLQTTQSVEGATGSAVK	[K].NGFSSVQATQLQTTQSVEGATGSAVK.[S]	1xDADPS_click_tag [S5(99.5)]; 1xDeamidated [N1(100)]	1.39778e-06	0.000172888	1	1	3	16	Q80X50	Q80X50 [639-664]		0	3128.49	26	High	3	1.989e-05	3.632e-07	4.06	DADPS	8
146651	FALSE	High	NESAHISDAVGVVAQAVHELLEK	[K].NESAHISDAVGVVAQAVHELLEK.[E]	1xDADPS_click_tag [N/S]	7.37683e-05	0.000172888	1	1	3	8	P35438	P35438 [276-298]		0	2947.46	23	High	4	1.989e-05	1.488e-05	3.19	DADPS	6
146300	FALSE	High	NEFQPQQSISATVSTPNVICNSVFPGGDMFR	[K].NEFQPQQSISATVSTPNVICNSVFPGGDMFR.[Q]	1xCarbamidomethyl [C20]; 1xDADPS_click_tag [S/T/N]; 1xDeamidated [N21(99.5)]	6.05063e-05	0.000172888	1	1	5	10	Q61464	Q61464 [240-270]		0	3959.81	31	High	4	1.989e-05	1.235e-05	3.52	DADPS	5
146299	FALSE	High	NEFQPQQSISATVSTPNVICNSVFPGGDMFR	[K].NEFQPQQSISATVSTPNVICNSVFPGGDMFR.[Q]	1xCarbamidomethyl [C20]; 1xDADPS_click_tag [T/S/N]	1.60747e-05	0.000172888	1	1	3	5	Q61464	Q61464 [240-270]		0	3958.82	31	High	4	1.989e-05	3.564e-06	4.44	DADPS	2
142345	FALSE	High	MVHASASTSPLCSPTDSQPTSHSYSQTTPPSASQMPSEPAGPPGFPR	[R].MVHASASTSPLCSPTDSQPTSHSYSQTTPPSASQMPSEPAGPPGFPR.[A]	1xCarbamidomethyl [C12]; 1xOxidation [M1(100)]; 1xDADPS_click_tag [S21(93.5)]	1.7107e-07	0.000172888	1	1	6	32	O88737	O88737 [1574-1620]		0	5400.4	47	High	4	1.989e-05	5.073e-08	5.1	DADPS	8
142344	FALSE	High	MVHASASTSPLCSPTDSQPTSHSYSQTTPPSASQMPSEPAGPPGFPR	[R].MVHASASTSPLCSPTDSQPTSHSYSQTTPPSASQMPSEPAGPPGFPR.[A]	1xCarbamidomethyl [C12]; 1xDADPS_click_tag [T/S/Y]	1.12264e-10	0.000172888	1	1	4	52	O88737	O88737 [1574-1620]		0	5384.4	47	High	5	1.989e-05	5.311e-11	9.83	DADPS	8
143989	FALSE	High	NAFDYSGGTEAAVDLTSGR	[K].NAFDYSGGTEAAVDLTSGR.[V]	1xDADPS_click_tag [T9(100)]	4.74014e-12	0.000172888	1	1	4	79	Q9QYX7	Q9QYX7 [2940-2958]		0	2462.09	19	High	3	1.989e-05	2.745e-12	5.57	DADPS	8
120834	FALSE	High	LYLQMWEHYAAGNKPDHMIKPVEVTESA	[R].LYLQMWEHYAAGNKPDHMIKPVEVTESA.[-]	1xDADPS_click_tag [S27(100)]; 1xDeamidated [N13(100)]	0.000108072	0.000172888	1	1	2	5	Q8CGY8	Q8CGY8 [1019-1046]		0	3789.78	28	High	4	1.989e-05	2.122e-05	4.48	DADPS	4
120833	FALSE	High	LYLQMWEHYAAGNKPDHMIKPVEVTESA	[R].LYLQMWEHYAAGNKPDHMIKPVEVTESA.[-]	1xDADPS_click_tag [T/S/Y/N]	9.44469e-06	0.000172888	1	1	2	12	Q8CGY8	Q8CGY8 [1019-1046]		0	3788.79	28	High	5	1.989e-05	2.17e-06	4.17	DADPS	6
120113	FALSE	High	LVWQQSSQEAPIMVITLASDASSQTR	[R].LVWQQSSQEAPIMVITLASDASSQTR.[M]	2xDADPS_click_tag [S6(100); S7(100)]	2.18949e-06	0.000172888	1	1	3	20	O88737	O88737 [1548-1573]		0	3908.87	26	High	4	1.989e-05	5.51e-07	4.28	DADPS	7
120112	FALSE	High	LVWQQSSQEAPIMVITLASDASSQTR	[R].LVWQQSSQEAPIMVITLASDASSQTR.[M]	1xOxidation [M13(100)]; 1xDADPS_click_tag [T16(100)]	1.06219e-07	0.000172888	1	1	4	234	O88737	O88737 [1548-1573]		0	3393.65	26	High	3	1.989e-05	3.252e-08	5.37	DADPS	8
120111	FALSE	High	LVWQQSSQEAPIMVITLASDASSQTR	[R].LVWQQSSQEAPIMVITLASDASSQTR.[M]	1xDADPS_click_tag [T16(100)]	2.97109e-09	0.000172888	1	1	3	417	O88737	O88737 [1548-1573]		0	3377.65	26	High	4	1.989e-05	1.14e-09	6.93	DADPS	8
121090	FALSE	High	LYSSMSDTNLAEAGLNYHAQR	[R].LYSSMSDTNLAEAGLNYHAQR.[L]	1xOxidation [M5(100)]; 1xDADPS_click_tag [S4(97.3)]; 1xDeamidated [N9(100)]	2.19103e-05	0.000172888	1	1	5	19	O88737	O88737 [1985-2005]		0	2889.28	21	High	3	1.989e-05	4.76e-06	3.14	DADPS	8
121089	FALSE	High	LYSSMSDTNLAEAGLNYHAQR	[R].LYSSMSDTNLAEAGLNYHAQR.[L]	1xOxidation [M5(100)]; 1xDADPS_click_tag [Y/S/T/N]	5.1289e-06	0.000172888	1	1	4	66	O88737	O88737 [1985-2005]		0	2888.3	21	High	3	1.989e-05	1.222e-06	3.63	DADPS	8
121087	FALSE	High	LYSSMSDTNLAEAGLNYHAQR	[R].LYSSMSDTNLAEAGLNYHAQR.[L]	1xDADPS_click_tag [Y/S/T/N]; 1xDeamidated [N9(100)]	0.000206149	0.000172888	1	1	5	19	O88737	O88737 [1985-2005]		0	2873.29	21	High	4	1.989e-05	3.891e-05	3.18	DADPS	6
121086	FALSE	High	LYSSMSDTNLAEAGLNYHAQR	[R].LYSSMSDTNLAEAGLNYHAQR.[L]	1xDADPS_click_tag [Y/S/T/N]	1.42344e-12	0.000172888	1	1	3	115	O88737	O88737 [1985-2005]		0	2872.3	21	High	3	1.989e-05	8.898e-13	6.38	DADPS	8
121255	FALSE	High	MAAAAATAVGPGAGSAGVAGPGGAGPCATVSVFPGAR	[-].MAAAAATAVGPGAGSAGVAGPGGAGPCATVSVFPGAR.[L]	1xCarbamidomethyl [C27]; 1xMet-loss+Acetyl [N-Term]; 1xDADPS_click_tag [S15(100)]	3.92805e-08	0.000172888	1	1	2	70	Q9WVG6	Q9WVG6 [1-37]	Q9WVG6 1xMet-loss+Acetyl [N-Term]	0	3581.73	37	High	4	1.989e-05	1.28e-08	6.34	DADPS	8
119146	FALSE	High	LVGGPVAGGDPNQTIQGQYCDICTAANSNK	[K].LVGGPVAGGDPNQTIQGQYCDICTAANSNK.[A]	2xCarbamidomethyl [C20; C23]; 1xDADPS_click_tag [T14(100)]; 1xDeamidated [N12(100)]	0.000247373	0.000172888	1	1	1	9	Q61001	Q61001 [89-118]		0	3637.64	30	High	4	1.989e-05	4.603e-05	2.73	DADPS	7
120080	FALSE	High	IVVTGNNEDISFSRPADLDLIQSTPFKPLALK	[R].IVVTGNNEDISFSRPADLDLIQSTPFKPLALK.[T]	1xDADPS_click_tag [T4(100)]; 1xDeamidated [N7(99.2)]	7.58355e-05	0.000172888	1	1	5	7	Q6PCP5	Q6PCP5 [57-88]		0	4031.09	32	High	4	1.989e-05	1.525e-05	3.49	DADPS	4
119979	FALSE	High	LVTPVTVSAVKPAVTTLVVK	[R].LVTPVTVSAVKPAVTTLVVK.[G]	1xDADPS_click_tag [T3(99.5)]	5.4295e-11	0.000172888	1	1	3	32	Q61191	Q61191 [856-875]		0	2553.47	20	High	4	1.989e-05	2.692e-11	7.09	DADPS	8
119910	FALSE	High	LVSTATTAPPSTAPAGSGSVQK	[K].LVSTATTAPPSTAPAGSGSVQK.[Y]	1xDADPS_click_tag [S/T]	0.000446948	0.000172888	1	1	2	22	Q62311	Q62311 [584-605]		0	2559.28	22	High	3	1.989e-05	8.021e-05	2.68	DADPS	8
119840	FALSE	High	LVSDDLDSSLANLVGNLGIGNGTTKNDVSWSQPGEK	[K].LVSDDLDSSLANLVGNLGIGNGTTKNDVSWSQPGEK.[K]	1xDADPS_click_tag [S/N/T]; 2xDeamidated [N21(100); N26(100)]	0.000527075	0.000172888	1	1	6	6	Q7M6Y3	Q7M6Y3 [535-570]		1	4234.02	36	High	4	1.989e-05	9.352e-05	4.18	DADPS	3
119730	FALSE	High	LVQLLTTTAEQQLR	[K].LVQLLTTTAEQQLR.[H]	1xDADPS_click_tag [T7(99.7)]	1.13833e-10	0.000172888	1	1	3	24	P70365	P70365 [637-650]		0	2145.14	14	High	3	1.989e-05	5.373e-11	4.11	DADPS	8
130090	FALSE	High	MGLEVIPVTSTTNK	[R].MGLEVIPVTSTTNK.[I]	1xDADPS_click_tag [T9(99.7)]	3.75044e-08	0.000172888	1	1	2	34	Q9D824	Q9D824 [196-209]		0	2021.01	14	High	3	1.989e-05	1.223e-08	4.02	DADPS	8
131837	FALSE	High	MKPVTASITTMPVNTVVSRPPPQVQIAPPVSLEPVNSLSASLENQLEAFLDGTLPSATDTGPLQNSSEDR	[K].MKPVTASITTMPVNTVVSRPPPQVQIAPPVSLEPVNSLSASLENQLEAFLDGTLPSATDTGPLQNSSEDR.[E]	1xDADPS_click_tag [N/S/T]	1.26979e-05	0.000172888	1	1	2	2	P59759	P59759 [918-987]		0	7870.95	70	High	5	1.989e-05	2.866e-06	6.03	DADPS	1
128945	FALSE	High	MEVMNLIEQPIKVTEWQQTYTYDSGIHSGVNTCVPSVSSK	[-].MEVMNLIEQPIKVTEWQQTYTYDSGIHSGVNTCVPSVSSK.[G]	1xAcetyl [N-Term]; 1xCarbamidomethyl [C33]; 1xDADPS_click_tag [T14(93.1)]; 1xDeamidated [N31(96.6)]	0.000272152	0.000172888	1	1	5	13	Q02257	Q02257 [1-40]	Q02257 1xAcetyl [N-Term]	1	5130.39	40	High	4	1.989e-05	5.031e-05	3.17	DADPS	8
128944	FALSE	High	MEVMNLIEQPIKVTEWQQTYTYDSGIHSGVNTCVPSVSSK	[-].MEVMNLIEQPIKVTEWQQTYTYDSGIHSGVNTCVPSVSSK.[G]	1xAcetyl [N-Term]; 1xCarbamidomethyl [C33]; 1xDADPS_click_tag [T/Y/S/N]	0.000435108	0.000172888	1	1	1	3	Q02257	Q02257 [1-40]	Q02257 1xAcetyl [N-Term]	1	5129.41	40	High	4	1.989e-05	7.808e-05	3.23	DADPS	3
131838	FALSE	High	MKPVTASITTMPVNTVVSRPPPQVQIAPPVSLEPVNSLSASLENQLEAFLDGTLPSATDTGPLQNSSEDR	[K].MKPVTASITTMPVNTVVSRPPPQVQIAPPVSLEPVNSLSASLENQLEAFLDGTLPSATDTGPLQNSSEDR.[E]	1xDADPS_click_tag [T5(100)]; 1xDeamidated [N14(99.9)]	1.84661e-05	0.000172888	1	1	2	2	P59759	P59759 [918-987]		0	7871.94	70	High	6	1.989e-05	4.054e-06	7.51	DADPS	1
131839	FALSE	High	MKPVTASITTMPVNTVVSRPPPQVQIAPPVSLEPVNSLSASLENQLEAFLDGTLPSATDTGPLQNSSEDR	[K].MKPVTASITTMPVNTVVSRPPPQVQIAPPVSLEPVNSLSASLENQLEAFLDGTLPSATDTGPLQNSSEDR.[E]	1xDADPS_click_tag [T5(99.9)]; 2xDeamidated [N44(99.1); N]	7.94869e-07	0.000172888	1	1	5	9	P59759	P59759 [918-987]		0	7872.92	70	High	5	1.989e-05	2.133e-07	7.48	DADPS	3
131840	FALSE	High	MKPVTASITTMPVNTVVSRPPPQVQIAPPVSLEPVNSLSASLENQLEAFLDGTLPSATDTGPLQNSSEDR	[K].MKPVTASITTMPVNTVVSRPPPQVQIAPPVSLEPVNSLSASLENQLEAFLDGTLPSATDTGPLQNSSEDR.[E]	1xDADPS_click_tag [T5(100)]; 3xDeamidated [N14(100); N36(100); N44(100)]	0.000142982	0.000172888	1	1	4	12	P59759	P59759 [918-987]		0	7873.9	70	High	5	1.989e-05	2.756e-05	4.54	DADPS	6
131843	FALSE	High	MKPVTASITTMPVNTVVSRPPPQVQIAPPVSLEPVNSLSASLENQLEAFLDGTLPSATDTGPLQNSSEDR	[K].MKPVTASITTMPVNTVVSRPPPQVQIAPPVSLEPVNSLSASLENQLEAFLDGTLPSATDTGPLQNSSEDR.[E]	3xDeamidated [N36; N44; N]; 1xOxidation [M]; 1xDADPS_click_tag [T/S]	0.000429302	0.000172888	1	1	11	24	P59759	P59759 [918-987]		0	7889.9	70	High	5	1.989e-05	7.724e-05	4.47	DADPS	8
131842	FALSE	High	MKPVTASITTMPVNTVVSRPPPQVQIAPPVSLEPVNSLSASLENQLEAFLDGTLPSATDTGPLQNSSEDR	[K].MKPVTASITTMPVNTVVSRPPPQVQIAPPVSLEPVNSLSASLENQLEAFLDGTLPSATDTGPLQNSSEDR.[E]	2xDeamidated [N36; N]; 1xOxidation [M]; 1xDADPS_click_tag [S/T]	6.36541e-05	0.000172888	1	1	6	9	P59759	P59759 [918-987]		0	7888.92	70	High	5	1.989e-05	1.295e-05	5.09	DADPS	5
123791	FALSE	High	MAPGALTAKPPLAPKPGTTVASGVTAR	[R].MAPGALTAKPPLAPKPGTTVASGVTAR.[G]	1xDADPS_click_tag [T7(100)]	1.5309e-07	0.000172888	1	1	3	15	Q8BHL3	Q8BHL3 [144-170]		0	3091.64	27	High	4	1.989e-05	4.575e-08	6.05	DADPS	8
123628	FALSE	High	MANDPLEGFHEVNLASPTSPDLLGVCDPGTQEQTTSPSVIYRPHPSTLCAAPLQANALDLSDLPTQPVYSSPR	[-].MANDPLEGFHEVNLASPTSPDLLGVCDPGTQEQTTSPSVIYRPHPSTLCAAPLQANALDLSDLPTQPVYSSPR.[H]	2xCarbamidomethyl [C26; C49]; 1xMet-loss+Acetyl [N-Term]; 1xDADPS_click_tag [T/S/Y/N]; 1xDeamidated [N56(100)]	6.19998e-06	0.000172888	1	1	2	4	Q68EF0	Q68EF0 [1-73]	Q68EF0 1xMet-loss+Acetyl [N-Term]	0	8283.96	73	High	5	1.989e-05	1.461e-06	4.38	DADPS	1
122648	FALSE	High	MAESSAATQSPSVSSSSSGAEPSALGGGGGSPGACPALGAK	[-].MAESSAATQSPSVSSSSSGAEPSALGGGGGSPGACPALGAK.[S]	1xCarbamidomethyl [C35]; 1xMet-loss+Acetyl [N-Term]; 1xDADPS_click_tag [T8(96.5)]	4.40268e-09	0.000172888	1	1	3	18	Q9ES97	Q9ES97 [1-41]	Q9ES97 1xMet-loss+Acetyl [N-Term]	0	4062.83	41	High	4	1.989e-05	1.65e-09	5.58	DADPS	8
124795	FALSE	High	MASSTPSPATSSNAGADPNTTNLRPTTYDTWCGVAHGCTR	[-].MASSTPSPATSSNAGADPNTTNLRPTTYDTWCGVAHGCTR.[K]	2xCarbamidomethyl [C32; C38]; 1xMet-loss+Acetyl [N-Term]; 1xDADPS_click_tag [S/T/N/Y]; 1xDeamidated [N22(99.2)]	0.000250772	0.000172888	1	1	4	10	P48318	P48318 [1-40]	P48318 1xMet-loss+Acetyl [N-Term]	0	4654.03	40	High	4	1.989e-05	4.673e-05	4.43	DADPS	6
124794	FALSE	High	MASSTPSPATSSNAGADPNTTNLRPTTYDTWCGVAHGCTR	[-].MASSTPSPATSSNAGADPNTTNLRPTTYDTWCGVAHGCTR.[K]	2xCarbamidomethyl [C32; C38]; 1xMet-loss+Acetyl [N-Term]; 1xDADPS_click_tag [S/T/N/Y]	0.000109572	0.000172888	1	1	2	10	P48318	P48318 [1-40]	P48318 1xMet-loss+Acetyl [N-Term]	0	4653.05	40	High	4	1.989e-05	2.151e-05	4.75	DADPS	5
148200	FALSE	High	NGSKPVHSNQHPQSPAVPPTYPSGPPPTTSALSSTPGNNGASTPAAPTSALGPK	[K].NGSKPVHSNQHPQSPAVPPTYPSGPPPTTSALSSTPGNNGASTPAAPTSALGPK.[A]	1xDADPS_click_tag [Y/S/T/N]; 2xDeamidated [N1(100); N39(99)]	1.24076e-05	0.000172888	1	1	4	8	Q8K0V4	Q8K0V4 [303-356]		0	5744.76	54	High	5	1.989e-05	2.796e-06	6.4	DADPS	3
148201	FALSE	High	NGSKPVHSNQHPQSPAVPPTYPSGPPPTTSALSSTPGNNGASTPAAPTSALGPK	[K].NGSKPVHSNQHPQSPAVPPTYPSGPPPTTSALSSTPGNNGASTPAAPTSALGPK.[A]	1xDADPS_click_tag [T/Y/S/N]; 3xDeamidated [N1(99); N38(100); N39(100)]	2.44286e-07	0.000172888	1	1	4	25	Q8K0V4	Q8K0V4 [303-356]		0	5745.74	54	High	5	1.989e-05	7.09e-08	7.78	DADPS	7
165726	FALSE	High	QLLPSTATVR	[R].QLLPSTATVR.[A]	1xDADPS_click_tag [S5(100)]	1.3849e-06	0.000172888	1	1	3	70	O88737	O88737 [2184-2193]		0	1616.85	10	High	3	1.989e-05	3.591e-07	4.36	DADPS	8
165518	FALSE	High	QLGSSQGAIFPGTFVGTTEPASPPLSSTSPTTTAATMPVVPTGAVLAPPEEAALCLEEVAPPASGTR	[K].QLGSSQGAIFPGTFVGTTEPASPPLSSTSPTTTAATMPVVPTGAVLAPPEEAALCLEEVAPPASGTR.[K]	1xCarbamidomethyl [C55]; 1xDADPS_click_tag [S/T]	8.92204e-10	0.000172888	1	1	1	31	Q8R3V5	Q8R3V5 [277-343]		0	7106.5	67	High	6	1.989e-05	3.691e-10	8.44	DADPS	8
165519	FALSE	High	QLGSSQGAIFPGTFVGTTEPASPPLSSTSPTTTAATMPVVPTGAVLAPPEEAALCLEEVAPPASGTR	[K].QLGSSQGAIFPGTFVGTTEPASPPLSSTSPTTTAATMPVVPTGAVLAPPEEAALCLEEVAPPASGTR.[K]	1xCarbamidomethyl [C55]; 1xOxidation [M37(100)]; 1xDADPS_click_tag [S/T]	1.91741e-08	0.000172888	1	1	1	8	Q8R3V5	Q8R3V5 [277-343]		0	7122.5	67	High	5	1.989e-05	6.544e-09	6.58	DADPS	4
167110	FALSE	High	QNGGPLTPGTSPTQLAAPVSFSTSTSSDSSGGR	[K].QNGGPLTPGTSPTQLAAPVSFSTSTSSDSSGGR.[V]	2xDADPS_click_tag [S11(99.3); T13(100)]	6.78971e-05	0.000172888	1	1	2	10	O88737	O88737 [1314-1346]		0	4211.93	33	High	4	1.989e-05	1.372e-05	3.48	DADPS	6
167109	FALSE	High	QNGGPLTPGTSPTQLAAPVSFSTSTSSDSSGGR	[K].QNGGPLTPGTSPTQLAAPVSFSTSTSSDSSGGR.[V]	1xDADPS_click_tag [S20(100)]; 1xDeamidated [N2(100)]	1.80805e-10	0.000172888	1	1	8	176	O88737	O88737 [1314-1346]		0	3681.7	33	High	4	1.989e-05	8.297e-11	7.53	DADPS	8
167108	FALSE	High	QNGGPLTPGTSPTQLAAPVSFSTSTSSDSSGGR	[K].QNGGPLTPGTSPTQLAAPVSFSTSTSSDSSGGR.[V]	1xDADPS_click_tag [T13(98.8)]	2.49231e-06	0.000172888	1	1	4	20	O88737	O88737 [1314-1346]		0	3680.72	33	High	4	1.989e-05	6.231e-07	4.76	DADPS	8
167013	FALSE	High	QNAISQPASGSTFSHHSMVSMLGK	[K].QNAISQPASGSTFSHHSMVSMLGK.[G]	1xDADPS_click_tag [S5(99.5)]	2.5402e-05	0.000172888	1	1	2	3	Q80X50	Q80X50 [341-364]		0	3033.4	24	High	4	1.989e-05	5.469e-06	5.25	DADPS	2
166696	FALSE	High	QMLPSSITMSQGGMVTVIPATVVTSR	[K].QMLPSSITMSQGGMVTVIPATVVTSR.[G]	1xDADPS_click_tag [S/T]	0.000179751	0.000172888	1	1	1	4	Q8BU11	Q8BU11 [373-398]		0	3222.6	26	High	3	1.989e-05	3.423e-05	2.61	DADPS	2
166109	FALSE	High	QLSDGQPPPPVQGSVPLLAGPCPCPGPGPNTSTGSACHTTTLPALVR	[K].QLSDGQPPPPVQGSVPLLAGPCPCPGPGPNTSTGSACHTTTLPALVR.[T]	3xCarbamidomethyl [C22; C24; C37]; 1xDADPS_click_tag [S14(100)]; 1xDeamidated [N30(100)]	1.94293e-05	0.000172888	1	1	2	4	Q8BXJ8	Q8BXJ8 [64-110]		0	5276.53	47	High	4	1.989e-05	4.253e-06	4.68	DADPS	2
166108	FALSE	High	QLSDGQPPPPVQGSVPLLAGPCPCPGPGPNTSTGSACHTTTLPALVR	[K].QLSDGQPPPPVQGSVPLLAGPCPCPGPGPNTSTGSACHTTTLPALVR.[T]	3xCarbamidomethyl [C22; C24; C37]; 1xDADPS_click_tag [N/T/S]	2.75514e-07	0.000172888	1	1	3	8	Q8BXJ8	Q8BXJ8 [64-110]		0	5275.55	47	High	4	1.989e-05	7.911e-08	7.11	DADPS	4
166105	FALSE	High	QISAVQPSIINLSAASSLGTPVTMDSK	[R].QISAVQPSIINLSAASSLGTPVTMDSK.[T]	2xDADPS_click_tag [S13(100); T23(99.1)]	1.73891e-05	0.000172888	1	1	6	42	Q9QYX7	Q9QYX7 [2695-2721]		0	3777.86	27	High	4	1.989e-05	3.848e-06	3.7	DADPS	8
166104	FALSE	High	QISAVQPSIINLSAASSLGTPVTMDSK	[R].QISAVQPSIINLSAASSLGTPVTMDSK.[T]	1xOxidation [M24(100)]; 1xDADPS_click_tag [S13(100)]; 1xDeamidated [N11(100)]	0.000248501	0.000172888	1	1	4	16	Q9QYX7	Q9QYX7 [2695-2721]		0	3263.62	27	High	4	1.989e-05	4.633e-05	4.55	DADPS	7
166102	FALSE	High	QISAVQPSIINLSAASSLGTPVTMDSK	[R].QISAVQPSIINLSAASSLGTPVTMDSK.[T]	1xDADPS_click_tag [T23(100)]; 1xDeamidated [N11(100)]	8.93478e-06	0.000172888	1	1	5	32	Q9QYX7	Q9QYX7 [2695-2721]		0	3247.62	27	High	3	1.989e-05	2.062e-06	3.95	DADPS	8
166101	FALSE	High	QISAVQPSIINLSAASSLGTPVTMDSK	[R].QISAVQPSIINLSAASSLGTPVTMDSK.[T]	1xDADPS_click_tag [T23(100)]	4.76212e-12	0.000172888	1	1	8	74	Q9QYX7	Q9QYX7 [2695-2721]		0	3246.64	27	High	4	1.989e-05	2.755e-12	8.26	DADPS	8
163487	FALSE	High	QFLNAESAYMDPMKQNGGPLTPGTSPTQLAAPVSFSTSTSSDSSGGR	[K].QFLNAESAYMDPMKQNGGPLTPGTSPTQLAAPVSFSTSTSSDSSGGR.[V]	1xDADPS_click_tag [S/Y/T/N]; 2xDeamidated [N4(100); N16(100)]	0.000223788	0.000172888	1	1	2	12	O88737	O88737 [1300-1346]		1	5308.4	47	High	4	1.989e-05	4.195e-05	4.72	DADPS	8
163486	FALSE	High	QFLNAESAYMDPMKQNGGPLTPGTSPTQLAAPVSFSTSTSSDSSGGR	[K].QFLNAESAYMDPMKQNGGPLTPGTSPTQLAAPVSFSTSTSSDSSGGR.[V]	1xDADPS_click_tag [Y9(97.1)]; 1xDeamidated [N16(99)]	0.000350676	0.000172888	1	1	4	6	O88737	O88737 [1300-1346]		1	5307.42	47	High	4	1.989e-05	6.382e-05	4.82	DADPS	5
163321	FALSE	High	QETAASLVTSAVGQQNGNVVR	[R].QETAASLVTSAVGQQNGNVVR.[V]	1xDADPS_click_tag [S/T/N]; 1xDeamidated [N16(100)]	1.16298e-05	0.000172888	1	1	7	30	Q61191	Q61191 [1053-1073]		0	2661.3	21	High	3	1.989e-05	2.634e-06	3.68	DADPS	8
163320	FALSE	High	QETAASLVTSAVGQQNGNVVR	[R].QETAASLVTSAVGQQNGNVVR.[V]	1xDADPS_click_tag [S6(99.6)]	6.51383e-05	0.000172888	1	1	3	11	Q61191	Q61191 [1053-1073]		0	2660.31	21	High	3	1.989e-05	1.322e-05	3.3	DADPS	8
163163	FALSE	High	QENIINFFEDNFVPEINVTTPSQNEVLEVK	[K].QENIINFFEDNFVPEINVTTPSQNEVLEVK.[K]	1xDADPS_click_tag [T19(100)]; 1xDeamidated [N17(100)]	1.6612e-08	0.000172888	1	1	15	91	Q7TQF7	Q7TQF7 [317-346]		0	4038.93	30	High	4	1.989e-05	5.71e-09	6.86	DADPS	8
164828	FALSE	High	QHSQTPSTLNPTMPASER	[K].QHSQTPSTLNPTMPASER.[T]	1xOxidation [M13(100)]; 1xDADPS_click_tag [T8(100)]	1.18332e-06	0.000172888	1	1	6	61	F6SEU4	F6SEU4 [1133-1150]		0	2529.15	18	High	3	1.989e-05	3.108e-07	3.83	DADPS	8
164826	FALSE	High	QHSQTPSTLNPTMPASER	[K].QHSQTPSTLNPTMPASER.[T]	1xDADPS_click_tag [T8(100)]	3.46142e-06	0.000172888	1	1	5	64	F6SEU4	F6SEU4 [1133-1150]		0	2513.16	18	High	3	1.989e-05	8.472e-07	4.08	DADPS	8
164617	FALSE	High	QGYPANNGTPVVPTTYSSSVSGIR	[R].QGYPANNGTPVVPTTYSSSVSGIR.[-]	1xDADPS_click_tag [T15(100)]; 2xDeamidated [N6(100); N7(100)]	6.57418e-10	0.000172888	1	1	5	81	Q9JI46	Q9JI46 [145-168]		0	2985.4	24	High	3	1.989e-05	2.779e-10	5.87	DADPS	8
164616	FALSE	High	QGYPANNGTPVVPTTYSSSVSGIR	[R].QGYPANNGTPVVPTTYSSSVSGIR.[-]	1xDADPS_click_tag [T15(100)]; 1xDeamidated [N]	2.48807e-10	0.000172888	1	1	14	139	Q9JI46	Q9JI46 [145-168]		0	2984.41	24	High	3	1.989e-05	1.118e-10	5.71	DADPS	8
164615	FALSE	High	QGYPANNGTPVVPTTYSSSVSGIR	[R].QGYPANNGTPVVPTTYSSSVSGIR.[-]	1xDADPS_click_tag [T15(100)]	3.58087e-08	0.000172888	1	1	7	79	Q9JI46	Q9JI46 [145-168]		0	2983.43	24	High	3	1.989e-05	1.171e-08	4.78	DADPS	8
167111	FALSE	High	QNGGPLTPGTSPTQLAAPVSFSTSTSSDSSGGR	[K].QNGGPLTPGTSPTQLAAPVSFSTSTSSDSSGGR.[V]	1xDeamidated [N2]; 2xDADPS_click_tag [T/S]	8.49157e-06	0.000172888	1	1	7	117	O88737	O88737 [1314-1346]		0	4212.92	33	High	4	1.989e-05	1.966e-06	4	DADPS	8
172480	FALSE	High	REPSFASPASLEPGLPSDVLFTSTCTFPSSTLPAR	[R].REPSFASPASLEPGLPSDVLFTSTCTFPSSTLPAR.[R]	1xCarbamidomethyl [C25]; 1xDADPS_click_tag [S17(100)]	2.39424e-08	0.000172888	1	1	2	9	G3X9J0	G3X9J0 [1547-1581]		1	4254.05	35	High	4	1.989e-05	8.048e-09	7.63	DADPS	5
172129	FALSE	High	RDILITQMGTAQGVGLKPGPVPEPGAEPHR	[R].RDILITQMGTAQGVGLKPGPVPEPGAEPHR.[A]	1xOxidation [M8(100)]; 1xDADPS_click_tag [T10(100)]	4.71643e-05	0.000172888	1	1	3	7	O88737	O88737 [1819-1848]		1	3668.87	30	High	5	1.989e-05	9.784e-06	4.51	DADPS	3
172128	FALSE	High	RDILITQMGTAQGVGLKPGPVPEPGAEPHR	[R].RDILITQMGTAQGVGLKPGPVPEPGAEPHR.[A]	1xDADPS_click_tag [T6(100)]	3.61866e-13	0.000172888	1	1	3	25	O88737	O88737 [1819-1848]		1	3652.87	30	High	5	1.989e-05	2.464e-13	10.79	DADPS	8
172080	FALSE	High	RDEDAENLGHFVMFPANGSIDLMYFPYYGK	[K].RDEDAENLGHFVMFPANGSIDLMYFPYYGK.[K]	1xDADPS_click_tag [S19(100)]; 1xDeamidated [N17(100)]	1.00483e-07	0.000172888	1	1	1	11	P14231	P14231 [204-233]		1	4028.8	30	High	4	1.989e-05	3.082e-08	6.28	DADPS	5
172519	FALSE	High	RETIQQSSSLTSVPPTTFSLTFK	[K].RETIQQSSSLTSVPPTTFSLTFK.[M]	1xDADPS_click_tag [T17(99.5)]	1.7107e-07	0.000172888	1	1	7	96	Q3TLH4	Q3TLH4 [2179-2201]		1	3086.55	23	High	3	1.989e-05	5.072e-08	4.93	DADPS	8
171537	FALSE	High	QYYQQPTATAAAVAAAAQPQPSVAETYYQTAPK	[K].QYYQQPTATAAAVAAAAQPQPSVAETYYQTAPK.[A]	1xDADPS_click_tag [S22(100)]	1.22794e-06	0.000172888	1	1	1	9	O88532	O88532 [159-191]		0	4015.92	33	High	4	1.989e-05	3.209e-07	4.97	DADPS	6
172922	FALSE	High	RGPEVTSQGVQTSSPACK	[K].RGPEVTSQGVQTSSPACK.[Q]	1xCarbamidomethyl [C17]; 1xDADPS_click_tag [T/S]	0.000412327	0.000172888	1	1	2	16	O70305	O70305 [847-864]		1	2420.14	18	High	3	1.989e-05	7.448e-05	3.92	DADPS	8
172780	FALSE	High	RGFDTYFGYLLGSEDYYTHEACAPIESLNGTR	[R].RGFDTYFGYLLGSEDYYTHEACAPIESLNGTR.[C]	1xCarbamidomethyl [C22]; 1xDADPS_click_tag [S27(99.3)]; 1xDeamidated [N29(100)]	8.0331e-06	0.000172888	1	1	2	9	P50429	P50429 [161-192]		1	4234.88	32	High	4	1.989e-05	1.861e-06	5.44	DADPS	6
172739	FALSE	High	RGDHPWIPKPVQIPATSQPSQPVLGVPK	[R].RGDHPWIPKPVQIPATSQPSQPVLGVPK.[R]	1xDADPS_click_tag [S17(100)]	3.68167e-08	0.000172888	1	1	3	126	Q7TSJ2	Q7TSJ2 [166-193]		1	3560.89	28	High	4	1.989e-05	1.202e-08	6.98	DADPS	8
162191	FALSE	High	QDTVEITTTTPSTPAVVPMTK	[K].QDTVEITTTTPSTPAVVPMTK.[D]	1xDADPS_click_tag [T/S]	0.00010857	0.000172888	1	1	4	10	A6H619	A6H619 [1357-1377]		0	2748.35	21	High	3	1.989e-05	2.134e-05	3.32	DADPS	5
170076	FALSE	High	QTAASAGLVDAPAPSAASR	[K].QTAASAGLVDAPAPSAASR.[K]	1xDADPS_click_tag [T2(100)]	2.18535e-13	0.000172888	1	1	3	47	Q64332	Q64332 [94-112]		0	2272.1	19	High	3	1.989e-05	1.541e-13	6.76	DADPS	8
169999	FALSE	High	QSTEPSIVMPSIGLSAEPPAPK	[K].QSTEPSIVMPSIGLSAEPPAPK.[E]	1xDADPS_click_tag [T3(99.2)]	4.69057e-07	0.000172888	1	1	2	16	P20357	P20357 [237-258]		0	2767.37	22	High	3	1.989e-05	1.306e-07	3.59	DADPS	8
168555	FALSE	High	QQEAPPPPPPATTQNYQDSYSYVR	[R].QQEAPPPPPPATTQNYQDSYSYVR.[S]	2xDADPS_click_tag [T12(99.4); T13(99.4)]	3.27501e-05	0.000172888	1	1	1	10	O88532	O88532 [124-147]		0	3796.71	24	High	4	1.989e-05	6.945e-06	2.63	DADPS	6
168554	FALSE	High	QQEAPPPPPPATTQNYQDSYSYVR	[R].QQEAPPPPPPATTQNYQDSYSYVR.[S]	1xDADPS_click_tag [T12(99.6)]; 1xDeamidated [N15(100)]	1.90734e-05	0.000172888	1	1	2	25	O88532	O88532 [124-147]		0	3266.48	24	High	4	1.989e-05	4.194e-06	3.77	DADPS	7
168446	FALSE	High	QPSVTISSK	[R].QPSVTISSK.[I]	1xDADPS_click_tag [T5(100)]	1.09381e-06	0.000172888	1	1	3	86	P08553	P08553 [426-434]		0	1477.74	9	High	3	1.989e-05	2.877e-07	3.43	DADPS	8
168427	FALSE	High	QPSNSPPPVSSAMITSHGATSPSQFQGLPSHGAIFQQQPENCSPPPSVALTCLGLQQASQSQPVTIQLQEPVDMLSNMAGTAAGSAGR	[R].QPSNSPPPVSSAMITSHGATSPSQFQGLPSHGAIFQQQPENCSPPPSVALTCLGLQQASQSQPVTIQLQEPVDMLSNMAGTAAGSAGR.[S]	2xCarbamidomethyl [C42; C52]; 1xDADPS_click_tag [S/T/N]; 2xDeamidated [N4(100); N41(100)]	1.8724e-05	0.000172888	1	1	1	3	Q6P4S6	Q6P4S6 [792-879]		0	9582.52	88	High	6	1.989e-05	4.107e-06	3.68	DADPS	2
168352	FALSE	High	QPQAPPTPQQTPATQTQGLPTQAQATPQHQQQHLLK	[K].QPQAPPTPQQTPATQTQGLPTQAQATPQHQQQHLLK.[Q]	1xDADPS_click_tag [T]	7.65373e-05	0.000172888	1	1	4	11	Q3UHJ0	Q3UHJ0 [435-470]		0	4455.23	36	High	5	1.989e-05	1.538e-05	4.42	DADPS	4
168312	FALSE	High	QPPAPPPPPPAVSAPAAEAAPPAAAATIAAAAATAVVAPTSTVAVAPVASVLEK	[K].QPPAPPPPPPAVSAPAAEAAPPAAAATIAAAAATAVVAPTSTVAVAPVASVLEK.[K]	1xDADPS_click_tag [T34(98.4)]	1.10225e-07	0.000172888	1	1	2	12	P56671	P56671 [129-182]		0	5402.87	54	High	5	1.989e-05	3.369e-08	9.1	DADPS	6
168217	FALSE	High	QPIAVSSMPQQIGVPTSSLTQVVHSAGR	[K].QPIAVSSMPQQIGVPTSSLTQVVHSAGR.[R]	1xDADPS_click_tag [S6(99.6)]	3.00352e-08	0.000172888	1	1	4	55	P83741	P83741 [1224-1251]		0	3406.73	28	High	4	1.989e-05	9.964e-09	6.93	DADPS	8
168163	FALSE	High	QPETYHTYTTNTPTTTR	[R].QPETYHTYTTNTPTTTR.[S]	1xDADPS_click_tag [T10(99.7)]	5.98459e-08	0.000172888	1	1	6	111	Q61191	Q61191 [1232-1248]		0	2543.15	17	High	3	1.989e-05	1.898e-08	4.3	DADPS	8
168553	FALSE	High	QQEAPPPPPPATTQNYQDSYSYVR	[R].QQEAPPPPPPATTQNYQDSYSYVR.[S]	1xDADPS_click_tag [T12(99.6)]	1.6511e-06	0.000172888	1	1	2	35	O88532	O88532 [124-147]		0	3265.49	24	High	4	1.989e-05	4.243e-07	4.35	DADPS	8
170342	FALSE	High	QTLQNTPVGSSSK	[R].QTLQNTPVGSSSK.[S]	1xDADPS_click_tag [S12(99.7)]	1.65876e-06	0.000172888	1	1	3	38	E9QAT4	E9QAT4 [59-71]		0	1877.91	13	High	3	1.989e-05	4.263e-07	3.84	DADPS	8
170378	FALSE	High	QTMHSLLDDAFALVAPSSQPTNAMGAGTGVPASLPVNSTPSR	[R].QTMHSLLDDAFALVAPSSQPTNAMGAGTGVPASLPVNSTPSR.[E]	1xDADPS_click_tag [S/T/N]	0.000270919	0.000172888	1	1	1	3	Q68FD9	Q68FD9 [1674-1715]		0	4725.28	42	High	4	1.989e-05	5.01e-05	3.47	DADPS	2
170379	FALSE	High	QTMHSLLDDAFALVAPSSQPTNAMGAGTGVPASLPVNSTPSR	[R].QTMHSLLDDAFALVAPSSQPTNAMGAGTGVPASLPVNSTPSR.[E]	1xDADPS_click_tag [S/T/N]; 1xDeamidated [N22(100)]	2.59957e-05	0.000172888	1	1	1	7	Q68FD9	Q68FD9 [1674-1715]		0	4726.26	42	High	4	1.989e-05	5.593e-06	5.02	DADPS	5
170939	FALSE	High	QVPVNTTVVSTSQSGK	[R].QVPVNTTVVSTSQSGK.[L]	1xDADPS_click_tag [S12(99.4)]	0.0003872	0.000172888	1	1	3	18	Q6PIJ4	Q6PIJ4 [1161-1176]		0	2163.08	16	High	3	1.989e-05	6.999e-05	2.52	DADPS	8
170924	FALSE	High	QVPFSATFSTAK	[K].QVPFSATFSTAK.[S]	1xDADPS_click_tag [S5(100)]	7.30918e-05	0.000172888	1	1	1	7	Q5SV85	Q5SV85 [624-635]		0	1814.88	12	High	3	1.989e-05	1.471e-05	3.22	DADPS	7
170865	FALSE	High	QVISGVGISTPQYSTAR	[R].QVISGVGISTPQYSTAR.[M]	2xDADPS_click_tag [S9(100); S14(100)]	9.07486e-05	0.000172888	1	1	9	53	Q9QYX7	Q9QYX7 [2980-2996]		0	2826.36	17	High	3	1.989e-05	1.803e-05	3.43	DADPS	8
170864	FALSE	High	QVISGVGISTPQYSTAR	[R].QVISGVGISTPQYSTAR.[M]	1xDADPS_click_tag [Y/S/T]	3.36584e-12	0.000172888	1	1	6	107	Q9QYX7	Q9QYX7 [2980-2996]		0	2295.15	17	High	3	1.989e-05	1.989e-12	6.07	DADPS	8
170515	FALSE	High	QTTLYLEPKITSTYEVIR	[R].QTTLYLEPKITSTYEVIR.[N]	1xDADPS_click_tag [T11(100)]	0.000296652	0.000172888	1	1	4	11	Q9QYX7	Q9QYX7 [3893-3910]		1	2686.38	18	High	3	1.989e-05	5.46e-05	2.63	DADPS	6
170511	FALSE	High	QTTAPATMSTAASGTTMGLVEQAK	[R].QTTAPATMSTAASGTTMGLVEQAK.[S]	1xOxidation [M17(100)]; 1xDADPS_click_tag [T3(99.5)]	1.67933e-07	0.000172888	1	1	11	122	P28652	P28652 [319-342]		0	2900.35	24	High	3	1.989e-05	4.982e-08	3.77	DADPS	8
170510	FALSE	High	QTTAPATMSTAASGTTMGLVEQAK	[R].QTTAPATMSTAASGTTMGLVEQAK.[S]	1xDADPS_click_tag [T2(99.6)]	3.22855e-12	0.000172888	1	1	6	133	P28652	P28652 [319-342]		0	2884.35	24	High	3	1.989e-05	1.913e-12	6.03	DADPS	8
170506	FALSE	High	QTTANEVYR	[R].QTTANEVYR.[R]	1xDADPS_click_tag [T2(100)]	2.03326e-06	0.000172888	1	1	2	45	Q9QYX7	Q9QYX7 [2685-2693]		0	1612.74	9	High	3	1.989e-05	5.145e-07	3.54	DADPS	8
170501	FALSE	High	QTTAAAAATFSEQVGGGSGGAGR	[K].QTTAAAAATFSEQVGGGSGGAGR.[G]	1xDADPS_click_tag [T2(100)]	2.70319e-16	0.000172888	1	1	5	227	O88935	O88935 [86-108]		0	2583.19	23	High	3	1.989e-05	2.917e-16	7.53	DADPS	8
170463	FALSE	High	QTSLADLEQKVPTNYEVIGSPAVTMSSAPPETGYSGPAVSGSYEQGKAPEHPR	[R].QTSLADLEQKVPTNYEVIGSPAVTMSSAPPETGYSGPAVSGSYEQGKAPEHPR.[G]	1xDADPS_click_tag [S20(100)]	4.22323e-06	0.000172888	1	1	1	2	O88737	O88737 [3156-3208]		2	6046.88	53	High	5	1.989e-05	1.019e-06	7.56	DADPS	1
170380	FALSE	High	QTMHSLLDDAFALVAPSSQPTNAMGAGTGVPASLPVNSTPSR	[R].QTMHSLLDDAFALVAPSSQPTNAMGAGTGVPASLPVNSTPSR.[E]	1xDADPS_click_tag [S/T/N]; 2xDeamidated [N22(100); N37(100)]	0.000469462	0.000172888	1	1	1	4	Q68FD9	Q68FD9 [1674-1715]		0	4727.24	42	High	4	1.989e-05	8.392e-05	3.68	DADPS	4
161947	FALSE	High	QDGSNFTCLCLPGYTGELCQSK	[K].QDGSNFTCLCLPGYTGELCQSK.[I]	3xCarbamidomethyl [C8; C10; C19]; 1xDADPS_click_tag [Y/T/S/N]; 1xDeamidated [N5(100)]	5.91146e-07	0.000172888	1	1	5	47	Q8JZM4	Q8JZM4 [371-392]		0	3067.3	22	High	3	1.989e-05	1.622e-07	4.76	DADPS	8
161858	FALSE	High	QDALWISTSSAGTGGAEPPALSPAPASPARPVSPAPGR	[R].QDALWISTSSAGTGGAEPPALSPAPASPARPVSPAPGR.[R]	1xDADPS_click_tag [S7(98.4)]	1.17923e-05	0.000172888	1	1	3	9	Q3UHD9	Q3UHD9 [73-110]		0	4156.06	38	High	4	1.989e-05	2.675e-06	3.92	DADPS	5
161644	FALSE	High	QCEPVQPVTTWEIASLPSTAVTSETLPGSLSPPVEK	[K].QCEPVQPVTTWEIASLPSTAVTSETLPGSLSPPVEK.[Y]	1xCarbamidomethyl [C2]; 1xDADPS_click_tag [S15(98.9)]	1.26053e-07	0.000172888	1	1	3	9	Q811D0	Q811D0 [72-107]		0	4367.15	36	High	4	1.989e-05	3.807e-08	5.73	DADPS	5
154375	FALSE	High	NQPLMIAPVSTDNTYAVSHLGSK	[R].NQPLMIAPVSTDNTYAVSHLGSK.[Y]	1xDADPS_click_tag [S10(100)]	2.52239e-13	0.000172888	1	1	4	87	Q9QYX7	Q9QYX7 [3911-3933]		0	2974.45	23	High	4	1.989e-05	1.76e-13	8.63	DADPS	8
154208	FALSE	High	NQHSLYTATTPPSSSPSR	[R].NQHSLYTATTPPSSSPSR.[G]	1xDADPS_click_tag [S/N/Y/T]	9.32882e-05	0.000172888	1	1	4	15	Q571K4	Q571K4 [399-416]		0	2462.14	18	High	3	1.989e-05	1.848e-05	3	DADPS	7
153737	FALSE	High	NPQQHLNAQPQVTMQQPAVHVQGQEPLTASMLASAPPQEQK	[R].NPQQHLNAQPQVTMQQPAVHVQGQEPLTASMLASAPPQEQK.[Q]	1xDADPS_click_tag [S30(98.8)]; 1xDeamidated [N7(100)]	0.000465289	0.000172888	1	1	2	6	P29341	P29341 [519-559]		0	4989.41	41	High	5	1.989e-05	8.335e-05	4.55	DADPS	3
152553	FALSE	High	NNPVIQSSTTAPATPTTPTSSSTTHR	[R].NNPVIQSSTTAPATPTTPTSSSTTHR.[A]	1xDADPS_click_tag [S7(99.4)]	5.59438e-05	0.000172888	1	1	3	19	Q3UHC0	Q3UHC0 [748-773]		0	3185.52	26	High	3	1.989e-05	1.147e-05	3.93	DADPS	8
154376	FALSE	High	NQPLMIAPVSTDNTYAVSHLGSK	[R].NQPLMIAPVSTDNTYAVSHLGSK.[Y]	1xDADPS_click_tag [S10(99.4)]; 1xDeamidated [N13(100)]	6.92853e-09	0.000172888	1	1	4	56	Q9QYX7	Q9QYX7 [3911-3933]		0	2975.43	23	High	4	1.989e-05	2.519e-09	6.11	DADPS	8
148202	FALSE	High	NGSKPVHSNQHPQSPAVPPTYPSGPPPTTSALSSTPGNNGASTPAAPTSALGPK	[K].NGSKPVHSNQHPQSPAVPPTYPSGPPPTTSALSSTPGNNGASTPAAPTSALGPK.[A]	1xDADPS_click_tag [S/T/N/Y]; 4xDeamidated [N1(100); N9(100); N38(100); N39(100)]	4.58995e-06	0.000172888	1	1	3	20	Q8K0V4	Q8K0V4 [303-356]		0	5746.73	54	High	5	1.989e-05	1.104e-06	6.52	DADPS	8
148618	FALSE	High	NHLPQDSQDLVLGGDVPISSIQATIAK	[K].NHLPQDSQDLVLGGDVPISSIQATIAK.[L]	1xDADPS_click_tag [S19(99.4)]	5.29312e-05	0.000172888	1	1	3	6	Q6PB44	Q6PB44 [1534-1560]		0	3347.7	27	High	4	1.989e-05	1.088e-05	3.68	DADPS	4
150685	FALSE	High	NLPGIAPLPMLSDFLPSFPLVPEGSSAASAGEPLSSLPAMGPPSDPVMTTAK	[R].NLPGIAPLPMLSDFLPSFPLVPEGSSAASAGEPLSSLPAMGPPSDPVMTTAK.[A]	1xDADPS_click_tag [S12(95.5)]; 1xDeamidated [N1(100)]	9.62104e-06	0.000172888	1	1	4	29	Q99JX3	Q99JX3 [355-406]		0	5691.8	52	High	4	1.989e-05	2.202e-06	3.74	DADPS	8
150684	FALSE	High	NLPGIAPLPMLSDFLPSFPLVPEGSSAASAGEPLSSLPAMGPPSDPVMTTAK	[R].NLPGIAPLPMLSDFLPSFPLVPEGSSAASAGEPLSSLPAMGPPSDPVMTTAK.[A]	1xDADPS_click_tag [S/N/T]	2.44661e-06	0.000172888	1	1	2	12	Q99JX3	Q99JX3 [355-406]		0	5690.82	52	High	4	1.989e-05	6.132e-07	4.76	DADPS	5
150471	FALSE	High	NLMGSSIGYHTSVSSPTPLVPDTYEPDGYNPEAPSITSSGR	[R].NLMGSSIGYHTSVSSPTPLVPDTYEPDGYNPEAPSITSSGR.[S]	1xDADPS_click_tag [T23(99.2)]	2.68502e-05	0.000172888	1	1	2	12	Q5SFM8	Q5SFM8 [461-501]		0	4812.21	41	High	4	1.989e-05	5.78e-06	5.22	DADPS	6
150182	FALSE	High	NILITTSMVSSQNTATDSNPLK	[K].NILITTSMVSSQNTATDSNPLK.[R]	1xDADPS_click_tag [T/S/N]	2.05374e-05	0.000172888	1	1	2	4	Q6NZA9	Q6NZA9 [216-237]		0	2866.4	22	High	3	1.989e-05	4.487e-06	3.07	DADPS	4
154378	FALSE	High	NQPLMIAPVSTDNTYAVSHLGSK	[R].NQPLMIAPVSTDNTYAVSHLGSK.[Y]	1xOxidation [M5(100)]; 1xDADPS_click_tag [S10(99.2)]	2.34658e-09	0.000172888	1	1	3	118	Q9QYX7	Q9QYX7 [3911-3933]		0	2990.44	23	High	4	1.989e-05	9.143e-10	7.06	DADPS	8
154418	FALSE	High	NQRPSSMVSETSTAGTTSTLEAKPGPK	[R].NQRPSSMVSETSTAGTTSTLEAKPGPK.[I]	1xDADPS_click_tag [T13(99.5)]	6.91853e-07	0.000172888	1	1	2	2	Q3UIL6	Q3UIL6 [112-138]		0	3293.58	27	High	4	1.989e-05	1.876e-07	4.05	DADPS	1
161116	FALSE	High	QAFTPSSTMMEVFLQEKPPAVATSTAAPPPPSSPLPSK	[R].QAFTPSSTMMEVFLQEKPPAVATSTAAPPPPSSPLPSK.[S]	1xOxidation [M]; 1xDADPS_click_tag [T/S]	9.83392e-07	0.000172888	1	1	2	19	Q80X50	Q80X50 [442-479]		0	4472.19	38	High	4	1.989e-05	2.605e-07	5.57	DADPS	6
161115	FALSE	High	QAFTPSSTMMEVFLQEKPPAVATSTAAPPPPSSPLPSK	[R].QAFTPSSTMMEVFLQEKPPAVATSTAAPPPPSSPLPSK.[S]	1xDADPS_click_tag [T25(98.8)]	5.95697e-08	0.000172888	1	1	4	65	Q80X50	Q80X50 [442-479]		0	4456.19	38	High	4	1.989e-05	1.892e-08	7.1	DADPS	8
160099	FALSE	High	NYPLPSPAATEGGSLTPVR	[K].NYPLPSPAATEGGSLTPVR.[D]	1xDADPS_click_tag [N/Y/S/T]	3.14167e-05	0.000172888	1	1	1	9	Q8K4Q0	Q8K4Q0 [691-709]		0	2458.21	19	High	3	1.989e-05	6.686e-06	3.39	DADPS	8
158128	FALSE	High	NTTTELTAPPPPPAPPATCPSLGVGTDTNYVK	[K].NTTTELTAPPPPPAPPATCPSLGVGTDTNYVK.[R]	1xCarbamidomethyl [C19]; 1xDADPS_click_tag [T/N/S/Y]; 1xDeamidated [N1(100)]	5.2489e-06	0.000172888	1	1	3	10	B1AZP2	B1AZP2 [258-289]		0	3796.81	32	High	4	1.989e-05	1.253e-06	6.01	DADPS	7
158127	FALSE	High	NTTTELTAPPPPPAPPATCPSLGVGTDTNYVK	[K].NTTTELTAPPPPPAPPATCPSLGVGTDTNYVK.[R]	1xCarbamidomethyl [C19]; 1xDADPS_click_tag [T18(99)]	3.47725e-09	0.000172888	1	1	3	29	B1AZP2	B1AZP2 [258-289]		0	3795.83	32	High	4	1.989e-05	1.32e-09	6.96	DADPS	8
158070	FALSE	High	NTSVTTVPNMSQLQTSVGIVPTQAIATGPTADPEKR	[K].NTSVTTVPNMSQLQTSVGIVPTQAIATGPTADPEKR.[K]	1xDADPS_click_tag [S3(97.1)]	0.000145627	0.000172888	1	1	1	2	P45481	P45481 [315-350]		1	4241.12	36	High	4	1.989e-05	2.802e-05	5.25	DADPS	2
155679	FALSE	High	NSGLTPPVTIVQPSSSAGQILAQISR	[R].NSGLTPPVTIVQPSSSAGQILAQISR.[H]	1xDADPS_click_tag [S/T/N]; 1xDeamidated [N1(100)]	9.90353e-05	0.000172888	1	1	2	5	P53762	P53762 [604-629]		0	3153.63	26	High	3	1.989e-05	1.958e-05	2.81	DADPS	4
155678	FALSE	High	NSGLTPPVTIVQPSSSAGQILAQISR	[R].NSGLTPPVTIVQPSSSAGQILAQISR.[H]	1xDADPS_click_tag [T/N/S]	6.55385e-06	0.000172888	1	1	3	6	P53762	P53762 [604-629]		0	3152.64	26	High	3	1.989e-05	1.537e-06	3.61	DADPS	6
154597	FALSE	High	NQSPVVPASTKDQSFPTPAPR	[K].NQSPVVPASTKDQSFPTPAPR.[K]	1xDADPS_click_tag [S3(100)]; 1xDeamidated [N1(100)]	0.000174887	0.000172888	1	1	2	3	Q7TSJ2	Q7TSJ2 [696-716]		1	2756.34	21	High	4	1.989e-05	3.331e-05	3.34	DADPS	2
154596	FALSE	High	NQSPVVPASTKDQSFPTPAPR	[K].NQSPVVPASTKDQSFPTPAPR.[K]	1xDADPS_click_tag [T10(99.5)]	1.20718e-08	0.000172888	1	1	3	34	Q7TSJ2	Q7TSJ2 [696-716]		1	2755.35	21	High	4	1.989e-05	4.232e-09	6.51	DADPS	8
156299	FALSE	High	NSPTPATSTESLSPLHNVALR	[K].NSPTPATSTESLSPLHNVALR.[G]	1xDADPS_click_tag [T7(99.5)]	1.00949e-07	0.000172888	1	1	5	25	Q91Z69	Q91Z69 [975-995]		0	2723.35	21	High	3	1.989e-05	3.101e-08	3.88	DADPS	8
157659	FALSE	High	NTMPSVSEDVDLLLNQR	[K].NTMPSVSEDVDLLLNQR.[I]	1xDADPS_click_tag [T2(100)]; 1xDeamidated [N1(100)]	0.000186445	0.000172888	1	1	1	1	Q8CFN5	Q8CFN5 [265-281]		0	2463.15	17	High	3	1.989e-05	3.54e-05	4.01	DADPS	1
157658	FALSE	High	NTMPSVSEDVDLLLNQR	[K].NTMPSVSEDVDLLLNQR.[I]	1xDADPS_click_tag [N/T/S]	3.17082e-05	0.000172888	1	1	3	11	Q8CFN5	Q8CFN5 [265-281]		0	2462.17	17	High	3	1.989e-05	6.744e-06	3.62	DADPS	7
156990	FALSE	High	NSTLNTATVTVSS	[R].NSTLNTATVTVSS.[-]	1xDADPS_click_tag [T/S/N]	0.000329195	0.000172888	1	1	4	32	Q99J45	Q99J45 [523-535]		0	1825.87	13	High	2	1.989e-05	6.014e-05	2.31	DADPS	8
158071	FALSE	High	NTSVTTVPNMSQLQTSVGIVPTQAIATGPTADPEKR	[K].NTSVTTVPNMSQLQTSVGIVPTQAIATGPTADPEKR.[K]	1xDADPS_click_tag [T5(98.9)]; 1xDeamidated [N9(100)]	0.000253064	0.000172888	1	1	3	6	P45481	P45481 [315-350]		1	4242.11	36	High	4	1.989e-05	4.712e-05	4.13	DADPS	4
103529	FALSE	High	IHTTSDGVSSVSER	[R].IHTTSDGVSSVSER.[E]	1xDADPS_click_tag [T4(99.7)]	5.39675e-09	0.000172888	1	1	3	24	Q9EPN1	Q9EPN1 [1200-1213]		0	2005.93	14	High	3	1.989e-05	1.999e-09	5.37	DADPS	8
103472	FALSE	High	LHSSPVSSTLTSK	[K].LHSSPVSSTLTSK.[E]	1xDADPS_click_tag [S7(100)]	9.65216e-10	0.000172888	1	1	8	154	O88737	O88737 [1367-1379]		0	1874.93	13	High	3	1.989e-05	3.975e-10	5.01	DADPS	8
103244	FALSE	High	LHIVDLSNNSLTQILPGTLINLTNLTHLYLHNNK	[K].LHIVDLSNNSLTQILPGTLINLTNLTHLYLHNNK.[F]	1xDADPS_click_tag [S/T/N/Y]; 3xDeamidated [N8(100); N9(100); N24(100)]	6.60452e-05	0.000172888	1	1	1	1	Q63912	Q63912 [169-202]		0	4371.27	34	High	5	1.989e-05	1.338e-05	5.21	DADPS	1
103709	FALSE	High	LKDHLLIPVSNSEMEK	[K].LKDHLLIPVSNSEMEK.[V]	1xDADPS_click_tag [S10(100)]	5.25646e-11	0.000172888	1	1	2	34	Q9CWS0	Q9CWS0 [252-267]		1	2384.2	16	High	4	1.989e-05	2.613e-11	7.98	DADPS	8
103243	FALSE	High	LHIVDLSNNSLTQILPGTLINLTNLTHLYLHNNK	[K].LHIVDLSNNSLTQILPGTLINLTNLTHLYLHNNK.[F]	1xDADPS_click_tag [T12(99.5)]; 2xDeamidated [N21(100); N24(100)]	6.36568e-07	0.000172888	1	1	5	6	Q63912	Q63912 [169-202]		0	4370.29	34	High	5	1.989e-05	1.739e-07	6.75	DADPS	4
102952	FALSE	High	LHDDEAMETEKPLLPSQPAVSPQASTPVSR	[K].LHDDEAMETEKPLLPSQPAVSPQASTPVSR.[S]	1xDADPS_click_tag [T9(99.4)]	3.90383e-06	0.000172888	1	1	4	14	P70399	P70399 [409-438]		0	3761.82	30	High	4	1.989e-05	9.491e-07	4.71	DADPS	7
102759	FALSE	High	IGVFPGNYVAPVTR	[K].IGVFPGNYVAPVTR.[A]	1xDADPS_click_tag [T13(100)]	0.000151756	0.000172888	1	1	2	18	Q69ZI1	Q69ZI1 [500-513]		0	2021.03	14	High	3	1.989e-05	2.916e-05	2.51	DADPS	8
105787	FALSE	High	IIKTESLVIPSTR	[R].IIKTESLVIPSTR.[S]	1xDADPS_click_tag [T4(100)]	0.000326233	0.000172888	1	1	2	16	Q3V3Q7	Q3V3Q7 [382-394]		1	1988.09	13	High	3	1.989e-05	5.97e-05	3.24	DADPS	8
102709	FALSE	High	IGTPGENQATGQQQIIIDPSQGLVQLQNQPQQLELVTTQLAGNAWQLVASTPPASK	[K].IGTPGENQATGQQQIIIDPSQGLVQLQNQPQQLELVTTQLAGNAWQLVASTPPASK.[E]	1xDADPS_click_tag [S/T/N]; 2xDeamidated [N28(100); N43(100)]	8.37456e-06	0.000172888	1	1	1	4	Q62445	Q62445 [56-111]		0	6438.26	56	High	5	1.989e-05	1.94e-06	4.07	DADPS	2
104904	FALSE	High	LLEAGPTQFTTPLPSFTTVASEPPVK	[R].LLEAGPTQFTTPLPSFTTVASEPPVK.[L]	1xDADPS_click_tag [T18(98.7)]	1.01232e-05	0.000172888	1	1	3	19	Q8R3B7	Q8R3B7 [343-368]		0	3259.66	26	High	3	1.989e-05	2.316e-06	4.15	DADPS	8
104862	FALSE	High	LLDTSFASSER	[R].LLDTSFASSER.[L]	1xDADPS_click_tag [T/S]	1.2898e-10	0.000172888	1	1	3	58	O88737	O88737 [2815-2825]		0	1756.82	11	High	3	1.989e-05	6.043e-11	6.12	DADPS	8
104830	FALSE	High	ILDSFTAAPVPMSTAALK	[K].ILDSFTAAPVPMSTAALK.[S]	1xOxidation [M12(100)]; 1xDADPS_click_tag [S13(100)]	1.01701e-05	0.000172888	1	1	3	16	Q9QX47	Q9QX47 [238-255]		0	2380.19	18	High	3	1.989e-05	2.32e-06	4.3	DADPS	7
104829	FALSE	High	ILDSFTAAPVPMSTAALK	[K].ILDSFTAAPVPMSTAALK.[S]	1xDADPS_click_tag [T14(99.7)]	3.03576e-10	0.000172888	1	1	4	10	Q9QX47	Q9QX47 [238-255]		0	2364.2	18	High	3	1.989e-05	1.35e-10	7.36	DADPS	5
102708	FALSE	High	IGTPGENQATGQQQIIIDPSQGLVQLQNQPQQLELVTTQLAGNAWQLVASTPPASK	[K].IGTPGENQATGQQQIIIDPSQGLVQLQNQPQQLELVTTQLAGNAWQLVASTPPASK.[E]	1xDADPS_click_tag [S20(100)]; 1xDeamidated [N28(100)]	3.59191e-05	0.000172888	1	1	3	4	Q62445	Q62445 [56-111]		0	6437.27	56	High	5	1.989e-05	7.56e-06	4.01	DADPS	3
97945	FALSE	High	IDDYSCTEHDECLTNQHNCDENALCFNTVGGHNCVCKPGYTGNGTTCK	[R].IDDYSCTEHDECLTNQHNCDENALCFNTVGGHNCVCKPGYTGNGTTCK.[A]	7xCarbamidomethyl [C6; C12; C19; C25; C34; C36; C47]; 1xDADPS_click_tag [T/N/Y/S]; 3xDeamidated [N18(99.1); N33(99.6); N43(100)]	4.48296e-05	0.000172888	1	1	3	4	Q61220	Q61220 [478-525]		0	6157.42	48	High	5	1.989e-05	9.31e-06	5.54	DADPS	2
97944	FALSE	High	IDDYSCTEHDECLTNQHNCDENALCFNTVGGHNCVCKPGYTGNGTTCK	[R].IDDYSCTEHDECLTNQHNCDENALCFNTVGGHNCVCKPGYTGNGTTCK.[A]	7xCarbamidomethyl [C6; C12; C19; C25; C34; C36; C47]; 1xDADPS_click_tag [Y/T/S/N]; 2xDeamidated [N43(100); N]	7.28953e-06	0.000172888	1	1	6	7	Q61220	Q61220 [478-525]		0	6156.44	48	High	6	1.989e-05	1.699e-06	9.17	DADPS	4
97211	FALSE	High	LCAVPPPSFEMPVTIPVSSHNSLVYSNPVSTLGNPNLLPLAHPSLQR	[R].LCAVPPPSFEMPVTIPVSSHNSLVYSNPVSTLGNPNLLPLAHPSLQR.[N]	1xCarbamidomethyl [C2]; 1xDADPS_click_tag [T14(95.7)]; 2xDeamidated [N21(99.1); N27(99.1)]	8.50868e-05	0.000172888	1	1	5	9	Q8CFN5	Q8CFN5 [133-179]		0	5580.8	47	High	5	1.989e-05	1.701e-05	4.98	DADPS	5
97210	FALSE	High	LCAVPPPSFEMPVTIPVSSHNSLVYSNPVSTLGNPNLLPLAHPSLQR	[R].LCAVPPPSFEMPVTIPVSSHNSLVYSNPVSTLGNPNLLPLAHPSLQR.[N]	1xCarbamidomethyl [C2]; 1xDADPS_click_tag [S8(94.4)]; 1xDeamidated [N]	0.000124034	0.000172888	1	1	4	8	Q8CFN5	Q8CFN5 [133-179]		0	5579.82	47	High	5	1.989e-05	2.417e-05	5.31	DADPS	6
97943	FALSE	High	IDDYSCTEHDECLTNQHNCDENALCFNTVGGHNCVCKPGYTGNGTTCK	[R].IDDYSCTEHDECLTNQHNCDENALCFNTVGGHNCVCKPGYTGNGTTCK.[A]	7xCarbamidomethyl [C6; C12; C19; C25; C34; C36; C47]; 1xDADPS_click_tag [T28(97.9)]; 1xDeamidated [N43(100)]	1.54196e-05	0.000172888	1	1	4	25	Q61220	Q61220 [478-525]		0	6155.45	48	High	5	1.989e-05	3.435e-06	6.7	DADPS	8
99815	FALSE	High	IENVSAPPDVTATTSSSSSSLRPANIDLPPSGIVK	[R].IENVSAPPDVTATTSSSSSSLRPANIDLPPSGIVK.[G]	1xDADPS_click_tag [S5(99.1)]; 1xDeamidated [N25(100)]	8.0514e-05	0.000172888	1	1	3	34	Q3UH60	Q3UH60 [212-246]		0	4040.02	35	High	4	1.989e-05	1.615e-05	3.33	DADPS	8
99814	FALSE	High	IENVSAPPDVTATTSSSSSSLRPANIDLPPSGIVK	[R].IENVSAPPDVTATTSSSSSSLRPANIDLPPSGIVK.[G]	1xDADPS_click_tag [S5(99.1)]	1.20124e-05	0.000172888	1	1	4	31	Q3UH60	Q3UH60 [212-246]		0	4039.03	35	High	4	1.989e-05	2.712e-06	4.34	DADPS	8
99573	FALSE	High	IEITVEPSQRPGTAITR	[K].IEITVEPSQRPGTAITR.[S]	1xDADPS_click_tag [T16(100)]	3.19962e-06	0.000172888	1	1	2	14	Q571K4	Q571K4 [370-386]		0	2399.24	17	High	3	1.989e-05	7.861e-07	3.94	DADPS	8
99669	FALSE	High	LENFPVEVVTSTADVK	[R].LENFPVEVVTSTADVK.[D]	1xDADPS_click_tag [T/S/N]	2.63586e-05	0.000172888	1	1	3	13	P59111	P59111 [1080-1095]		0	2279.13	16	High	3	1.989e-05	5.676e-06	2.98	DADPS	6
97102	FALSE	High	LAVTQPCALATLGGLGQGMTPVWR	[R].LAVTQPCALATLGGLGQGMTPVWR.[D]	1xCarbamidomethyl [C7]; 1xDADPS_click_tag [T]	1.09888e-06	0.000172888	1	1	3	12	Q8BMC3	Q8BMC3 [335-358]		0	3028.52	24	High	3	1.989e-05	2.894e-07	4.55	DADPS	7
96698	FALSE	High	LAQSNQVPVQPEATQVPLVSSTSEGYTASQPLYQPSHATEQRPQK	[R].LAQSNQVPVQPEATQVPLVSSTSEGYTASQPLYQPSHATEQRPQK.[E]	1xDADPS_click_tag [T14(98.7)]; 1xDeamidated [N5(100)]	3.79696e-06	0.000172888	1	1	2	17	Q60865	Q60865 [415-459]		0	5409.64	45	High	4	1.989e-05	9.228e-07	4.84	DADPS	8
96697	FALSE	High	LAQSNQVPVQPEATQVPLVSSTSEGYTASQPLYQPSHATEQRPQK	[R].LAQSNQVPVQPEATQVPLVSSTSEGYTASQPLYQPSHATEQRPQK.[E]	1xDADPS_click_tag [T14(96.4)]	1.37215e-06	0.000172888	1	1	2	28	Q60865	Q60865 [415-459]		0	5408.65	45	High	4	1.989e-05	3.558e-07	5.78	DADPS	7
96687	FALSE	High	LAQQQANAAAAAAAAAATATSTAATTPAAAAQQNPPK	[K].LAQQQANAAAAAAAAAATATSTAATTPAAAAQQNPPK.[N]	1xDADPS_click_tag [S/T/N]; 1xDeamidated [N34(100)]	8.73052e-06	0.000172888	1	1	4	7	Q9QXE7	Q9QXE7 [103-139]		0	3893.91	37	High	4	1.989e-05	2.015e-06	4.02	DADPS	5
96686	FALSE	High	LAQQQANAAAAAAAAAATATSTAATTPAAAAQQNPPK	[K].LAQQQANAAAAAAAAAATATSTAATTPAAAAQQNPPK.[N]	1xDADPS_click_tag [T18(99.1)]	2.005e-09	0.000172888	1	1	3	15	Q9QXE7	Q9QXE7 [103-139]		0	3892.93	37	High	4	1.989e-05	7.901e-10	5.92	DADPS	7
96629	FALSE	High	LAQEAPGLAFTTPVVASAAPVATLAPTTR	[R].LAQEAPGLAFTTPVVASAAPVATLAPTTR.[A]	1xDADPS_click_tag [T/S]	0.000433164	0.000172888	1	1	1	6	Q80VC9	Q80VC9 [936-964]		0	3352.76	29	High	4	1.989e-05	7.773e-05	3.49	DADPS	4
96614	FALSE	High	LAQATSSSSSTSAAAASSSSSSTSTSMAVAVASGSAPPGGPGPGR	[K].LAQATSSSSSTSAAAASSSSSSTSTSMAVAVASGSAPPGGPGPGR.[T]	1xDADPS_click_tag [S/T]	3.92193e-06	0.000172888	1	1	1	11	Q8K212	Q8K212 [48-92]		0	4457.05	45	High	4	1.989e-05	9.543e-07	3.95	DADPS	7
96555	FALSE	High	LAPGYDPDTVASPKPVSSTVSGTTQSWSSLVK	[K].LAPGYDPDTVASPKPVSSTVSGTTQSWSSLVK.[N]	1xDADPS_click_tag [S/T/Y]	1.02981e-09	0.000172888	1	1	4	14	Q69ZR2	Q69ZR2 [1339-1370]		0	3793.86	32	High	4	1.989e-05	4.23e-10	7.82	DADPS	6
96541	FALSE	High	LAPASTMASQRPVSSTGINFDNPSVQK	[R].LAPASTMASQRPVSSTGINFDNPSVQK.[A]	1xDADPS_click_tag [S5(99.3)]	7.5487e-05	0.000172888	1	1	4	16	Q91W39	Q91W39 [516-542]		0	3334.62	27	High	4	1.989e-05	1.517e-05	3.69	DADPS	8
96981	FALSE	High	IATITTTHAPSQQGTQETR	[K].IATITTTHAPSQQGTQETR.[T]	1xDADPS_click_tag [T6(99.2)]	3.0455e-08	0.000172888	1	1	5	59	Q6RHR9	Q6RHR9 [1088-1106]		0	2572.25	19	High	3	1.989e-05	1.007e-08	5.1	DADPS	8
96952	FALSE	High	IATGHGQQGVTQVVLK	[K].IATGHGQQGVTQVVLK.[G]	1xDADPS_click_tag [T11(100)]	6.83244e-06	0.000172888	1	1	3	13	Q61191	Q61191 [821-836]		0	2167.13	16	High	3	1.989e-05	1.605e-06	2.26	DADPS	8
96931	FALSE	High	LASVPAGGAVAVSAAPGSAAPAAGSAPAAAEEK	[K].LASVPAGGAVAVSAAPGSAAPAAGSAPAAAEEK.[K]	1xDADPS_click_tag [S3(99.4)]	2.18612e-07	0.000172888	1	1	3	32	P99027	P99027 [62-94]		0	3305.65	33	High	3	1.989e-05	6.396e-08	4.43	DADPS	8
96899	FALSE	High	LASPVAPGTLTTSGGSAPAQVVHTQQR	[R].LASPVAPGTLTTSGGSAPAQVVHTQQR.[A]	1xDADPS_click_tag [T9(99.6)]	6.36467e-10	0.000172888	1	1	4	32	Q8CHI8	Q8CHI8 [2584-2610]		0	3162.6	27	High	4	1.989e-05	2.693e-10	6.82	DADPS	8
101868	FALSE	High	LGKPIPSTEPNVVSQATSSTAASASKPTASPSSIGASNCTLNTSSIATSSVK	[K].LGKPIPSTEPNVVSQATSSTAASASKPTASPSSIGASNCTLNTSSIATSSVK.[G]	1xCarbamidomethyl [C39]; 1xDeamidated [N]; 2xDADPS_click_tag [S]	0.000241807	0.000172888	1	1	2	2	O88532	O88532 [416-467]		0	6110.96	52	High	5	1.989e-05	4.514e-05	2.94	DADPS	2
101866	FALSE	High	LGKPIPSTEPNVVSQATSSTAASASKPTASPSSIGASNCTLNTSSIATSSVK	[K].LGKPIPSTEPNVVSQATSSTAASASKPTASPSSIGASNCTLNTSSIATSSVK.[G]	1xCarbamidomethyl [C39]; 2xDeamidated [N38; N]; 1xDADPS_click_tag [N/S/T]	3.70464e-07	0.000172888	1	1	13	22	O88532	O88532 [416-467]		0	5580.72	52	High	5	1.989e-05	1.045e-07	5.15	DADPS	8
101865	FALSE	High	LGKPIPSTEPNVVSQATSSTAASASKPTASPSSIGASNCTLNTSSIATSSVK	[K].LGKPIPSTEPNVVSQATSSTAASASKPTASPSSIGASNCTLNTSSIATSSVK.[G]	1xCarbamidomethyl [C39]; 1xDeamidated [N]; 1xDADPS_click_tag [S/T/N]	7.82675e-08	0.000172888	1	1	18	27	O88532	O88532 [416-467]		0	5579.74	52	High	4	1.989e-05	2.44e-08	5.58	DADPS	8
101864	FALSE	High	LGKPIPSTEPNVVSQATSSTAASASKPTASPSSIGASNCTLNTSSIATSSVK	[K].LGKPIPSTEPNVVSQATSSTAASASKPTASPSSIGASNCTLNTSSIATSSVK.[G]	1xCarbamidomethyl [C39]; 1xDADPS_click_tag [T8(98.6)]	2.12892e-12	0.000172888	1	1	5	23	O88532	O88532 [416-467]		0	5578.75	52	High	5	1.989e-05	1.299e-12	11.58	DADPS	7
101750	FALSE	High	LGGSAESLIPGFQPTQGDAFTTPSFSAGTAEK	[K].LGGSAESLIPGFQPTQGDAFTTPSFSAGTAEK.[R]	1xDADPS_click_tag [T15(100)]	1.56673e-07	0.000172888	1	1	2	30	Q3UHJ0	Q3UHJ0 [726-757]		0	3700.75	32	High	4	1.989e-05	4.668e-08	6.73	DADPS	8
101684	FALSE	High	IGGDLTAAVTK	[K].IGGDLTAAVTK.[T]	1xDADPS_click_tag [T10(100)]	2.98487e-09	0.000172888	1	1	3	70	Q8BYK6	Q8BYK6 [196-206]		0	1576.81	11	High	3	1.989e-05	1.148e-09	5.11	DADPS	8
101641	FALSE	High	LGFLLGEGIPSATHITIEDKNEAMCTALSQGISPCSTLTSSTASPSTDSPCSTLNSCVSK	[R].LGFLLGEGIPSATHITIEDKNEAMCTALSQGISPCSTLTSSTASPSTDSPCSTLNSCVSK.[T]	4xCarbamidomethyl [C25; C35; C51; C57]; 1xDADPS_click_tag [S/T/N]; 1xDeamidated [N21(100)]	4.20374e-06	0.000172888	1	1	1	1	Q0VGY8	Q0VGY8 [139-198]		1	6819.15	60	High	5	1.989e-05	1.016e-06	5.56	DADPS	1
101047	FALSE	High	IFTASNVSSVPLPAENVTITAGQR	[K].IFTASNVSSVPLPAENVTITAGQR.[I]	1xDADPS_click_tag [T20(100)]	6.44445e-08	0.000172888	1	1	6	60	Q80X50	Q80X50 [278-301]		0	3003.53	24	High	3	1.989e-05	2.033e-08	5.54	DADPS	8
100540	FALSE	High	LFGHSSTSALSAILR	[R].LFGHSSTSALSAILR.[S]	1xDADPS_click_tag [T7(99.5)]	0.000375197	0.000172888	1	1	3	13	Q7TMY8	Q7TMY8 [3112-3126]		0	2091.07	15	High	3	1.989e-05	6.809e-05	2.74	DADPS	7
101048	FALSE	High	IFTASNVSSVPLPAENVTITAGQR	[K].IFTASNVSSVPLPAENVTITAGQR.[I]	1xDADPS_click_tag [S5(99.2)]; 1xDeamidated [N6(100)]	4.5037e-05	0.000172888	1	1	4	20	Q80X50	Q80X50 [278-301]		0	3004.51	24	High	3	1.989e-05	9.366e-06	3.52	DADPS	8
101560	FALSE	High	LGELLFPSSLAGETLGSFSGLR	[K].LGELLFPSSLAGETLGSFSGLR.[V]	1xDADPS_click_tag [S9(99.3)]	2.83808e-05	0.000172888	1	1	2	13	Q80U93	Q80U93 [1329-1350]		0	2782.41	22	High	3	1.989e-05	6.076e-06	3.56	DADPS	7
101488	FALSE	High	IGDVTTSAVK	[K].IGDVTTSAVK.[T]	2xDADPS_click_tag [T5(100); T/S]	0.000189884	0.000172888	1	1	1	10	P59326	P59326 [192-201]		0	2052.98	10	High	3	1.989e-05	3.605e-05	2.47	DADPS	8
101487	FALSE	High	IGDVTTSAVK	[K].IGDVTTSAVK.[T]	1xDADPS_click_tag [T5(100)]	6.38508e-08	0.000172888	1	1	3	81	P59326	P59326 [192-201]		0	1521.76	10	High	3	1.989e-05	2.018e-08	4.33	DADPS	8
101250	FALSE	High	LGAQTPVTISANQIILNK	[K].LGAQTPVTISANQIILNK.[V]	1xDADPS_click_tag [T5(100)]	4.34043e-05	0.000172888	1	1	3	18	Q571G4	Q571G4 [102-119]		0	2412.3	18	High	3	1.989e-05	9.052e-06	2.48	DADPS	8
101205	FALSE	High	IGALDLTNSSSSSSPTTTTHSPAASPPPHTAVLESAPADK	[R].IGALDLTNSSSSSSPTTTTHSPAASPPPHTAVLESAPADK.[A]	1xDADPS_click_tag [S/T/N]; 1xDeamidated [N8(100)]	1.8724e-05	0.000172888	1	1	2	14	P70392	P70392 [754-793]		0	4433.11	40	High	4	1.989e-05	4.124e-06	4.85	DADPS	7
101204	FALSE	High	IGALDLTNSSSSSSPTTTTHSPAASPPPHTAVLESAPADK	[R].IGALDLTNSSSSSSPTTTTHSPAASPPPHTAVLESAPADK.[A]	1xDADPS_click_tag [S/T/N]	1.85037e-10	0.000172888	1	1	6	42	P70392	P70392 [754-793]		0	4432.13	40	High	4	1.989e-05	8.469e-11	6.95	DADPS	8
114713	FALSE	High	LSDSSFIANLPNGYMTDLQRPEPQQPPPAPGPGAATASAATSAASPGPER	[R].LSDSSFIANLPNGYMTDLQRPEPQQPPPAPGPGAATASAATSAASPGPER.[R]	1xOxidation [M15(100)]; 1xDADPS_click_tag [T36(98.1)]; 1xDeamidated [N12(100)]	2.15931e-06	0.000172888	1	1	7	22	Q64332	Q64332 [9-58]		0	5536.61	50	High	5	1.989e-05	5.44e-07	6.21	DADPS	8
114712	FALSE	High	LSDSSFIANLPNGYMTDLQRPEPQQPPPAPGPGAATASAATSAASPGPER	[R].LSDSSFIANLPNGYMTDLQRPEPQQPPPAPGPGAATASAATSAASPGPER.[R]	1xOxidation [M15(100)]; 1xDADPS_click_tag [T36(99.9)]	0.000231042	0.000172888	1	1	2	2	Q64332	Q64332 [9-58]		0	5535.62	50	High	5	1.989e-05	4.331e-05	5.9	DADPS	1
114711	FALSE	High	LSDSSFIANLPNGYMTDLQRPEPQQPPPAPGPGAATASAATSAASPGPER	[R].LSDSSFIANLPNGYMTDLQRPEPQQPPPAPGPGAATASAATSAASPGPER.[R]	1xDADPS_click_tag [Y14(99)]; 2xDeamidated [N9(100); N12(100)]	8.23541e-08	0.000172888	1	1	7	114	Q64332	Q64332 [9-58]		0	5521.6	50	High	4	1.989e-05	2.558e-08	5.73	DADPS	8
114710	FALSE	High	LSDSSFIANLPNGYMTDLQRPEPQQPPPAPGPGAATASAATSAASPGPER	[R].LSDSSFIANLPNGYMTDLQRPEPQQPPPAPGPGAATASAATSAASPGPER.[R]	1xDADPS_click_tag [T36(98.7)]; 1xDeamidated [N12(100)]	2.25087e-09	0.000172888	1	1	10	145	Q64332	Q64332 [9-58]		0	5520.61	50	High	4	1.989e-05	8.803e-10	7.26	DADPS	8
114709	FALSE	High	LSDSSFIANLPNGYMTDLQRPEPQQPPPAPGPGAATASAATSAASPGPER	[R].LSDSSFIANLPNGYMTDLQRPEPQQPPPAPGPGAATASAATSAASPGPER.[R]	1xDADPS_click_tag [T36(95.5)]	6.05854e-09	0.000172888	1	1	5	26	Q64332	Q64332 [9-58]		0	5519.63	50	High	4	1.989e-05	2.226e-09	7.34	DADPS	7
114714	FALSE	High	LSDSSFIANLPNGYMTDLQRPEPQQPPPAPGPGAATASAATSAASPGPER	[R].LSDSSFIANLPNGYMTDLQRPEPQQPPPAPGPGAATASAATSAASPGPER.[R]	1xOxidation [M15(100)]; 1xDADPS_click_tag [Y/T/S/N]; 2xDeamidated [N9(100); N12(100)]	1.4151e-07	0.000172888	1	1	5	85	Q64332	Q64332 [9-58]		0	5537.59	50	High	4	1.989e-05	4.242e-08	5.46	DADPS	8
114649	FALSE	High	LSDPQLSGPGHMRPSFEPPPTTIAAVPPYIGPDTPALR	[R].LSDPQLSGPGHMRPSFEPPPTTIAAVPPYIGPDTPALR.[T]	1xOxidation [M12(100)]; 1xDADPS_click_tag [T/S/Y]	5.96751e-05	0.000172888	1	1	2	12	Q80TZ9	Q80TZ9 [1209-1246]		0	4527.25	38	High	4	1.989e-05	1.218e-05	4.69	DADPS	5
114648	FALSE	High	LSDPQLSGPGHMRPSFEPPPTTIAAVPPYIGPDTPALR	[R].LSDPQLSGPGHMRPSFEPPPTTIAAVPPYIGPDTPALR.[T]	1xDADPS_click_tag [T/S/Y]	0.000495262	0.000172888	1	1	1	3	Q80TZ9	Q80TZ9 [1209-1246]		0	4511.25	38	High	4	1.989e-05	8.813e-05	3.86	DADPS	2
114646	FALSE	High	ISDPNLPPRSESFSISGVQPAR	[R].ISDPNLPPRSESFSISGVQPAR.[T]	1xDADPS_click_tag [S10(100)]	1.61055e-10	0.000172888	1	1	6	130	P83510	P83510 [530-551]		1	2885.43	22	High	4	1.989e-05	7.456e-11	7.03	DADPS	8
114594	FALSE	High	LSDGNEYLFQAKDDEEMNTWIQAISSAISSDKHDTSASTQSTPASSR	[R].LSDGNEYLFQAKDDEEMNTWIQAISSAISSDKHDTSASTQSTPASSR.[A]	1xOxidation [M17(100)]; 1xDADPS_click_tag [T19(100)]; 1xDeamidated [N18(100)]	0.000203346	0.000172888	1	1	3	4	Q62261	Q62261 [2278-2324]		2	5667.53	47	High	5	1.989e-05	3.838e-05	4.16	DADPS	2
114593	FALSE	High	LSDGNEYLFQAKDDEEMNTWIQAISSAISSDKHDTSASTQSTPASSR	[R].LSDGNEYLFQAKDDEEMNTWIQAISSAISSDKHDTSASTQSTPASSR.[A]	1xDADPS_click_tag [T19(99.1)]; 2xDeamidated [N5(100); N18(100)]	9.8581e-05	0.000172888	1	1	2	4	Q62261	Q62261 [2278-2324]		2	5652.52	47	High	5	1.989e-05	1.952e-05	5.2	DADPS	2
114592	FALSE	High	LSDGNEYLFQAKDDEEMNTWIQAISSAISSDKHDTSASTQSTPASSR	[R].LSDGNEYLFQAKDDEEMNTWIQAISSAISSDKHDTSASTQSTPASSR.[A]	1xDADPS_click_tag [T19(100)]; 1xDeamidated [N18(100)]	3.07819e-10	0.000172888	1	1	5	22	Q62261	Q62261 [2278-2324]		2	5651.54	47	High	5	1.989e-05	1.367e-10	9.2	DADPS	8
114591	FALSE	High	LSDGNEYLFQAKDDEEMNTWIQAISSAISSDKHDTSASTQSTPASSR	[R].LSDGNEYLFQAKDDEEMNTWIQAISSAISSDKHDTSASTQSTPASSR.[A]	1xDADPS_click_tag [N/T/S/Y]	2.02075e-07	0.000172888	1	1	2	18	Q62261	Q62261 [2278-2324]		2	5650.55	47	High	5	1.989e-05	5.927e-08	9.15	DADPS	8
114474	FALSE	High	ISASSTFTPVPSTGLGMMFSTPIDNTK	[K].ISASSTFTPVPSTGLGMMFSTPIDNTK.[R]	1xDADPS_click_tag [S2(99.5)]	2.0143e-09	0.000172888	1	1	3	42	Q8CFE4	Q8CFE4 [740-766]		0	3318.57	27	High	3	1.989e-05	7.919e-10	6.86	DADPS	8
114736	FALSE	High	LSDVTLVPVSCSELEK	[K].LSDVTLVPVSCSELEK.[A]	1xCarbamidomethyl [C11]; 1xDADPS_click_tag [S10(100)]	4.17157e-08	0.000172888	1	1	2	16	Q99LD8	Q99LD8 [252-267]		0	2307.13	16	High	3	1.989e-05	1.355e-08	4.03	DADPS	8
115583	FALSE	High	ISLPETGLAPTPSSQTK	[K].ISLPETGLAPTPSSQTK.[E]	1xDADPS_click_tag [S2(100)]	1.56673e-07	0.000172888	1	1	3	33	Q9QYX7	Q9QYX7 [2267-2283]		0	2258.14	17	High	3	1.989e-05	4.675e-08	4.04	DADPS	8
115276	FALSE	High	ISHQSVEPVVMMHMNIQDSGAQPGGVPSAPTGPLGPPGHGQTLGQQVPGFPTAPTR	[R].ISHQSVEPVVMMHMNIQDSGAQPGGVPSAPTGPLGPPGHGQTLGQQVPGFPTAPTR.[V]	2xOxidation [M14(98.7); M]; 1xDADPS_click_tag [T31(94.9)]; 1xDeamidated [N15(100)]	0.000100411	0.000172888	1	1	5	17	Q9Z1R2	Q9Z1R2 [447-502]		0	6213.97	56	High	6	1.989e-05	1.982e-05	4.77	DADPS	6
115275	FALSE	High	ISHQSVEPVVMMHMNIQDSGAQPGGVPSAPTGPLGPPGHGQTLGQQVPGFPTAPTR	[R].ISHQSVEPVVMMHMNIQDSGAQPGGVPSAPTGPLGPPGHGQTLGQQVPGFPTAPTR.[V]	1xOxidation [M]; 1xDADPS_click_tag [S28(98.4)]; 1xDeamidated [N15(100)]	7.84946e-06	0.000172888	1	1	5	11	Q9Z1R2	Q9Z1R2 [447-502]		0	6197.97	56	High	5	1.989e-05	1.825e-06	6.56	DADPS	5
115274	FALSE	High	ISHQSVEPVVMMHMNIQDSGAQPGGVPSAPTGPLGPPGHGQTLGQQVPGFPTAPTR	[R].ISHQSVEPVVMMHMNIQDSGAQPGGVPSAPTGPLGPPGHGQTLGQQVPGFPTAPTR.[V]	1xDADPS_click_tag [S28(98.7)]; 1xDeamidated [N15(100)]	1.0408e-05	0.000172888	1	1	2	10	Q9Z1R2	Q9Z1R2 [447-502]		0	6181.98	56	High	5	1.989e-05	2.375e-06	7.24	DADPS	5
115138	FALSE	High	LSGINEIPRPFSPPVTSNTSPPPTAPLAR	[K].LSGINEIPRPFSPPVTSNTSPPPTAPLAR.[A]	1xDADPS_click_tag [T/S/N]	0.000153855	0.000172888	1	1	3	10	Q3UQN2	Q3UQN2 [476-504]		0	3544.83	29	High	4	1.989e-05	2.952e-05	4.8	DADPS	5
115273	FALSE	High	ISHQSVEPVVMMHMNIQDSGAQPGGVPSAPTGPLGPPGHGQTLGQQVPGFPTAPTR	[R].ISHQSVEPVVMMHMNIQDSGAQPGGVPSAPTGPLGPPGHGQTLGQQVPGFPTAPTR.[V]	1xDADPS_click_tag [S28(98.9)]	6.9076e-08	0.000172888	1	1	2	9	Q9Z1R2	Q9Z1R2 [447-502]		0	6181	56	High	6	1.989e-05	2.17e-08	7.63	DADPS	3
114405	FALSE	High	LSAIEIDIPVVSHST	[R].LSAIEIDIPVVSHST.[-]	1xDADPS_click_tag [S12(99.5)]	3.77906e-05	0.000172888	1	1	3	26	Q9ET43	Q9ET43 [230-244]		0	2112.07	15	High	3	1.989e-05	7.948e-06	2.86	DADPS	8
113236	FALSE	High	IQPEEKPVEVSPAVTR	[R].IQPEEKPVEVSPAVTR.[G]	1xDADPS_click_tag [T15(100)]	5.02766e-07	0.000172888	1	1	3	20	Q8R1X6	Q8R1X6 [464-479]		0	2310.18	16	High	3	1.989e-05	1.394e-07	4.36	DADPS	8
112946	FALSE	High	LQKPSNCLQASVTSV	[K].LQKPSNCLQASVTSV.[-]	1xCarbamidomethyl [C7]; 1xDADPS_click_tag [T13(99.5)]	0.000274635	0.000172888	1	1	3	11	Q499E5	Q499E5 [912-926]		0	2163.06	15	High	3	1.989e-05	5.081e-05	2.95	DADPS	7
112846	FALSE	High	LQGCTTPAGQYVDYPASAAVPATPSGPTAFQQPR	[R].LQGCTTPAGQYVDYPASAAVPATPSGPTAFQQPR.[F]	1xCarbamidomethyl [C4]; 1xDADPS_click_tag [S17(100)]	2.11307e-08	0.000172888	1	1	2	6	O88737	O88737 [3031-3064]		0	4035.9	34	High	4	1.989e-05	7.168e-09	4.33	DADPS	4
112808	FALSE	High	IQFGGANVSGFQIVDYDDSLVSK	[K].IQFGGANVSGFQIVDYDDSLVSK.[F]	1xDADPS_click_tag [S9(100)]; 1xDeamidated [N7(100)]	0.000176494	0.000172888	1	1	1	4	P23819	P23819 [250-272]		0	2991.41	23	High	3	1.989e-05	3.355e-05	3.57	DADPS	4
112807	FALSE	High	IQFGGANVSGFQIVDYDDSLVSK	[K].IQFGGANVSGFQIVDYDDSLVSK.[F]	1xDADPS_click_tag [S9(99.5)]	0.000330686	0.000172888	1	1	1	1	P23819	P23819 [250-272]		0	2990.43	23	High	3	1.989e-05	6.039e-05	2.74	DADPS	1
113578	FALSE	High	IQTVPASHLQQGTASGSSK	[R].IQTVPASHLQQGTASGSSK.[A]	1xDADPS_click_tag [T3(100)]	3.21506e-05	0.000172888	1	1	3	19	Q6PIJ4	Q6PIJ4 [1258-1276]		0	2428.19	19	High	3	1.989e-05	6.831e-06	3	DADPS	8
113540	FALSE	High	IQTHVPSYGSVMYTSISQILGQNSPAIVICK	[R].IQTHVPSYGSVMYTSISQILGQNSPAIVICK.[V]	1xCarbamidomethyl [C30]; 1xDADPS_click_tag [S15(99)]	6.0228e-05	0.000172888	1	1	2	4	Q3UHF7	Q3UHF7 [1326-1356]		0	3922.96	31	High	4	1.989e-05	1.229e-05	4.56	DADPS	2
113345	FALSE	High	LQQQAALSPTTAPAVSSVSK	[R].LQQQAALSPTTAPAVSSVSK.[Q]	1xDADPS_click_tag [S8(98.5)]	0.000406813	0.000172888	1	1	2	24	Q8VHR5	Q8VHR5 [480-499]		0	2515.29	20	High	3	1.989e-05	7.331e-05	2.75	DADPS	8
118434	FALSE	High	LTSTSTSDTQNINNSAQR	[R].LTSTSTSDTQNINNSAQR.[R]	1xDADPS_click_tag [T2(100)]	4.06979e-06	0.000172888	1	1	2	13	Q8C180	Q8C180 [325-342]		0	2469.13	18	High	3	1.989e-05	9.866e-07	3.04	DADPS	8
118086	FALSE	High	LTNVATSVSNK	[K].LTNVATSVSNK.[S]	1xDADPS_click_tag [S7(100)]	0.000282217	0.000172888	1	1	5	43	O35633	O35633 [9-19]		0	1664.83	11	High	3	1.989e-05	5.208e-05	2.59	DADPS	8
117850	FALSE	High	ITLPSHPALGTPK	[R].ITLPSHPALGTPK.[Q]	1xDADPS_click_tag [T2(100)]	0.000268469	0.000172888	1	1	1	17	Q8BIH0	Q8BIH0 [319-331]		0	1862.99	13	High	3	1.989e-05	4.974e-05	3.97	DADPS	8
118439	FALSE	High	ITSTYEVIR	[K].ITSTYEVIR.[N]	1xDADPS_click_tag [T2(100)]	4.56876e-06	0.000172888	1	1	2	152	Q9QYX7	Q9QYX7 [3902-3910]		0	1612.81	9	High	3	1.989e-05	1.101e-06	4.02	DADPS	8
118823	FALSE	High	IVASTNGISNTESSVSQLIPR	[K].IVASTNGISNTESSVSQLIPR.[G]	1xDADPS_click_tag [S/T/N]; 2xDeamidated [N6(100); N10(100)]	0.000183907	0.000172888	1	1	1	3	P0C090	P0C090 [489-509]		0	2706.33	21	High	3	1.989e-05	3.491e-05	2.66	DADPS	3
118822	FALSE	High	IVASTNGISNTESSVSQLIPR	[K].IVASTNGISNTESSVSQLIPR.[G]	1xDADPS_click_tag [S4(99.7)]; 1xDeamidated [N10(99.7)]	3.52617e-05	0.000172888	1	1	5	16	P0C090	P0C090 [489-509]		0	2705.35	21	High	3	1.989e-05	7.451e-06	2.84	DADPS	7
118685	FALSE	High	LTWSPGSVTNTSLAHELWK	[K].LTWSPGSVTNTSLAHELWK.[V]	1xDADPS_click_tag [T/N/S]	3.48838e-07	0.000172888	1	1	4	12	Q3UHK8	Q3UHK8 [1636-1654]		0	2658.3	19	High	3	1.989e-05	9.895e-08	3.36	DADPS	8
118538	FALSE	High	ITVAPGALER	[R].ITVAPGALER.[V]	1xDADPS_click_tag [T2(100)]	6.98006e-05	0.000172888	1	1	1	37	Q61191	Q61191 [1147-1156]		0	1557.81	10	High	3	1.989e-05	1.411e-05	3.24	DADPS	8
116748	FALSE	High	ISTEVSEAAGLLPCPK	[K].ISTEVSEAAGLLPCPK.[S]	1xCarbamidomethyl [C14]; 1xDADPS_click_tag [S6(100)]	2.89101e-05	0.000172888	1	1	3	12	Q9CZ62	Q9CZ62 [468-483]		0	2203.08	16	High	3	1.989e-05	6.188e-06	4.06	DADPS	6
116681	FALSE	High	ISSVPGTSRVEPGPRPPGTAVVDLR	[R].ISSVPGTSRVEPGPRPPGTAVVDLR.[T]	1xDADPS_click_tag [S8(98.7)]	2.45419e-07	0.000172888	1	1	2	8	O88737	O88737 [1648-1672]		1	3075.61	25	High	4	1.989e-05	7.123e-08	6.16	DADPS	8
116679	FALSE	High	ISSVPGTSR	[R].ISSVPGTSR.[V]	1xDADPS_click_tag [S8(99.8)]	5.24144e-07	0.000172888	1	1	5	82	O88737	O88737 [1648-1656]		0	1434.71	9	High	3	1.989e-05	1.446e-07	4.56	DADPS	8
116590	FALSE	High	LSSPAAFLPACSSPSR	[K].LSSPAAFLPACSSPSR.[E]	1xCarbamidomethyl [C11]; 1xDADPS_click_tag [S2(100)]	2.67264e-05	0.000172888	1	1	3	14	Q7TPS5	Q7TPS5 [248-263]		0	2179.03	16	High	3	1.989e-05	5.74e-06	3.31	DADPS	8
116529	FALSE	High	LSSLPVSR	[R].LSSLPVSR.[S]	1xDADPS_click_tag [S7(100)]	0.000257709	0.000172888	1	1	2	33	A2AQ25	A2AQ25 [351-358]		0	1389.72	8	High	3	1.989e-05	4.799e-05	2.57	DADPS	8
116235	FALSE	High	LSQMGVTTDGVPAQQLR	[R].LSQMGVTTDGVPAQQLR.[I]	1xDADPS_click_tag [T7(100)]	5.88552e-05	0.000172888	1	1	3	15	F6SEU4	F6SEU4 [906-922]		0	2332.14	17	High	3	1.989e-05	1.204e-05	1.9	DADPS	8
116152	FALSE	High	ISPTFADAYSNMGNTLK	[R].ISPTFADAYSNMGNTLK.[E]	1xDADPS_click_tag [S2(100)]	7.27558e-05	0.000172888	1	1	2	9	Q8CGY8	Q8CGY8 [390-406]		0	2361.09	17	High	3	1.989e-05	1.466e-05	2.57	DADPS	6
116015	FALSE	High	ISPADTPVSESSSPLK	[R].ISPADTPVSESSSPLK.[S]	1xDADPS_click_tag [S9(100)]	7.48352e-10	0.000172888	1	1	2	23	Q64336	Q64336 [639-654]		0	2146.04	16	High	3	1.989e-05	3.139e-10	5.93	DADPS	8
117170	FALSE	High	ITAQEAVAGAAVLGTLATPGLVSPALTLAQPLGALPQAVMAAQAPGVITGVTPARPPIPVTIPSVGVVNPILASPPTLGLLEPK	[K].ITAQEAVAGAAVLGTLATPGLVSPALTLAQPLGALPQAVMAAQAPGVITGVTPARPPIPVTIPSVGVVNPILASPPTLGLLEPK.[K]	1xDADPS_click_tag [S/T/N]; 1xDeamidated [N69(100)]	0.000210907	0.000172888	1	1	1	2	Q3UEB3	Q3UEB3 [338-421]		0	8600.79	84	High	6	1.989e-05	3.969e-05	5.13	DADPS	1
117171	FALSE	High	ITAQEAVAGAAVLGTLATPGLVSPALTLAQPLGALPQAVMAAQAPGVITGVTPARPPIPVTIPSVGVVNPILASPPTLGLLEPK	[K].ITAQEAVAGAAVLGTLATPGLVSPALTLAQPLGALPQAVMAAQAPGVITGVTPARPPIPVTIPSVGVVNPILASPPTLGLLEPK.[K]	1xOxidation [M40(100)]; 1xDADPS_click_tag [S/T/N]; 1xDeamidated [N69(100)]	0.000390697	0.000172888	1	1	1	2	Q3UEB3	Q3UEB3 [338-421]		0	8616.79	84	High	6	1.989e-05	7.073e-05	3.93	DADPS	1
117334	FALSE	High	LTEAPSCSVSISHVGPIADSSPAASSSK	[R].LTEAPSCSVSISHVGPIADSSPAASSSK.[S]	1xCarbamidomethyl [C7]; 1xDADPS_click_tag [S10(100)]	3.7159e-08	0.000172888	1	1	3	24	Q80TL4	Q80TL4 [328-355]		0	3273.54	28	High	4	1.989e-05	1.216e-08	5.8	DADPS	8
117280	FALSE	High	LTDPIPTTETSIAPR	[R].LTDPIPTTETSIAPR.[Q]	1xDADPS_click_tag [T8(100)]	1.55203e-10	0.000172888	1	1	4	60	Q3UHJ0	Q3UHJ0 [353-367]		0	2143.08	15	High	3	1.989e-05	7.185e-11	7.01	DADPS	8
117181	FALSE	High	ITASSSFR	[K].ITASSSFR.[S]	1xDADPS_click_tag [T2(100)]	2.43673e-05	0.000172888	1	1	1	66	Q62419	Q62419 [283-290]		0	1399.67	8	High	3	1.989e-05	5.271e-06	3.1	DADPS	8
108172	FALSE	High	LLVQVPGLVNSITATSEASCLPSR	[R].LLVQVPGLVNSITATSEASCLPSR.[T]	1xCarbamidomethyl [C20]; 1xDADPS_click_tag [T/S/N]; 1xDeamidated [N10(100)]	1.0408e-05	0.000172888	1	1	2	6	Q8BHR8	Q8BHR8 [274-297]		0	3044.54	24	High	3	1.989e-05	2.377e-06	3.49	DADPS	4
108318	FALSE	High	LLYISAEDFSIDHSPNSTAGPSCSLLQEAFR	[R].LLYISAEDFSIDHSPNSTAGPSCSLLQEAFR.[R]	1xCarbamidomethyl [C23]; 1xDADPS_click_tag [S5(96.3)]	6.0228e-05	0.000172888	1	1	1	3	P20060	P20060 [48-78]		0	3956.85	31	High	4	1.989e-05	1.227e-05	3.64	DADPS	3
107741	FALSE	High	IISSNIVSGTTTK	[K].IISSNIVSGTTTK.[I]	1xDADPS_click_tag [S3(99.7)]	2.4255e-05	0.000172888	1	1	2	19	Q8BMB0	Q8BMB0 [518-530]		0	1851.95	13	High	3	1.989e-05	5.241e-06	4.5	DADPS	6
107731	FALSE	High	ILSSLKPGSTSTVTAPTTAAITTTASPVTAATSK	[K].ILSSLKPGSTSTVTAPTTAAITTTASPVTAATSK.[T]	1xDADPS_click_tag [T/S]	4.1638e-05	0.000172888	1	1	1	4	Q8C9B9	Q8C9B9 [1271-1304]		0	3763.97	34	High	4	1.989e-05	8.71e-06	3.93	DADPS	2
107045	FALSE	High	LLPWEEGPGPPPPPLPGPLSQPQASALATVK	[K].LLPWEEGPGPPPPPLPGPLSQPQASALATVK.[A]	1xDADPS_click_tag [S20(100)]	2.3483e-05	0.000172888	1	1	1	19	D3YZU1	D3YZU1 [1843-1873]		0	3672.92	31	High	4	1.989e-05	5.083e-06	3.29	DADPS	8
106985	FALSE	High	ILPQPQGAPVSTTVAK	[R].ILPQPQGAPVSTTVAK.[A]	1xDADPS_click_tag [T13(99.5)]	0.000155983	0.000172888	1	1	4	27	Q80U40	Q80U40 [671-686]		0	2138.13	16	High	3	1.989e-05	2.991e-05	3.28	DADPS	8
107674	FALSE	High	LISPPVPPRPTQTASPAR	[K].LISPPVPPRPTQTASPAR.[H]	1xDADPS_click_tag [T13(100)]	3.42954e-06	0.000172888	1	1	3	72	P59764	P59764 [1794-1811]		0	2416.28	18	High	3	1.989e-05	8.394e-07	3.86	DADPS	8
107282	FALSE	High	IIQTSQGTPVQTVTIVQQAPLGQHQLPIK	[R].IIQTSQGTPVQTVTIVQQAPLGQHQLPIK.[T]	1xDADPS_click_tag [S5(97.5)]	2.65079e-08	0.000172888	1	1	4	18	Q3UCQ1	Q3UCQ1 [536-564]		0	3654.97	29	High	4	1.989e-05	8.849e-09	6.36	DADPS	8
107195	FALSE	High	LIQNLGPVKTQA	[R].LIQNLGPVKTQA.[-]	1xDADPS_click_tag [T10(100)]	0.000167834	0.000172888	1	1	2	9	P49442	P49442 [385-396]		1	1812.97	12	High	3	1.989e-05	3.212e-05	2.96	DADPS	8
107181	FALSE	High	IIQLTPVPVSTPSGLVPPLSPATMPGPTSQPQK	[K].IIQLTPVPVSTPSGLVPPLSPATMPGPTSQPQK.[V]	2xDADPS_click_tag [T11(99.3); S13(99.3)]	1.81278e-05	0.000172888	1	1	3	11	Q924A2	Q924A2 [1868-1900]		0	4398.26	33	High	4	1.989e-05	3.99e-06	3.77	DADPS	7
107732	FALSE	High	ILSSLKPGSTSTVTAPTTAAITTTASPVTAATSK	[K].ILSSLKPGSTSTVTAPTTAAITTTASPVTAATSK.[T]	2xDADPS_click_tag [T17(99.3); T18(99.3)]	0.000287385	0.000172888	1	1	2	2	Q8C9B9	Q8C9B9 [1271-1304]		0	4295.19	34	High	4	1.989e-05	5.312e-05	3.08	DADPS	1
111748	FALSE	High	LPNETAVPETGESLANDFLYSDVCR	[R].LPNETAVPETGESLANDFLYSDVCR.[V]	1xCarbamidomethyl [C24]; 1xDADPS_click_tag [N/T/S/Y]	0.000176494	0.000172888	1	1	1	5	P11881	P11881 [2473-2497]		0	3328.52	25	High	3	1.989e-05	3.364e-05	3.03	DADPS	5
111566	FALSE	High	LPLHSSEEAQNLMGQSSGLDASPPASTHELTIPNDLIGCIIGR	[K].LPLHSSEEAQNLMGQSSGLDASPPASTHELTIPNDLIGCIIGR.[Q]	1xCarbamidomethyl [C39]; 1xDADPS_click_tag [S16(99.2)]; 2xDeamidated [N11(100); N34(100)]	5.32225e-06	0.000172888	1	1	2	7	P57722	P57722 [269-311]		0	5059.41	43	High	5	1.989e-05	1.268e-06	4.82	DADPS	4
111565	FALSE	High	LPLHSSEEAQNLMGQSSGLDASPPASTHELTIPNDLIGCIIGR	[K].LPLHSSEEAQNLMGQSSGLDASPPASTHELTIPNDLIGCIIGR.[Q]	1xCarbamidomethyl [C39]; 1xDADPS_click_tag [S/T/N]; 1xDeamidated [N11(100)]	4.72665e-08	0.000172888	1	1	6	20	P57722	P57722 [269-311]		0	5058.43	43	High	5	1.989e-05	1.524e-08	6.39	DADPS	7
111564	FALSE	High	LPLHSSEEAQNLMGQSSGLDASPPASTHELTIPNDLIGCIIGR	[K].LPLHSSEEAQNLMGQSSGLDASPPASTHELTIPNDLIGCIIGR.[Q]	1xCarbamidomethyl [C39]; 1xDADPS_click_tag [S16(97.1)]	1.05241e-07	0.000172888	1	1	2	3	P57722	P57722 [269-311]		0	5057.45	43	High	5	1.989e-05	3.216e-08	5.97	DADPS	2
112247	FALSE	High	IPTSTGISPQMEVTCVPTPTSTVSSLGNTNGEEVGPSVYLER	[R].IPTSTGISPQMEVTCVPTPTSTVSSLGNTNGEEVGPSVYLER.[L]	1xCarbamidomethyl [C15]; 1xOxidation [M11(100)]; 1xDADPS_click_tag [S/T/N/Y]; 2xDeamidated [N28(100); N30(100)]	1.66035e-05	0.000172888	1	1	3	14	A2AGT5	A2AGT5 [1897-1938]		0	4941.3	42	High	4	1.989e-05	3.672e-06	4.96	DADPS	6
112246	FALSE	High	IPTSTGISPQMEVTCVPTPTSTVSSLGNTNGEEVGPSVYLER	[R].IPTSTGISPQMEVTCVPTPTSTVSSLGNTNGEEVGPSVYLER.[L]	1xCarbamidomethyl [C15]; 1xOxidation [M11(100)]; 1xDADPS_click_tag [S25(93.4)]; 1xDeamidated [N28(100)]	9.57665e-06	0.000172888	1	1	6	11	A2AGT5	A2AGT5 [1897-1938]		0	4940.32	42	High	4	1.989e-05	2.192e-06	4.46	DADPS	6
112245	FALSE	High	IPTSTGISPQMEVTCVPTPTSTVSSLGNTNGEEVGPSVYLER	[R].IPTSTGISPQMEVTCVPTPTSTVSSLGNTNGEEVGPSVYLER.[L]	1xCarbamidomethyl [C15]; 1xDADPS_click_tag [T/S/N/Y]; 2xDeamidated [N28(100); N30(100)]	1.79715e-08	0.000172888	1	1	3	39	A2AGT5	A2AGT5 [1897-1938]		0	4925.31	42	High	4	1.989e-05	6.145e-09	6.61	DADPS	8
112244	FALSE	High	IPTSTGISPQMEVTCVPTPTSTVSSLGNTNGEEVGPSVYLER	[R].IPTSTGISPQMEVTCVPTPTSTVSSLGNTNGEEVGPSVYLER.[L]	1xCarbamidomethyl [C15]; 1xDADPS_click_tag [T14(99.1)]; 1xDeamidated [N30(100)]	4.68979e-10	0.000172888	1	1	9	50	A2AGT5	A2AGT5 [1897-1938]		0	4924.32	42	High	4	1.989e-05	2.03e-10	5.33	DADPS	8
112243	FALSE	High	IPTSTGISPQMEVTCVPTPTSTVSSLGNTNGEEVGPSVYLER	[R].IPTSTGISPQMEVTCVPTPTSTVSSLGNTNGEEVGPSVYLER.[L]	1xCarbamidomethyl [C15]; 1xDADPS_click_tag [T14(99.1)]	2.26816e-10	0.000172888	1	1	3	18	A2AGT5	A2AGT5 [1897-1938]		0	4923.34	42	High	4	1.989e-05	1.027e-10	6.01	DADPS	8
112196	FALSE	High	LPTAVSLYSPTDEQSVMQK	[K].LPTAVSLYSPTDEQSVMQK.[E]	1xDADPS_click_tag [S6(100)]	1.7229e-05	0.000172888	1	1	3	16	Q9QYX7	Q9QYX7 [1821-1839]		0	2625.26	19	High	3	1.989e-05	3.807e-06	3.52	DADPS	8
112166	FALSE	High	LPSTPTTTACK	[R].LPSTPTTTACK.[S]	1xCarbamidomethyl [C10]; 1xDADPS_click_tag [T7(99.6)]	0.000151063	0.000172888	1	1	3	28	Q6A0A2	Q6A0A2 [626-636]		0	1707.81	11	High	3	1.989e-05	2.909e-05	3.22	DADPS	8
112139	FALSE	High	LPSPTAAPQQSASQATPVTQGQGR	[R].LPSPTAAPQQSASQATPVTQGQGR.[Q]	1xDADPS_click_tag [T19(100)]	1.42142e-10	0.000172888	1	1	7	221	O88935	O88935 [508-531]		0	2909.42	24	High	4	1.989e-05	6.629e-11	7.69	DADPS	8
112080	FALSE	High	LPSGPSLPSSSSSSSSSSSSSSAPQRPGGPTTTHGDASSSSNSLAEAQAPQAAPAQKPQPHPQLNK	[R].LPSGPSLPSSSSSSSSSSSSSSAPQRPGGPTTTHGDASSSSNSLAEAQAPQAAPAQKPQPHPQLNK.[S]	1xDADPS_click_tag [T/S/N]	0.000394224	0.000172888	1	1	1	2	Q64332	Q64332 [478-543]		0	6924.27	66	High	6	1.989e-05	7.127e-05	5.37	DADPS	1
111951	FALSE	High	LPQPSTTSK	[R].LPQPSTTSK.[T]	1xDADPS_click_tag [T6(99.8)]	0.000141677	0.000172888	1	1	1	25	Q8BJH1	Q8BJH1 [189-197]		0	1489.74	9	High	3	1.989e-05	2.732e-05	3.37	DADPS	8
111908	FALSE	High	IPPTEEPSYTQDNDLSELISVSQVEASPSTSSAHTPSQIASPLQEDTLSDVVPPR	[K].IPPTEEPSYTQDNDLSELISVSQVEASPSTSSAHTPSQIASPLQEDTLSDVVPPR.[E]	1xDADPS_click_tag [S20(99)]; 1xDeamidated [N13(100)]	4.43724e-07	0.000172888	1	1	4	19	P14873	P14873 [1699-1753]		0	6379.03	55	High	5	1.989e-05	1.241e-07	6.07	DADPS	8
111897	FALSE	High	IPPSSAPTVLSVPAGTTIVK	[K].IPPSSAPTVLSVPAGTTIVK.[T]	1xDADPS_click_tag [S/T]	7.33583e-08	0.000172888	1	1	4	38	Q61191	Q61191 [559-578]		0	2466.33	20	High	3	1.989e-05	2.293e-08	5.4	DADPS	8
110367	FALSE	High	INNTHALVSLLQNLNK	[K].INNTHALVSLLQNLNK.[A]	1xDADPS_click_tag [N/T/S]	1.42389e-06	0.000172888	1	1	3	8	Q9WTR5	Q9WTR5 [637-652]		0	2323.22	16	High	3	1.989e-05	3.689e-07	3.46	DADPS	4
110308	FALSE	High	LNNLSPASHLASSSPPPGLPSGLPSGLPSGSPSR	[R].LNNLSPASHLASSSPPPGLPSGLPSGLPSGSPSR.[S]	1xDADPS_click_tag [S/N]	0.0003685	0.000172888	1	1	1	2	Q9QWI6	Q9QWI6 [362-395]		0	3766.89	34	High	4	1.989e-05	6.699e-05	3.44	DADPS	1
109603	FALSE	High	INEVLTAAVTQASLQSIIHK	[K].INEVLTAAVTQASLQSIIHK.[F]	1xDADPS_click_tag [N/T/S]	3.81412e-05	0.000172888	1	1	2	5	Q924H7	Q924H7 [386-405]		0	2667.42	20	High	3	1.989e-05	8.016e-06	3.07	DADPS	5
110460	FALSE	High	INPSVNPGISPAHGVTR	[R].INPSVNPGISPAHGVTR.[S]	1xDADPS_click_tag [T16(100)]	2.24727e-10	0.000172888	1	1	3	32	P70365	P70365 [386-402]		0	2247.14	17	High	3	1.989e-05	1.019e-10	6.96	DADPS	8
173407	FALSE	High	RIEPITHEQALDVSEQGPFGELQTVSAISMAAATSTALATAHPDLR	[K].RIEPITHEQALDVSEQGPFGELQTVSAISMAAATSTALATAHPDLR.[S]	1xDADPS_click_tag [S26(98.8)]	3.16034e-08	0.000172888	1	1	2	2	P59823	P59823 [562-607]		1	5361.65	46	High	5	1.989e-05	1.045e-08	7.53	DADPS	2
210939	FALSE	High	VDAPVSLATGIPCSHPSIPDSFPEQPAFLSK	[R].VDAPVSLATGIPCSHPSIPDSFPEQPAFLSK.[E]	1xCarbamidomethyl [C13]; 1xDADPS_click_tag [T9(100)]	2.09323e-11	0.000172888	1	1	4	44	Q9ES97	Q9ES97 [141-171]		0	3795.84	31	High	4	1.989e-05	1.104e-11	9.2	DADPS	8
210540	FALSE	High	VCECYPNYTGSACDCSLDTGPCLASNGQICNGR	[R].VCECYPNYTGSACDCSLDTGPCLASNGQICNGR.[G]	6xCarbamidomethyl [C2; C4; C13; C15; C22; C30]; 1xDADPS_click_tag [S/T/Y/N]; 3xDeamidated [N7(100); N26(100); N31(100)]	4.56214e-07	0.000172888	1	1	5	43	P09055	P09055 [578-610]		0	4290.66	33	High	4	1.989e-05	1.273e-07	5	DADPS	8
210539	FALSE	High	VCECYPNYTGSACDCSLDTGPCLASNGQICNGR	[R].VCECYPNYTGSACDCSLDTGPCLASNGQICNGR.[G]	6xCarbamidomethyl [C2; C4; C13; C15; C22; C30]; 1xDADPS_click_tag [S11(98.4)]; 2xDeamidated [N7(100); N31(100)]	1.69494e-07	0.000172888	1	1	15	50	P09055	P09055 [578-610]		0	4289.68	33	High	4	1.989e-05	5.025e-08	5.42	DADPS	8
210538	FALSE	High	VCECYPNYTGSACDCSLDTGPCLASNGQICNGR	[R].VCECYPNYTGSACDCSLDTGPCLASNGQICNGR.[G]	6xCarbamidomethyl [C2; C4; C13; C15; C22; C30]; 1xDADPS_click_tag [S11(98.3)]; 1xDeamidated [N26(100)]	7.43837e-08	0.000172888	1	1	10	45	P09055	P09055 [578-610]		0	4288.69	33	High	4	1.989e-05	2.323e-08	6.29	DADPS	8
210537	FALSE	High	VCECYPNYTGSACDCSLDTGPCLASNGQICNGR	[R].VCECYPNYTGSACDCSLDTGPCLASNGQICNGR.[G]	6xCarbamidomethyl [C2; C4; C13; C15; C22; C30]; 1xDADPS_click_tag [S16(99.4)]	5.16099e-08	0.000172888	1	1	2	7	P09055	P09055 [578-610]		0	4287.71	33	High	4	1.989e-05	1.653e-08	4.37	DADPS	5
210399	FALSE	High	VAVSQTPAINVSVPTTLPSATQVPMEVLK	[R].VAVSQTPAINVSVPTTLPSATQVPMEVLK.[V]	1xDADPS_click_tag [T16(99.3)]	3.72716e-09	0.000172888	1	1	4	30	Q08874	Q08874 [90-118]		0	3508.84	29	High	4	1.989e-05	1.409e-09	7.16	DADPS	8
210557	FALSE	High	VCEVGPEEPAAAVSVAANAAPTPAASTTTSASSSGEPEVK	[R].VCEVGPEEPAAAVSVAANAAPTPAASTTTSASSSGEPEVK.[R]	1xCarbamidomethyl [C2]; 1xDADPS_click_tag [T22(100)]; 1xDeamidated [N18(100)]	1.49823e-06	0.000172888	1	1	3	12	P42128	P42128 [650-689]		0	4330	40	High	4	1.989e-05	3.865e-07	5.48	DADPS	8
212352	FALSE	High	VFGLNTLMEIVTEAGPGSGEGNR	[K].VFGLNTLMEIVTEAGPGSGEGNR.[R]	1xDADPS_click_tag [N/T/S]	0.000304826	0.000172888	1	1	1	1	Q80U28	Q80U28 [884-906]		0	2879.37	23	High	3	1.989e-05	5.615e-05	2.81	DADPS	1
211650	FALSE	High	VDYIQGTPVSVHLQPSLSR	[K].VDYIQGTPVSVHLQPSLSR.[Q]	1xDADPS_click_tag [S10(100)]	7.45014e-07	0.000172888	1	1	3	22	Q76KF0	Q76KF0 [1009-1027]		0	2627.33	19	High	3	1.989e-05	2.01e-07	4.76	DADPS	8
212125	FALSE	High	VESTSVGSISPGGAK	[R].VESTSVGSISPGGAK.[L]	1xDADPS_click_tag [T4(100)]	1.73956e-11	0.000172888	1	1	3	43	Q9WV92	Q9WV92 [795-809]		0	1906.92	15	High	3	1.989e-05	9.265e-12	6.58	DADPS	8
212040	FALSE	High	VEPGPRPPGTAVVDLR	[R].VEPGPRPPGTAVVDLR.[T]	1xDADPS_click_tag [T10(100)]	4.82181e-10	0.000172888	1	1	1	39	O88737	O88737 [1657-1672]		0	2191.13	16	High	3	1.989e-05	2.076e-10	5.7	DADPS	8
211855	FALSE	High	VEHSPFSSFVSQASGSSSSATSVTSK	[K].VEHSPFSSFVSQASGSSSSATSVTSK.[A]	1xDADPS_click_tag [S11(99.1)]	0.000262438	0.000172888	1	1	4	17	Q6ZPY7	Q6ZPY7 [645-670]		0	3119.43	26	High	3	1.989e-05	4.875e-05	3.63	DADPS	8
210333	FALSE	High	VATTSVITIVK	[K].VATTSVITIVK.[S]	1xDADPS_click_tag [T/S]	0.000247373	0.000172888	1	1	2	17	Q61827	Q61827 [131-141]		0	1662.92	11	High	3	1.989e-05	4.601e-05	2.79	DADPS	8
209630	FALSE	High	VAAATEATETPR	[R].VAAATEATETPR.[I]	1xDADPS_click_tag [T5(100)]	0.000233157	0.000172888	1	1	1	30	Q6A058	Q6A058 [362-373]		0	1747.83	12	High	3	1.989e-05	4.356e-05	2.86	DADPS	8
210161	FALSE	High	VAPLVDLSDTPTSAPSASNLSSTVLANQGAVLSPSTPASAGETSK	[K].VAPLVDLSDTPTSAPSASNLSSTVLANQGAVLSPSTPASAGETSK.[A]	1xDADPS_click_tag [S/T/N]; 2xDeamidated [N19(100); N27(100)]	2.17565e-10	0.000172888	1	1	4	66	P13595	P13595 [894-938]		0	4829.36	45	High	4	1.989e-05	9.885e-11	6.58	DADPS	7
210160	FALSE	High	VAPLVDLSDTPTSAPSASNLSSTVLANQGAVLSPSTPASAGETSK	[K].VAPLVDLSDTPTSAPSASNLSSTVLANQGAVLSPSTPASAGETSK.[A]	1xDADPS_click_tag [S/T/N]; 1xDeamidated [N27(100)]	1.69435e-13	0.000172888	1	1	12	114	P13595	P13595 [894-938]		0	4828.37	45	High	5	1.989e-05	1.211e-13	11.92	DADPS	8
210159	FALSE	High	VAPLVDLSDTPTSAPSASNLSSTVLANQGAVLSPSTPASAGETSK	[K].VAPLVDLSDTPTSAPSASNLSSTVLANQGAVLSPSTPASAGETSK.[A]	1xDADPS_click_tag [S/T/N]	5.80936e-15	0.000172888	1	1	5	75	P13595	P13595 [894-938]		0	4827.39	45	High	4	1.989e-05	5.162e-15	10.1	DADPS	8
210039	FALSE	High	VALPAYPASLTDVSLVLSELRPNDSGVYR	[R].VALPAYPASLTDVSLVLSELRPNDSGVYR.[C]	1xDADPS_click_tag [S/Y/T/N]; 1xDeamidated [N23(100)]	0.000313219	0.000172888	1	1	3	11	Q61361	Q61361 [107-135]		0	3634.85	29	High	3	1.989e-05	5.74e-05	2.3	DADPS	5
214128	FALSE	High	VLEDKPDDASASATDGPPSTSPPFTFTLPAVGPAASPASLPAPSSNPLLESLK	[K].VLEDKPDDASASATDGPPSTSPPFTFTLPAVGPAASPASLPAPSSNPLLESLK.[K]	1xDADPS_click_tag [T27(98)]	4.92764e-08	0.000172888	1	1	2	3	Q8K3Z9	Q8K3Z9 [525-577]		0	5746.84	53	High	5	1.989e-05	1.583e-08	6.43	DADPS	2
214129	FALSE	High	VLEDKPDDASASATDGPPSTSPPFTFTLPAVGPAASPASLPAPSSNPLLESLK	[K].VLEDKPDDASASATDGPPSTSPPFTFTLPAVGPAASPASLPAPSSNPLLESLK.[K]	1xDADPS_click_tag [S/T/N]; 1xDeamidated [N46(100)]	8.4696e-05	0.000172888	1	1	3	14	Q8K3Z9	Q8K3Z9 [525-577]		0	5747.82	53	High	5	1.989e-05	1.689e-05	3.9	DADPS	7
213534	FALSE	High	VHPSPASTVVTPTAVLPGLAQVITAVSAQQNSNLLPK	[R].VHPSPASTVVTPTAVLPGLAQVITAVSAQQNSNLLPK.[V]	1xDADPS_click_tag [T24(100)]; 1xDeamidated [N31(100)]	1.66035e-05	0.000172888	1	1	7	16	P70121	P70121 [242-278]		0	4238.25	37	High	4	1.989e-05	3.683e-06	5.2	DADPS	7
213533	FALSE	High	VHPSPASTVVTPTAVLPGLAQVITAVSAQQNSNLLPK	[R].VHPSPASTVVTPTAVLPGLAQVITAVSAQQNSNLLPK.[V]	1xDADPS_click_tag [T8(99.2)]	3.2188e-11	0.000172888	1	1	3	20	P70121	P70121 [242-278]		0	4237.27	37	High	4	1.989e-05	1.65e-11	8.49	DADPS	8
214282	FALSE	High	VIGEDSVPVSTSQQVCVHTVPSLPK	[R].VIGEDSVPVSTSQQVCVHTVPSLPK.[L]	1xCarbamidomethyl [C16]; 1xDADPS_click_tag [S6(100)]	8.57049e-06	0.000172888	1	1	3	14	A2AKB4	A2AKB4 [1206-1230]		0	3194.59	25	High	4	1.989e-05	1.982e-06	4.07	DADPS	7
212800	FALSE	High	VGEAVQNTLGAVVTAIDIPLGLVK	[K].VGEAVQNTLGAVVTAIDIPLGLVK.[D]	1xDADPS_click_tag [N/T]	2.35771e-06	0.000172888	1	1	3	5	Q810J8	Q810J8 [681-704]		0	2908.59	24	High	3	1.989e-05	5.903e-07	3.61	DADPS	4
212597	FALSE	High	VFTSDISDPVVASTSQAPGMNLSHSASSLSLQQAFSELK	[K].VFTSDISDPVVASTSQAPGMNLSHSASSLSLQQAFSELK.[H]	1xOxidation [M20(100)]; 1xDADPS_click_tag [T/S/N]; 1xDeamidated [N21(100)]	2.78498e-06	0.000172888	1	1	5	12	P83741	P83741 [1268-1306]		0	4585.18	39	High	4	1.989e-05	6.912e-07	4.22	DADPS	7
212596	FALSE	High	VFTSDISDPVVASTSQAPGMNLSHSASSLSLQQAFSELK	[K].VFTSDISDPVVASTSQAPGMNLSHSASSLSLQQAFSELK.[H]	1xDADPS_click_tag [S/T/N]; 1xDeamidated [N21(100)]	4.45073e-08	0.000172888	1	1	5	29	P83741	P83741 [1268-1306]		0	4569.18	39	High	4	1.989e-05	1.437e-08	6.62	DADPS	8
212595	FALSE	High	VFTSDISDPVVASTSQAPGMNLSHSASSLSLQQAFSELK	[K].VFTSDISDPVVASTSQAPGMNLSHSASSLSLQQAFSELK.[H]	1xDADPS_click_tag [S/T/N]	5.81143e-09	0.000172888	1	1	4	45	P83741	P83741 [1268-1306]		0	4568.2	39	High	4	1.989e-05	2.136e-09	7.03	DADPS	8
212811	FALSE	High	VGEGATFDPFGAPAKPPGQDLLGSFLNTSSASSDPFLQPTR	[R].VGEGATFDPFGAPAKPPGQDLLGSFLNTSSASSDPFLQPTR.[S]	1xDADPS_click_tag [S24(96.9)]	1.85334e-09	0.000172888	1	1	3	39	Q80TZ3	Q80TZ3 [600-640]		0	4708.27	41	High	4	1.989e-05	7.32e-10	8.4	DADPS	8
212812	FALSE	High	VGEGATFDPFGAPAKPPGQDLLGSFLNTSSASSDPFLQPTR	[R].VGEGATFDPFGAPAKPPGQDLLGSFLNTSSASSDPFLQPTR.[S]	1xDADPS_click_tag [S24(100)]; 1xDeamidated [N27(100)]	5.62024e-05	0.000172888	1	1	4	24	Q80TZ3	Q80TZ3 [600-640]		0	4709.25	41	High	5	1.989e-05	1.149e-05	4.09	DADPS	8
213313	FALSE	High	VGVNSTVTTTAGNVISVIGSTETTGK	[K].VGVNSTVTTTAGNVISVIGSTETTGK.[I]	1xDeamidated [N]; 2xDADPS_click_tag [T]	1.452e-05	0.000172888	1	1	4	9	P0C090	P0C090 [463-488]		0	3556.72	26	High	4	1.989e-05	3.24e-06	3.8	DADPS	5
213312	FALSE	High	VGVNSTVTTTAGNVISVIGSTETTGK	[K].VGVNSTVTTTAGNVISVIGSTETTGK.[I]	2xDADPS_click_tag [T8(98.1); T9(98.1)]	6.03027e-06	0.000172888	1	1	4	21	P0C090	P0C090 [463-488]		0	3555.74	26	High	4	1.989e-05	1.428e-06	3.6	DADPS	8
213163	FALSE	High	VGQFGQHYQSSASSSSSSSFPSPQR	[R].VGQFGQHYQSSASSSSSSSFPSPQR.[F]	1xDADPS_click_tag [Y/S]	8.4696e-05	0.000172888	1	1	3	20	Q9EPQ8	Q9EPQ8 [240-264]		0	3161.4	25	High	4	1.989e-05	1.688e-05	2.5	DADPS	8
212931	FALSE	High	VGHEATTEPCPDPSWYLTTSVTMTTDTMTSPEHCQK	[R].VGHEATTEPCPDPSWYLTTSVTMTTDTMTSPEHCQK.[Q]	2xCarbamidomethyl [C10; C34]; 1xDADPS_click_tag [Y/T/S]	4.30055e-05	0.000172888	1	1	2	6	Q3UHU5	Q3UHU5 [1447-1482]		0	4626.99	36	High	4	1.989e-05	8.975e-06	3.28	DADPS	4
205462	FALSE	High	TQTPPLGQTPQLGLK	[R].TQTPPLGQTPQLGLK.[T]	1xDADPS_click_tag [T1(100)]	0.00019427	0.000172888	1	1	2	16	Q62448	Q62448 [505-519]		0	2110.1	15	High	3	1.989e-05	3.672e-05	2.91	DADPS	8
205426	FALSE	High	TQSPPVYTATSLSHSNLHSPSPSTQTPQPSAILSPCSYTTAVCSPPIQSPLATR	[R].TQSPPVYTATSLSHSNLHSPSPSTQTPQPSAILSPCSYTTAVCSPPIQSPLATR.[T]	2xCarbamidomethyl [C36; C43]; 1xDeamidated [N16]; 1xDADPS_click_tag [T/S/Y]	4.48296e-05	0.000172888	1	1	7	12	O88704	O88704 [651-704]		0	6237.99	54	High	5	1.989e-05	9.302e-06	4.33	DADPS	5
205350	FALSE	High	TQPMVATTTTVAEK	[K].TQPMVATTTTVAEK.[Y]	1xDADPS_click_tag [T1(100)]	5.63424e-11	0.000172888	1	1	2	38	Q9Z2D6	Q9Z2D6 [434-447]		0	2008.97	14	High	3	1.989e-05	2.786e-11	6.6	DADPS	8
205251	FALSE	High	TQLGDCTVATQASGLLSSK	[K].TQLGDCTVATQASGLLSSK.[T]	1xCarbamidomethyl [C6]; 1xDADPS_click_tag [T1(100)]	1.49823e-06	0.000172888	1	1	1	10	O88904	O88904 [992-1010]		0	2468.18	19	High	3	1.989e-05	3.873e-07	3.3	DADPS	8
205463	FALSE	High	TQTQSAPALQGLSSLLQSVTANPVPASEVTSQSTTASPASTTGSAVK	[K].TQTQSAPALQGLSSLLQSVTANPVPASEVTSQSTTASPASTTGSAVK.[G]	1xDADPS_click_tag [S/T/N]	1.35471e-05	0.000172888	1	1	3	8	Q6NXI6	Q6NXI6 [547-593]		0	5088.53	47	High	4	1.989e-05	3.043e-06	4.11	DADPS	5
205203	FALSE	High	TQGVVGPGPHEEQRPYPQGLPGR	[R].TQGVVGPGPHEEQRPYPQGLPGR.[L]	1xDADPS_click_tag [T1(100)]	6.15197e-11	0.000172888	1	1	1	125	O88737	O88737 [1962-1984]		0	2987.46	23	High	4	1.989e-05	3.025e-11	6.56	DADPS	8
205464	FALSE	High	TQTQSAPALQGLSSLLQSVTANPVPASEVTSQSTTASPASTTGSAVK	[K].TQTQSAPALQGLSSLLQSVTANPVPASEVTSQSTTASPASTTGSAVK.[G]	1xDADPS_click_tag [S18(97.9)]; 1xDeamidated [N22(100)]	3.54249e-05	0.000172888	1	1	4	38	Q6NXI6	Q6NXI6 [547-593]		0	5089.52	47	High	4	1.989e-05	7.491e-06	4.27	DADPS	8
205494	FALSE	High	TQVFGPVDPTVNTTYAFFNTFFK	[K].TQVFGPVDPTVNTTYAFFNTFFK.[E]	1xDADPS_click_tag [T10(99.6)]; 1xDeamidated [N12(100)]	1.43864e-05	0.000172888	1	1	3	4	P20060	P20060 [295-317]		0	3173.5	23	High	3	1.989e-05	3.222e-06	3.74	DADPS	4
206289	FALSE	High	TSGVVQGVASVAEKTK	[K].TSGVVQGVASVAEKTK.[E]	1xDADPS_click_tag [T15(100)]	2.4808e-06	0.000172888	1	1	4	33	Q91ZZ3	Q91ZZ3 [44-59]		1	2092.08	16	High	3	1.989e-05	6.215e-07	4.02	DADPS	8
206288	FALSE	High	TSGVVQGVASVAEK	[K].TSGVVQGVASVAEK.[T]	1xDADPS_click_tag [S10(100)]	1.19054e-08	0.000172888	1	1	4	54	Q91ZZ3	Q91ZZ3 [44-57]		0	1862.93	14	High	3	1.989e-05	4.188e-09	5.8	DADPS	8
205493	FALSE	High	TQVFGPVDPTVNTTYAFFNTFFK	[K].TQVFGPVDPTVNTTYAFFNTFFK.[E]	1xDADPS_click_tag [T10(99.7)]	7.88585e-06	0.000172888	1	1	2	5	P20060	P20060 [295-317]		0	3172.51	23	High	3	1.989e-05	1.832e-06	3.66	DADPS	4
205635	FALSE	High	TRHDEYLEVTK	[R].TRHDEYLEVTK.[A]	1xDADPS_click_tag [T10(100)]	2.78075e-07	0.000172888	1	1	1	14	Q9QYR6	Q9QYR6 [2186-2196]		1	1921.91	11	High	4	1.989e-05	7.984e-08	5.28	DADPS	7
204248	FALSE	High	TPFHTSLHSGTSK	[R].TPFHTSLHSGTSK.[S]	1xDADPS_click_tag [S12(99.7)]	9.98587e-09	0.000172888	1	1	3	28	Q9WV69	Q9WV69 [274-286]		0	1930.91	13	High	4	1.989e-05	3.553e-09	6.54	DADPS	8
204217	FALSE	High	TPESTKPGPVCQPPVSQNR	[R].TPESTKPGPVCQPPVSQNR.[S]	1xCarbamidomethyl [C11]; 1xDADPS_click_tag [T1(100)]	7.59938e-06	0.000172888	1	1	3	22	Q5SUE8	Q5SUE8 [195-213]		0	2610.25	19	High	3	1.989e-05	1.768e-06	3.53	DADPS	8
204069	FALSE	High	TPAPVQSSSASVLNVNHIK	[K].TPAPVQSSSASVLNVNHIK.[R]	1xDADPS_click_tag [T1(100)]	7.84946e-06	0.000172888	1	1	2	6	Q99NH0	Q99NH0 [2186-2204]		0	2480.26	19	High	3	1.989e-05	1.826e-06	3.12	DADPS	3
204052	FALSE	High	TPALSPQRPLTTQQPQSGTLKEPDSSK	[R].TPALSPQRPLTTQQPQSGTLKEPDSSK.[T]	1xDADPS_click_tag [T12(99.1)]	7.91078e-10	0.000172888	1	1	4	19	Q64332	Q64332 [422-448]		1	3423.72	27	High	4	1.989e-05	3.31e-10	8.52	DADPS	8
204049	FALSE	High	TPALSPQRPLTTQQPQSGTLK	[R].TPALSPQRPLTTQQPQSGTLK.[E]	1xDADPS_click_tag [T/S]	2.70874e-06	0.000172888	1	1	5	58	Q64332	Q64332 [422-442]		0	2780.44	21	High	4	1.989e-05	6.747e-07	4.95	DADPS	8
203941	FALSE	High	TNTSSVTTTITQATATANTANTENSPQALHNSQFLLTR	[R].TNTSSVTTTITQATATANTANTENSPQALHNSQFLLTR.[L]	1xDADPS_click_tag [T/S/N]; 2xDeamidated [N2(100); N18(100)]	1.49285e-05	0.000172888	1	1	2	2	Q80UY2	Q80UY2 [258-295]		0	4539.16	38	High	4	1.989e-05	3.325e-06	4.43	DADPS	1
203940	FALSE	High	TNTSSVTTTITQATATANTANTENSPQALHNSQFLLTR	[R].TNTSSVTTTITQATATANTANTENSPQALHNSQFLLTR.[L]	1xDADPS_click_tag [T/S/N]; 1xDeamidated [N21(100)]	3.99435e-05	0.000172888	1	1	3	3	Q80UY2	Q80UY2 [258-295]		0	4538.18	38	High	4	1.989e-05	8.357e-06	4.74	DADPS	2
203939	FALSE	High	TNTSSVTTTITQATATANTANTENSPQALHNSQFLLTR	[R].TNTSSVTTTITQATATANTANTENSPQALHNSQFLLTR.[L]	1xDADPS_click_tag [T/S/N]	1.06515e-05	0.000172888	1	1	1	2	Q80UY2	Q80UY2 [258-295]		0	4537.19	38	High	4	1.989e-05	2.431e-06	4.91	DADPS	1
204989	FALSE	High	TPVTSTPAKPSSPPPEFSFNTPGK	[R].TPVTSTPAKPSSPPPEFSFNTPGK.[N]	1xDADPS_click_tag [T/S/N]	5.25646e-11	0.000172888	1	1	6	58	Q8BJM5	Q8BJM5 [371-394]		0	3002.46	24	High	4	1.989e-05	2.607e-11	8.11	DADPS	8
204988	FALSE	High	TPVTNQSSNLTATQMSFPVQGIHTVAQTVSR	[R].TPVTNQSSNLTATQMSFPVQGIHTVAQTVSR.[I]	1xOxidation [M15(100)]; 1xDADPS_click_tag [T/S/N]	0.000327711	0.000172888	1	1	1	2	E9Q7E2	E9Q7E2 [653-683]		0	3847.88	31	High	4	1.989e-05	5.994e-05	3.98	DADPS	2
204987	FALSE	High	TPVTNQSSNLTATQMSFPVQGIHTVAQTVSR	[R].TPVTNQSSNLTATQMSFPVQGIHTVAQTVSR.[I]	1xDADPS_click_tag [T/S/N]; 1xDeamidated [N9(99.6)]	7.9776e-05	0.000172888	1	1	1	1	E9Q7E2	E9Q7E2 [653-683]		0	3832.87	31	High	4	1.989e-05	1.596e-05	3.99	DADPS	1
204986	FALSE	High	TPVTNQSSNLTATQMSFPVQGIHTVAQTVSR	[R].TPVTNQSSNLTATQMSFPVQGIHTVAQTVSR.[I]	1xDADPS_click_tag [T11(99.5)]	4.36213e-09	0.000172888	1	1	4	6	E9Q7E2	E9Q7E2 [653-683]		0	3831.88	31	High	4	1.989e-05	1.637e-09	6.44	DADPS	3
204983	FALSE	High	TPVSYQNTISR	[R].TPVSYQNTISR.[G]	1xDADPS_click_tag [S4(100)]	0.000181402	0.000172888	1	1	4	35	Q60974	Q60974 [1493-1503]		0	1796.87	11	High	3	1.989e-05	3.444e-05	2.97	DADPS	8
204981	FALSE	High	TPVSSTLPVATQSPTPPSPLFSVDFR	[K].TPVSSTLPVATQSPTPPSPLFSVDFR.[S]	1xDADPS_click_tag [S4(98.9)]	1.12624e-08	0.000172888	1	1	5	34	P0C090	P0C090 [789-814]		0	3259.64	26	High	3	1.989e-05	3.968e-09	5.55	DADPS	8
204942	FALSE	High	TPVDYIDLPYSSSPSR	[K].TPVDYIDLPYSSSPSR.[S]	1xDADPS_click_tag [S11(100)]	2.82818e-08	0.000172888	1	1	3	34	Q62417	Q62417 [1189-1204]		0	2328.09	16	High	3	1.989e-05	9.416e-09	5.7	DADPS	8
204871	FALSE	High	TPTHEMFVGFSPSPVAQPHSSAGLNVDFESVFGNK	[R].TPTHEMFVGFSPSPVAQPHSSAGLNVDFESVFGNK.[S]	1xOxidation [M6(100)]; 1xDADPS_click_tag [S20(99)]; 1xDeamidated [N25(100)]	6.22011e-07	0.000172888	1	1	3	6	Q7M6Y3	Q7M6Y3 [462-496]		0	4265.96	35	High	4	1.989e-05	1.702e-07	4.91	DADPS	4
204870	FALSE	High	TPTHEMFVGFSPSPVAQPHSSAGLNVDFESVFGNK	[R].TPTHEMFVGFSPSPVAQPHSSAGLNVDFESVFGNK.[S]	1xOxidation [M6(100)]; 1xDADPS_click_tag [S13(99.1)]	3.50993e-05	0.000172888	1	1	3	4	Q7M6Y3	Q7M6Y3 [462-496]		0	4264.98	35	High	4	1.989e-05	7.424e-06	3.85	DADPS	2
204869	FALSE	High	TPTHEMFVGFSPSPVAQPHSSAGLNVDFESVFGNK	[R].TPTHEMFVGFSPSPVAQPHSSAGLNVDFESVFGNK.[S]	1xDADPS_click_tag [S13(98.5)]; 1xDeamidated [N25(100)]	5.91893e-12	0.000172888	1	1	5	11	Q7M6Y3	Q7M6Y3 [462-496]		0	4249.97	35	High	4	1.989e-05	3.375e-12	8.24	DADPS	5
204868	FALSE	High	TPTHEMFVGFSPSPVAQPHSSAGLNVDFESVFGNK	[R].TPTHEMFVGFSPSPVAQPHSSAGLNVDFESVFGNK.[S]	1xDADPS_click_tag [S20(98.4)]	6.94829e-13	0.000172888	1	1	4	14	Q7M6Y3	Q7M6Y3 [462-496]		0	4248.98	35	High	4	1.989e-05	4.546e-13	9.51	DADPS	6
204696	FALSE	High	TPPVAVTSPITHTAQSALK	[K].TPPVAVTSPITHTAQSALK.[V]	1xDADPS_click_tag [T7(100)]	6.03057e-09	0.000172888	1	1	3	34	Q8CH77	Q8CH77 [537-555]		0	2450.28	19	High	3	1.989e-05	2.215e-09	5.88	DADPS	8
206422	FALSE	High	TSLPHFHHPETTRPDSNIYK	[R].TSLPHFHHPETTRPDSNIYK.[K]	1xDADPS_click_tag [T/S/N/Y]	1.54267e-08	0.000172888	1	1	4	28	Q9WV69	Q9WV69 [123-142]		0	2908.39	20	High	5	1.989e-05	5.334e-09	7.39	DADPS	8
206460	FALSE	High	TSLSTALSSGLER	[R].TSLSTALSSGLER.[L]	1xDADPS_click_tag [T1(99.7)]	1.90279e-07	0.000172888	1	1	2	23	Q8R361	Q8R361 [538-550]		0	1852.91	13	High	3	1.989e-05	5.609e-08	3.99	DADPS	8
208032	FALSE	High	TVEGAGNIAAATGFVK	[K].TVEGAGNIAAATGFVK.[K]	1xDADPS_click_tag [T1(100)]	9.50203e-05	0.000172888	1	1	1	13	O55042	O55042 [81-96]		0	2037.01	16	High	3	1.989e-05	1.886e-05	2.72	DADPS	8
207925	FALSE	High	TVAVTPGTTTLPATVK	[K].TVAVTPGTTTLPATVK.[V]	1xDADPS_click_tag [T1(100)]	3.10184e-11	0.000172888	1	1	4	64	Q61191	Q61191 [579-594]		0	2088.11	16	High	3	1.989e-05	1.591e-11	6.86	DADPS	8
207921	FALSE	High	TVAVASGATSTPISIGTGAPTVR	[K].TVAVASGATSTPISIGTGAPTVR.[Q]	1xDADPS_click_tag [T1(100)]	8.4696e-05	0.000172888	1	1	3	7	Q6PIJ4	Q6PIJ4 [1138-1160]		0	2645.36	23	High	3	1.989e-05	1.687e-05	3.45	DADPS	4
207739	FALSE	High	TTTPNMNPAISYQPQSSSSVPCQR	[R].TTTPNMNPAISYQPQSSSSVPCQR.[T]	1xCarbamidomethyl [C22]; 1xDADPS_click_tag [T/N/S/Y]	2.12954e-06	0.000172888	1	1	2	27	Q8VHR5	Q8VHR5 [288-311]		0	3182.44	24	High	3	1.989e-05	5.367e-07	4.37	DADPS	8
207696	FALSE	High	TTSTAPDGAALTPPSPSFTTTGASSANR	[K].TTSTAPDGAALTPPSPSFTTTGASSANR.[F]	1xDADPS_click_tag [T19(100)]	3.39828e-05	0.000172888	1	1	3	21	P70257	P70257 [452-479]		0	3195.49	28	High	3	1.989e-05	7.185e-06	3.41	DADPS	8
207672	FALSE	High	TTSPASVPTAHLIHQTTGSR	[R].TTSPASVPTAHLIHQTTGSR.[S]	1xDADPS_click_tag [T/S]	1.7749e-10	0.000172888	1	1	2	19	Q6DFV3	Q6DFV3 [313-332]		0	2593.28	20	High	4	1.989e-05	8.17e-11	6.21	DADPS	8
207660	FALSE	High	TTSKPLISVTAQSSTESTQDAYQDSR	[R].TTSKPLISVTAQSSTESTQDAYQDSR.[A]	1xDADPS_click_tag [T10(100)]	7.24245e-16	0.000172888	1	1	5	63	Q8BJ42	Q8BJ42 [624-649]		0	3332.56	26	High	4	1.989e-05	7.33e-16	8.54	DADPS	8
209049	FALSE	High	TVVTMDESTSNVVTK	[R].TVVTMDESTSNVVTK.[I]	1xOxidation [M5(100)]; 1xDADPS_click_tag [T1(100)]	6.31503e-12	0.000172888	1	1	3	279	Q9QYX7	Q9QYX7 [2836-2850]		0	2158.01	15	High	3	1.989e-05	3.597e-12	6.7	DADPS	8
209048	FALSE	High	TVVTMDESTSNVVTK	[R].TVVTMDESTSNVVTK.[I]	1xDADPS_click_tag [T4(100)]; 1xDeamidated [N11(100)]	1.93833e-07	0.000172888	1	1	2	16	Q9QYX7	Q9QYX7 [2836-2850]		0	2143	15	High	3	1.989e-05	5.712e-08	4.37	DADPS	7
209047	FALSE	High	TVVTMDESTSNVVTK	[R].TVVTMDESTSNVVTK.[I]	1xDADPS_click_tag [T4(100)]	1.16311e-11	0.000172888	1	1	3	163	Q9QYX7	Q9QYX7 [2836-2850]		0	2142.01	15	High	3	1.989e-05	6.372e-12	5.58	DADPS	8
208986	FALSE	High	TVTVTKPTGVSFK	[K].TVTVTKPTGVSFK.[K]	1xDADPS_click_tag [T1(100)]	1.84501e-06	0.000172888	1	1	3	33	Q6ZQ08	Q6ZQ08 [1050-1062]		0	1896	13	High	3	1.989e-05	4.693e-07	4.38	DADPS	8
208716	FALSE	High	TVQTAAANAASTAATSAAQNAFK	[K].TVQTAAANAASTAATSAAQNAFK.[G]	1xDADPS_click_tag [S11(99)]; 1xDeamidated [N8(100)]	4.32044e-05	0.000172888	1	1	3	4	Q8K021	Q8K021 [312-334]		0	2698.28	23	High	4	1.989e-05	9.01e-06	4.17	DADPS	3
208715	FALSE	High	TVQTAAANAASTAATSAAQNAFK	[K].TVQTAAANAASTAATSAAQNAFK.[G]	1xDADPS_click_tag [T1(100)]	1.20911e-07	0.000172888	1	1	6	25	Q8K021	Q8K021 [312-334]		0	2697.3	23	High	3	1.989e-05	3.671e-08	4.96	DADPS	8
208705	FALSE	High	TVQNSSVSPSSSSSSSSTGETQTQSSSR	[K].TVQNSSVSPSSSSSSSSTGETQTQSSSR.[L]	1xDADPS_click_tag [S8(100)]	1.65618e-07	0.000172888	1	1	4	33	Q5F2E7	Q5F2E7 [369-396]		0	3308.45	28	High	3	1.989e-05	4.917e-08	3.6	DADPS	8
208684	FALSE	High	TVPVSSNDAPSGTLQEAAALTSTDPLPVFLYPPVQR	[R].TVPVSSNDAPSGTLQEAAALTSTDPLPVFLYPPVQR.[N]	1xDADPS_click_tag [T21(99.3)]	1.46397e-06	0.000172888	1	1	2	15	Q8BZH4	Q8BZH4 [696-731]		0	4270.14	36	High	4	1.989e-05	3.784e-07	4.82	DADPS	7
207011	FALSE	High	TSVAQTHLEDAGAAIAAAEAAVQQLR	[K].TSVAQTHLEDAGAAIAAAEAAVQQLR.[I]	1xDADPS_click_tag [T/S]	1.66386e-07	0.000172888	1	1	3	45	Q9QYX7	Q9QYX7 [4830-4855]		0	3123.55	26	High	4	1.989e-05	4.947e-08	5.57	DADPS	8
206986	FALSE	High	TSTSAVPNLFVPLNTNPK	[R].TSTSAVPNLFVPLNTNPK.[E]	1xDADPS_click_tag [T/S/N]	0.000244018	0.000172888	1	1	2	11	Q9QYC0	Q9QYC0 [480-497]		0	2431.23	18	High	3	1.989e-05	4.544e-05	2.65	DADPS	7
206944	FALSE	High	TSTAPSSPGVDSVPLQR	[R].TSTAPSSPGVDSVPLQR.[T]	1xDADPS_click_tag [T1(100)]	7.97154e-11	0.000172888	1	1	3	64	O35927	O35927 [452-468]		0	2230.08	17	High	3	1.989e-05	3.855e-11	6.49	DADPS	8
206884	FALSE	High	TSSPSSAGSVSLGHYTPTSR	[R].TSSPSSAGSVSLGHYTPTSR.[S]	1xDADPS_click_tag [T/S/Y]	1.5404e-06	0.000172888	1	1	3	37	Q8BL65	Q8BL65 [363-382]		0	2510.16	20	High	3	1.989e-05	3.972e-07	3.55	DADPS	8
206825	FALSE	High	TSSESIVSVPASSTSGSPSR	[R].TSSESIVSVPASSTSGSPSR.[V]	1xDADPS_click_tag [T/S]	0.000109572	0.000172888	1	1	4	36	Q8BL65	Q8BL65 [278-297]		0	2454.15	20	High	3	1.989e-05	2.151e-05	2.3	DADPS	8
206684	FALSE	High	TSPVVAPTSEPSSPLHTQLLKDPEPAFQR	[K].TSPVVAPTSEPSSPLHTQLLKDPEPAFQR.[S]	1xDADPS_click_tag [T/S]	1.11557e-05	0.000172888	1	1	3	14	Q91Z67	Q91Z67 [982-1010]		1	3660.84	29	High	4	1.989e-05	2.531e-06	4.45	DADPS	7
206597	FALSE	High	TSPAGGTWSSVVSGVPR	[R].TSPAGGTWSSVVSGVPR.[L]	1xDADPS_click_tag [T1(100)]	3.72708e-05	0.000172888	1	1	2	13	O70305	O70305 [635-651]		0	2176.05	17	High	3	1.989e-05	7.856e-06	3.63	DADPS	8
206571	FALSE	High	TSNPFLVAIHDSEADYVTTDNLSK	[K].TSNPFLVAIHDSEADYVTTDNLSK.[V]	1xDADPS_click_tag [T18(99)]; 1xDeamidated [N3(100)]	7.92241e-06	0.000172888	1	1	2	3	Q99P72	Q99P72 [492-515]		0	3169.47	24	High	4	1.989e-05	1.84e-06	5.34	DADPS	2
206570	FALSE	High	TSNPFLVAIHDSEADYVTTDNLSK	[K].TSNPFLVAIHDSEADYVTTDNLSK.[V]	1xDADPS_click_tag [T19(99.5)]	8.63616e-13	0.000172888	1	1	6	62	Q99P72	Q99P72 [492-515]		0	3168.48	24	High	4	1.989e-05	5.577e-13	8.6	DADPS	8
206683	FALSE	High	TSPVVAPTSEPSSPLHTQLLK	[K].TSPVVAPTSEPSSPLHTQLLK.[D]	1xDADPS_click_tag [T/S]	2.88999e-06	0.000172888	1	1	5	21	Q91Z67	Q91Z67 [982-1002]		0	2720.4	21	High	3	1.989e-05	7.144e-07	4.37	DADPS	8
207350	FALSE	High	TTHYGSLPQK	[R].TTHYGSLPQK.[S]	1xDADPS_click_tag [T1(99.6)]	0.000141029	0.000172888	1	1	3	8	P04370	P04370 [196-205]		0	1662.8	10	High	3	1.989e-05	2.728e-05	3.37	DADPS	8
207265	FALSE	High	TTETLTDSPSSAAATSKPAILSSQVQAQAQVTTAPPLK	[K].TTETLTDSPSSAAATSKPAILSSQVQAQAQVTTAPPLK.[T]	1xDADPS_click_tag [T/S]	1.88107e-05	0.000172888	1	1	1	7	Q9QYX7	Q9QYX7 [702-739]		0	4328.2	38	High	4	1.989e-05	4.135e-06	3.86	DADPS	4
207206	FALSE	High	TTEAAATAVGTAATTAAVVAAAGIAASGPVK	[K].TTEAAATAVGTAATTAAVVAAAGIAASGPVK.[E]	1xDADPS_click_tag [T/S]	6.04981e-07	0.000172888	1	1	4	33	P14873	P14873 [788-818]		0	3201.65	31	High	3	1.989e-05	1.656e-07	5.4	DADPS	8
207197	FALSE	High	TTDTCPKPTGLPLTSNMSLNLVTSADYK	[K].TTDTCPKPTGLPLTSNMSLNLVTSADYK.[L]	1xCarbamidomethyl [C5]; 1xOxidation [M17(100)]; 1xDADPS_click_tag [T/S/N/Y]	0.000267252	0.000172888	1	1	1	3	Q9QYX7	Q9QYX7 [2459-2486]		0	3572.7	28	High	4	1.989e-05	4.952e-05	3.08	DADPS	2
207195	FALSE	High	TTDTCPKPTGLPLTSNMSLNLVTSADYK	[K].TTDTCPKPTGLPLTSNMSLNLVTSADYK.[L]	1xCarbamidomethyl [C5]; 1xDADPS_click_tag [T/S/N/Y]; 1xDeamidated [N16(100)]	2.31597e-05	0.000172888	1	1	8	24	Q9QYX7	Q9QYX7 [2459-2486]		0	3557.69	28	High	4	1.989e-05	5.02e-06	3.33	DADPS	8
207194	FALSE	High	TTDTCPKPTGLPLTSNMSLNLVTSADYK	[K].TTDTCPKPTGLPLTSNMSLNLVTSADYK.[L]	1xCarbamidomethyl [C5]; 1xDADPS_click_tag [T23(99.3)]	1.38891e-10	0.000172888	1	1	7	50	Q9QYX7	Q9QYX7 [2459-2486]		0	3556.7	28	High	4	1.989e-05	6.487e-11	8.25	DADPS	8
207141	FALSE	High	TTAGTYSSPPPASYSTLQAPALSVTGPITANSEQIAR	[R].TTAGTYSSPPPASYSTLQAPALSVTGPITANSEQIAR.[L]	1xDADPS_click_tag [S/T/Y/N]; 1xDeamidated [N31(100)]	7.35727e-06	0.000172888	1	1	1	6	Q5SRX1	Q5SRX1 [187-223]		0	4238.06	37	High	4	1.989e-05	1.717e-06	4.27	DADPS	4
207140	FALSE	High	TTAGTYSSPPPASYSTLQAPALSVTGPITANSEQIAR	[R].TTAGTYSSPPPASYSTLQAPALSVTGPITANSEQIAR.[L]	1xDADPS_click_tag [Y/S/T/N]	4.17157e-08	0.000172888	1	1	2	11	Q5SRX1	Q5SRX1 [187-223]		0	4237.08	37	High	4	1.989e-05	1.352e-08	5.53	DADPS	5
207073	FALSE	High	TSVSSVSASPSR	[R].TSVSSVSASPSR.[F]	1xDADPS_click_tag [T/S]	0.000335199	0.000172888	1	1	2	45	P19246	P19246 [53-64]		0	1695.8	12	High	3	1.989e-05	6.133e-05	2.33	DADPS	8
207646	FALSE	High	TTSGSIITVVPK	[K].TTSGSIITVVPK.[S]	1xDADPS_click_tag [T1(99.7)]	7.58355e-05	0.000172888	1	1	3	21	Q8BMB0	Q8BMB0 [498-509]		0	1733.92	12	High	3	1.989e-05	1.523e-05	3.48	DADPS	8
223576	FALSE	High	YDIPATAATATSPTPNPVPSVPANPPK	[K].YDIPATAATATSPTPNPVPSVPANPPK.[S]	1xDADPS_click_tag [T6(99.3)]	2.45419e-07	0.000172888	1	1	7	48	Q61191	Q61191 [400-426]		0	3205.59	27	High	3	1.989e-05	7.099e-08	5.04	DADPS	8
223765	FALSE	High	YEAPQTTDGLAGALDAR	[K].YEAPQTTDGLAGALDAR.[Q]	1xDADPS_click_tag [Y1(100)]	3.99435e-05	0.000172888	1	1	2	8	O88746	O88746 [386-402]		0	2280.06	17	High	3	1.989e-05	8.348e-06	3.21	DADPS	7
222925	FALSE	High	WVSGSGAATVEVTLPNLR	[K].WVSGSGAATVEVTLPNLR.[G]	1xDADPS_click_tag [T13(99.5)]	0.000299352	0.000172888	1	1	3	8	Q9ES97	Q9ES97 [434-451]		0	2388.2	18	High	3	1.989e-05	5.521e-05	3.12	DADPS	4
222704	FALSE	High	WTGSDCSTELCTMECGSHGVCSR	[K].WTGSDCSTELCTMECGSHGVCSR.[G]	4xCarbamidomethyl [C6; C11; C15; C21]; 1xOxidation [M13(100)]; 1xDADPS_click_tag [T2(100)]	2.9044e-05	0.000172888	1	1	2	24	Q9WTS4	Q9WTS4 [684-706]		0	3224.23	23	High	3	1.989e-05	6.21e-06	3.87	DADPS	8
222703	FALSE	High	WTGSDCSTELCTMECGSHGVCSR	[K].WTGSDCSTELCTMECGSHGVCSR.[G]	4xCarbamidomethyl [C6; C11; C15; C21]; 1xDADPS_click_tag [T2(100)]	1.52622e-06	0.000172888	1	1	3	56	Q9WTS4	Q9WTS4 [684-706]		0	3208.24	23	High	3	1.989e-05	3.939e-07	4.07	DADPS	8
225389	FALSE	High	YGTSPCSSAITR	[R].YGTSPCSSAITR.[T]	1xCarbamidomethyl [C6]; 1xDADPS_click_tag [Y1(100)]	6.45405e-05	0.000172888	1	1	4	21	P51141	P51141 [377-388]		0	1830.82	12	High	3	1.989e-05	1.308e-05	2.33	DADPS	8
225370	FALSE	High	YGSSVPAPNFAMPVTVPVSNQSSMQFSNPSSSLVTPSLVTSSLTDPR	[R].YGSSVPAPNFAMPVTVPVSNQSSMQFSNPSSSLVTPSLVTSSLTDPR.[L]	1xDADPS_click_tag [S/Y/N/T]; 2xDeamidated [N20(100); N28(100)]	3.67597e-06	0.000172888	1	1	1	17	Q63943	Q63943 [131-177]		0	5401.56	47	High	4	1.989e-05	8.964e-07	5.05	DADPS	7
225369	FALSE	High	YGSSVPAPNFAMPVTVPVSNQSSMQFSNPSSSLVTPSLVTSSLTDPR	[R].YGSSVPAPNFAMPVTVPVSNQSSMQFSNPSSSLVTPSLVTSSLTDPR.[L]	1xDADPS_click_tag [S/N/Y/T]; 1xDeamidated [N20(98.4)]	1.62083e-06	0.000172888	1	1	6	26	Q63943	Q63943 [131-177]		0	5400.58	47	High	4	1.989e-05	4.169e-07	5.49	DADPS	8
225368	FALSE	High	YGSSVPAPNFAMPVTVPVSNQSSMQFSNPSSSLVTPSLVTSSLTDPR	[R].YGSSVPAPNFAMPVTVPVSNQSSMQFSNPSSSLVTPSLVTSSLTDPR.[L]	1xDADPS_click_tag [S/N/Y/T]	1.95635e-07	0.000172888	1	1	1	21	Q63943	Q63943 [131-177]		0	5399.59	47	High	4	1.989e-05	5.744e-08	6.58	DADPS	8
225212	FALSE	High	YGLALDPVSGR	[K].YGLALDPVSGR.[Q]	1xDADPS_click_tag [S9(100)]	0.000128082	0.000172888	1	1	2	21	O88737	O88737 [1699-1709]		0	1678.83	11	High	3	1.989e-05	2.485e-05	3.01	DADPS	8
220700	FALSE	High	VYPVSVPYSSAQSTSK	[R].VYPVSVPYSSAQSTSK.[T]	1xDADPS_click_tag [S9(100)]	9.25848e-10	0.000172888	1	1	3	49	Q8CF89	Q8CF89 [385-400]		0	2231.07	16	High	3	1.989e-05	3.829e-10	5.32	DADPS	8
220442	FALSE	High	VWGVATSSSSGLAHCSVGGGDGK	[R].VWGVATSSSSGLAHCSVGGGDGK.[M]	1xCarbamidomethyl [C15]; 1xDADPS_click_tag [T6(99.6)]	0.000324761	0.000172888	1	1	3	11	Q3UHC0	Q3UHC0 [51-73]		0	2707.23	23	High	3	1.989e-05	5.949e-05	2.82	DADPS	8
221098	FALSE	High	WEPALGEPSSSIPTTVGSLPSSK	[R].WEPALGEPSSSIPTTVGSLPSSK.[S]	1xDADPS_click_tag [T15(99.4)]	2.78498e-06	0.000172888	1	1	5	29	Q9EP53	Q9EP53 [1057-1079]		0	2858.39	23	High	3	1.989e-05	6.919e-07	3.44	DADPS	8
228393	FALSE	High	YSDVEVPASVTGHSFASDGDSGTCSPLR	[K].YSDVEVPASVTGHSFASDGDSGTCSPLR.[H]	1xCarbamidomethyl [C24]; 1xDADPS_click_tag [S9(100)]	3.2449e-05	0.000172888	1	1	2	11	Q9QYC0	Q9QYC0 [407-434]		0	3429.5	28	High	3	1.989e-05	6.872e-06	2.9	DADPS	7
228149	FALSE	High	YRHDAAQGTKPPCSSSVLEQPSVPTSLPLIVEVESLPVGK	[K].YRHDAAQGTKPPCSSSVLEQPSVPTSLPLIVEVESLPVGK.[A]	1xCarbamidomethyl [C13]; 1xDADPS_click_tag [S22(98.6)]	0.000175689	0.000172888	1	1	1	1	Q6P4T1	Q6P4T1 [272-311]		1	4804.43	40	High	5	1.989e-05	3.349e-05	5.24	DADPS	1
227906	FALSE	High	YQGSVTNVSVLSSSQASPSSSSLSSTHSAPSQMITSAPSSTR	[R].YQGSVTNVSVLSSSQASPSSSSLSSTHSAPSQMITSAPSSTR.[G]	1xDeamidated [N7]; 1xDADPS_click_tag [T/S/Y]	0.00044099	0.000172888	1	1	5	15	Q8CIQ7	Q8CIQ7 [1720-1761]		0	4718.19	42	High	4	1.989e-05	7.928e-05	4.91	DADPS	8
227905	FALSE	High	YQGSVTNVSVLSSSQASPSSSSLSSTHSAPSQMITSAPSSTR	[R].YQGSVTNVSVLSSSQASPSSSSLSSTHSAPSQMITSAPSSTR.[G]	1xDADPS_click_tag [Y1(97.7)]	1.69917e-05	0.000172888	1	1	3	8	Q8CIQ7	Q8CIQ7 [1720-1761]		0	4717.2	42	High	4	1.989e-05	3.758e-06	5.67	DADPS	5
229132	FALSE	High	YSSVSNIYSDHR	[R].YSSVSNIYSDHR.[Y]	1xDADPS_click_tag [S2(99.6)]	9.31632e-09	0.000172888	1	1	6	108	O88737	O88737 [2066-2077]		0	1958.87	12	High	3	1.989e-05	3.325e-09	5.03	DADPS	8
229613	FALSE	High	YVDCPVSGHNLSVYPNFDVPVTSPAIMNLK	[R].YVDCPVSGHNLSVYPNFDVPVTSPAIMNLK.[G]	1xCarbamidomethyl [C4]; 1xDADPS_click_tag [Y14(100)]; 1xDeamidated [N16(100)]	1.26393e-05	0.000172888	1	1	6	15	Q9DAI6	Q9DAI6 [413-442]		0	3865.83	30	High	4	1.989e-05	2.852e-06	5.39	DADPS	7
229612	FALSE	High	YVDCPVSGHNLSVYPNFDVPVTSPAIMNLK	[R].YVDCPVSGHNLSVYPNFDVPVTSPAIMNLK.[G]	1xCarbamidomethyl [C4]; 1xDADPS_click_tag [Y14(99.3)]	2.02546e-05	0.000172888	1	1	4	11	Q9DAI6	Q9DAI6 [413-442]		0	3864.85	30	High	4	1.989e-05	4.423e-06	4.06	DADPS	6
229527	FALSE	High	YTTNAPGGFR	[K].YTTNAPGGFR.[V]	1xDADPS_click_tag [Y1(100)]	3.92126e-05	0.000172888	1	1	3	49	Q8CC35	Q8CC35 [751-760]		0	1614.74	10	High	3	1.989e-05	8.236e-06	3.38	DADPS	8
220336	FALSE	High	VVTTSANSANGYILASQGSTGTSHDTAGTAVLDLGNEAR	[R].VVTTSANSANGYILASQGSTGTSHDTAGTAVLDLGNEAR.[G]	1xDADPS_click_tag [T3(100)]; 2xDeamidated [N7(100); N10(100)]	2.80661e-07	0.000172888	1	1	6	32	P42128	P42128 [513-551]		0	4340.03	39	High	4	1.989e-05	8.07e-08	5.85	DADPS	8
227694	FALSE	High	YPPGVVSVAPTGIPAAVEGIVPSAMSLSHGLPPVAHPPHAPSPGQTVKPEADRDHTSDQL	[R].YPPGVVSVAPTGIPAAVEGIVPSAMSLSHGLPPVAHPPHAPSPGQTVKPEADRDHTSDQL.[-]	1xOxidation [M25(100)]; 1xDADPS_click_tag [S/Y/T]	1.49977e-05	0.000172888	1	1	3	21	O88712	O88712 [382-441]		1	6583.28	60	High	6	1.989e-05	3.343e-06	10.07	DADPS	8
227692	FALSE	High	YPPGVVSVAPTGIPAAVEGIVPSAMSLSHGLPPVAHPPHAPSPGQTVKPEADR	[R].YPPGVVSVAPTGIPAAVEGIVPSAMSLSHGLPPVAHPPHAPSPGQTVKPEADR.[D]	2xDADPS_click_tag [T11(98.1); S/Y/T]	1.432e-05	0.000172888	1	1	1	7	O88712	O88712 [382-434]		0	6302.17	53	High	6	1.989e-05	3.203e-06	9.07	DADPS	3
226122	FALSE	High	YIITWDHVVALSNESTVTGYK	[R].YIITWDHVVALSNESTVTGYK.[I]	1xDADPS_click_tag [S12(100)]; 1xDeamidated [N13(100)]	4.26103e-05	0.000172888	1	1	2	8	P12960	P12960 [923-943]		0	2928.41	21	High	4	1.989e-05	8.878e-06	3.73	DADPS	2
225980	FALSE	High	YLGQGLQYGSFTDLR	[R].YLGQGLQYGSFTDLR.[H]	1xDADPS_click_tag [T12(99.6)]	6.16326e-05	0.000172888	1	1	5	36	O88737	O88737 [2037-2051]		0	2249.07	15	High	3	1.989e-05	1.255e-05	2.33	DADPS	8
227691	FALSE	High	YPPGVVSVAPTGIPAAVEGIVPSAMSLSHGLPPVAHPPHAPSPGQTVKPEADR	[R].YPPGVVSVAPTGIPAAVEGIVPSAMSLSHGLPPVAHPPHAPSPGQTVKPEADR.[D]	1xOxidation [M25(100)]; 1xDADPS_click_tag [T11(100)]	1.08531e-08	0.000172888	1	1	2	6	O88712	O88712 [382-434]		0	5786.95	53	High	6	1.989e-05	3.834e-09	13.85	DADPS	4
227690	FALSE	High	YPPGVVSVAPTGIPAAVEGIVPSAMSLSHGLPPVAHPPHAPSPGQTVKPEADR	[R].YPPGVVSVAPTGIPAAVEGIVPSAMSLSHGLPPVAHPPHAPSPGQTVKPEADR.[D]	1xDADPS_click_tag [S/Y/T]	2.31093e-07	0.000172888	1	1	4	15	O88712	O88712 [382-434]		0	5770.95	53	High	6	1.989e-05	6.723e-08	9.75	DADPS	6
227680	FALSE	High	YPPGIVGVAPGGLPPAMEGIIPGGIPVTHNLPTVAHPSQAPSPNQPTK	[R].YPPGIVGVAPGGLPPAMEGIIPGGIPVTHNLPTVAHPSQAPSPNQPTK.[H]	1xDADPS_click_tag [T/S/Y/N]; 2xDeamidated [N30(100); N44(100)]	0.000146967	0.000172888	1	1	2	19	P56546	P56546 [387-434]		0	5261.68	48	High	4	1.989e-05	2.836e-05	4.61	DADPS	7
227679	FALSE	High	YPPGIVGVAPGGLPPAMEGIIPGGIPVTHNLPTVAHPSQAPSPNQPTK	[R].YPPGIVGVAPGGLPPAMEGIIPGGIPVTHNLPTVAHPSQAPSPNQPTK.[H]	1xDADPS_click_tag [T28(98.8)]; 1xDeamidated [N30(100)]	5.73132e-09	0.000172888	1	1	6	37	P56546	P56546 [387-434]		0	5260.7	48	High	5	1.989e-05	2.109e-09	11.39	DADPS	7
227678	FALSE	High	YPPGIVGVAPGGLPPAMEGIIPGGIPVTHNLPTVAHPSQAPSPNQPTK	[R].YPPGIVGVAPGGLPPAMEGIIPGGIPVTHNLPTVAHPSQAPSPNQPTK.[H]	1xDADPS_click_tag [T28(100)]	4.69731e-09	0.000172888	1	1	2	59	P56546	P56546 [387-434]		0	5259.71	48	High	5	1.989e-05	1.751e-09	12.22	DADPS	8
227589	FALSE	High	YPGLPFSASQYIPPQPSIEEAR	[R].YPGLPFSASQYIPPQPSIEEAR.[Q]	1xDADPS_click_tag [S7(100)]	2.19964e-06	0.000172888	1	1	4	77	Q68FD9	Q68FD9 [1652-1673]		0	2978.44	22	High	3	1.989e-05	5.535e-07	3.45	DADPS	8
227693	FALSE	High	YPPGVVSVAPTGIPAAVEGIVPSAMSLSHGLPPVAHPPHAPSPGQTVKPEADRDHTSDQL	[R].YPPGVVSVAPTGIPAAVEGIVPSAMSLSHGLPPVAHPPHAPSPGQTVKPEADRDHTSDQL.[-]	1xDADPS_click_tag [S/Y/T]	3.21506e-05	0.000172888	1	1	4	31	O88712	O88712 [382-441]		1	6567.29	60	High	6	1.989e-05	6.832e-06	10.85	DADPS	7
220335	FALSE	High	VVTTSANSANGYILASQGSTGTSHDTAGTAVLDLGNEAR	[R].VVTTSANSANGYILASQGSTGTSHDTAGTAVLDLGNEAR.[G]	1xDADPS_click_tag [T3(98.6)]; 1xDeamidated [N10(100)]	7.26826e-08	0.000172888	1	1	7	25	P42128	P42128 [513-551]		0	4339.04	39	High	4	1.989e-05	2.276e-08	5.52	DADPS	7
220334	FALSE	High	VVTTHSSGWDPSPGASFQVPEVR	[R].VVTTHSSGWDPSPGASFQVPEVR.[K]	1xDADPS_click_tag [T/S]	1.38004e-14	0.000172888	1	1	2	22	Q14BB9	Q14BB9 [149-171]		0	2971.41	23	High	4	1.989e-05	1.157e-14	9.57	DADPS	8
216999	FALSE	High	VPEVTCIPTATSLVSHPATK	[K].VPEVTCIPTATSLVSHPATK.[R]	1xCarbamidomethyl [C6]; 1xDADPS_click_tag [T5(99.5)]	3.92126e-05	0.000172888	1	1	2	18	Q8C0Q2	Q8C0Q2 [577-596]		0	2639.32	20	High	3	1.989e-05	8.208e-06	2.56	DADPS	8
216988	FALSE	High	VPESACPVSSSSAGSHNPVDR	[R].VPESACPVSSSSAGSHNPVDR.[V]	1xCarbamidomethyl [C6]; 1xDADPS_click_tag [S9(100)]	2.04573e-08	0.000172888	1	1	3	53	Q2PFD7	Q2PFD7 [237-257]		0	2671.19	21	High	3	1.989e-05	6.933e-09	5.17	DADPS	8
216944	FALSE	High	VPDTVDPFDQFLLSSNSDTQPCSKPDLFGEFLNSDSVASSTAFPSTHSAPPPSCSTAFLHLGDLPAEPSK	[K].VPDTVDPFDQFLLSSNSDTQPCSKPDLFGEFLNSDSVASSTAFPSTHSAPPPSCSTAFLHLGDLPAEPSK.[V]	2xCarbamidomethyl [C22; C54]; 1xDADPS_click_tag [S/T/N]; 2xDeamidated [N16(100); N33(100)]	0.000345961	0.000172888	1	1	3	20	Q99KY4	Q99KY4 [953-1022]		0	7997.66	70	High	7	1.989e-05	6.308e-05	5.46	DADPS	7
216922	FALSE	High	VPCSTSYHSSGLHSSDGITK	[R].VPCSTSYHSSGLHSSDGITK.[A]	1xCarbamidomethyl [C3]; 1xDADPS_click_tag [S4(100)]	9.9841e-12	0.000172888	1	1	3	46	Q2M3X8	Q2M3X8 [334-353]		0	2651.19	20	High	4	1.989e-05	5.509e-12	6.67	DADPS	8
216324	FALSE	High	VNLPAIVPNFNNPSPSVVTATTSVHESNK	[R].VNLPAIVPNFNNPSPSVVTATTSVHESNK.[N]	2xDADPS_click_tag [T/S/N]	3.12646e-06	0.000172888	1	1	3	26	Q8R4X3	Q8R4X3 [117-145]		0	4096	29	High	4	1.989e-05	7.687e-07	4.47	DADPS	8
216322	FALSE	High	VNLPAIVPNFNNPSPSVVTATTSVHESNK	[R].VNLPAIVPNFNNPSPSVVTATTSVHESNK.[N]	1xDADPS_click_tag [T/N/S]	2.31053e-10	0.000172888	1	1	4	24	Q8R4X3	Q8R4X3 [117-145]		0	3564.78	29	High	4	1.989e-05	1.045e-10	7.51	DADPS	7
217480	FALSE	High	VPVYPQHSESIQYFQDPR	[R].VPVYPQHSESIQYFQDPR.[T]	1xDADPS_click_tag [S8(100)]	8.77247e-09	0.000172888	1	1	4	52	P0C090	P0C090 [585-602]		0	2721.28	18	High	3	1.989e-05	3.145e-09	4.28	DADPS	8
217444	FALSE	High	VPTVVTVPTSK	[K].VPTVVTVPTSK.[V]	1xDADPS_click_tag [T/S]	4.96548e-06	0.000172888	1	1	3	33	Q3TN34	Q3TN34 [447-457]; [469-479]		0	1658.88	11	High	3	1.989e-05	1.186e-06	4.44	DADPS	8
217443	FALSE	High	VPTVVSAPTSK	[K].VPTVVSAPTSK.[V]	1xDADPS_click_tag [T/S]	2.09207e-05	0.000172888	1	1	4	8	Q3TN34	Q3TN34 [480-490]; [491-501]		0	1616.84	11	High	3	1.989e-05	4.559e-06	3.95	DADPS	6
217424	FALSE	High	VPTNYEVIGSPAVTMSSAPPETGYSGPAVSGSYEQGK	[K].VPTNYEVIGSPAVTMSSAPPETGYSGPAVSGSYEQGK.[A]	1xDeamidated [N4]; 1xOxidation [M15]; 2xDADPS_click_tag [S/T]	0.000201498	0.000172888	1	1	2	9	O88737	O88737 [3166-3202]		0	4794.16	37	High	4	1.989e-05	3.802e-05	3.45	DADPS	7
217423	FALSE	High	VPTNYEVIGSPAVTMSSAPPETGYSGPAVSGSYEQGK	[K].VPTNYEVIGSPAVTMSSAPPETGYSGPAVSGSYEQGK.[A]	1xOxidation [M15(100)]; 2xDADPS_click_tag [S16(99); S17(99)]	1.28609e-06	0.000172888	1	1	2	6	O88737	O88737 [3166-3202]		0	4793.18	37	High	4	1.989e-05	3.35e-07	4.89	DADPS	3
217422	FALSE	High	VPTNYEVIGSPAVTMSSAPPETGYSGPAVSGSYEQGK	[K].VPTNYEVIGSPAVTMSSAPPETGYSGPAVSGSYEQGK.[A]	1xDeamidated [N4]; 2xDADPS_click_tag [T/S]	1.04563e-05	0.000172888	1	1	5	101	O88737	O88737 [3166-3202]		0	4778.17	37	High	5	1.989e-05	2.388e-06	4.84	DADPS	8
217421	FALSE	High	VPTNYEVIGSPAVTMSSAPPETGYSGPAVSGSYEQGK	[K].VPTNYEVIGSPAVTMSSAPPETGYSGPAVSGSYEQGK.[A]	2xDADPS_click_tag [S16(100); S17(100)]	6.74963e-08	0.000172888	1	1	6	103	O88737	O88737 [3166-3202]		0	4777.18	37	High	5	1.989e-05	2.127e-08	6.87	DADPS	8
217420	FALSE	High	VPTNYEVIGSPAVTMSSAPPETGYSGPAVSGSYEQGK	[K].VPTNYEVIGSPAVTMSSAPPETGYSGPAVSGSYEQGK.[A]	1xOxidation [M15(100)]; 1xDADPS_click_tag [T/S/N/Y]; 1xDeamidated [N4(100)]	2.64277e-07	0.000172888	1	1	3	51	O88737	O88737 [3166-3202]		0	4262.94	37	High	4	1.989e-05	7.633e-08	4.73	DADPS	8
217419	FALSE	High	VPTNYEVIGSPAVTMSSAPPETGYSGPAVSGSYEQGK	[K].VPTNYEVIGSPAVTMSSAPPETGYSGPAVSGSYEQGK.[A]	1xOxidation [M15(100)]; 1xDADPS_click_tag [S17(98.1)]	3.46059e-12	0.000172888	1	1	3	54	O88737	O88737 [3166-3202]		0	4261.96	37	High	4	1.989e-05	2.042e-12	9.07	DADPS	8
217418	FALSE	High	VPTNYEVIGSPAVTMSSAPPETGYSGPAVSGSYEQGK	[K].VPTNYEVIGSPAVTMSSAPPETGYSGPAVSGSYEQGK.[A]	1xDADPS_click_tag [T14(98.3)]; 1xDeamidated [N4(100)]	1.66891e-08	0.000172888	1	1	5	226	O88737	O88737 [3166-3202]		0	4246.95	37	High	4	1.989e-05	5.747e-09	6.63	DADPS	8
217417	FALSE	High	VPTNYEVIGSPAVTMSSAPPETGYSGPAVSGSYEQGK	[K].VPTNYEVIGSPAVTMSSAPPETGYSGPAVSGSYEQGK.[A]	1xDADPS_click_tag [S17(99.4)]	7.58677e-13	0.000172888	1	1	4	343	O88737	O88737 [3166-3202]		0	4245.96	37	High	4	1.989e-05	4.935e-13	10.38	DADPS	8
217178	FALSE	High	VPMGPIIVPPGGHSVPSTPPVVTIAPTK	[R].VPMGPIIVPPGGHSVPSTPPVVTIAPTK.[T]	1xDADPS_click_tag [S/T]	0.000255376	0.000172888	1	1	3	16	Q3U3C9	Q3U3C9 [103-130]		0	3276.75	28	High	4	1.989e-05	4.741e-05	4.06	DADPS	8
215106	FALSE	High	VIQTVASQMAPGVPGHTVTILQPATPVTIGQHHLPVR	[R].VIQTVASQMAPGVPGHTVTILQPATPVTIGQHHLPVR.[A]	1xDADPS_click_tag [T28(100)]	2.48408e-11	0.000172888	1	1	4	15	P42128	P42128 [570-606]		0	4382.33	37	High	5	1.989e-05	1.293e-11	9.94	DADPS	7
214911	FALSE	High	VIPDVRVTQHFAK	[R].VIPDVRVTQHFAK.[E]	1xDADPS_click_tag [T8(100)]	0.00021479	0.000172888	1	1	1	13	O88737	O88737 [1347-1359]		1	2041.07	13	High	4	1.989e-05	4.047e-05	3.81	DADPS	8
215174	FALSE	High	VISAPVSDATPDYAVVTALPPTSTPPTPPLR	[K].VISAPVSDATPDYAVVTALPPTSTPPTPPLR.[H]	1xDADPS_click_tag [T/S/Y]	3.12175e-07	0.000172888	1	1	5	64	Q03173	Q03173 [289-319]		0	3661.88	31	High	4	1.989e-05	8.916e-08	6.38	DADPS	8
215836	FALSE	High	VMSVVQTKPVQTSAVTGQASTGPVTQIIQTK	[K].VMSVVQTKPVQTSAVTGQASTGPVTQIIQTK.[G]	1xOxidation [M2(100)]; 1xDADPS_click_tag [S20(100)]	3.28418e-10	0.000172888	1	1	5	26	Q61191	Q61191 [683-713]		0	3731.94	31	High	4	1.989e-05	1.448e-10	6.54	DADPS	8
215835	FALSE	High	VMSVVQTKPVQTSAVTGQASTGPVTQIIQTK	[K].VMSVVQTKPVQTSAVTGQASTGPVTQIIQTK.[G]	1xDADPS_click_tag [T12(98.5)]	2.17178e-14	0.000172888	1	1	5	37	Q61191	Q61191 [683-713]		0	3715.94	31	High	4	1.989e-05	1.775e-14	11.94	DADPS	8
215785	FALSE	High	VMPTVPTSQVTGPPPQPPPIR	[K].VMPTVPTSQVTGPPPQPPPIR.[R]	1xDADPS_click_tag [T4(99.5)]	0.000231042	0.000172888	1	1	2	6	E9Q4N7	E9Q4N7 [1640-1660]		0	2727.4	21	High	3	1.989e-05	4.32e-05	3.48	DADPS	4
215410	FALSE	High	VLTTTALSTVSSGAQR	[R].VLTTTALSTVSSGAQR.[V]	1xDADPS_click_tag [T3(99.7)]	2.5463e-10	0.000172888	1	1	3	33	Q8BRT1	Q8BRT1 [473-488]		0	2123.08	16	High	3	1.989e-05	1.143e-10	5.88	DADPS	8
215392	FALSE	High	VITPPTSIGLGVAAIPVTHSLSLSR	[K].VITPPTSIGLGVAAIPVTHSLSLSR.[M]	1xDADPS_click_tag [T3(100)]	0.000292645	0.000172888	1	1	4	22	Q3V0G7	Q3V0G7 [899-923]		0	3017.65	25	High	3	1.989e-05	5.391e-05	3.28	DADPS	8
219786	FALSE	High	VVASVHASISGSSASSTSSTPEVKPLK	[K].VVASVHASISGSSASSTSSTPEVKPLK.[S]	1xDADPS_click_tag [S/T]	2.51684e-05	0.000172888	1	1	4	5	Q8K2K6	Q8K2K6 [135-161]		0	3144.59	27	High	4	1.989e-05	5.435e-06	3.21	DADPS	3
219700	FALSE	High	VTVPSCPSSPCSSVTASTENLVPDYWIDGSNR	[K].VTVPSCPSSPCSSVTASTENLVPDYWIDGSNR.[D]	2xCarbamidomethyl [C6; C11]; 1xDADPS_click_tag [S/T/N/Y]; 1xDeamidated [N20(100)]	2.28408e-05	0.000172888	1	1	5	21	P08414	P08414 [4-35]		0	4014.78	32	High	4	1.989e-05	4.956e-06	4.56	DADPS	6
219699	FALSE	High	VTVPSCPSSPCSSVTASTENLVPDYWIDGSNR	[K].VTVPSCPSSPCSSVTASTENLVPDYWIDGSNR.[D]	2xCarbamidomethyl [C6; C11]; 1xDADPS_click_tag [S/T/N/Y]	8.14535e-06	0.000172888	1	1	8	29	P08414	P08414 [4-35]		0	4013.8	32	High	4	1.989e-05	1.891e-06	4.22	DADPS	8
219627	FALSE	High	VTTGGNQTGPNSSIR	[K].VTTGGNQTGPNSSIR.[S]	1xDADPS_click_tag [T2(100)]	0.000378589	0.000172888	1	1	2	15	Q8VCF0	Q8VCF0 [372-386]		0	2019.96	15	High	3	1.989e-05	6.874e-05	2.53	DADPS	8
219595	FALSE	High	VTSSIPVFDLQDGGR	[K].VTSSIPVFDLQDGGR.[K]	1xDADPS_click_tag [T2(100)]	0.000106593	0.000172888	1	1	3	30	Q8BZH4	Q8BZH4 [357-371]		0	2122.03	15	High	3	1.989e-05	2.1e-05	3.35	DADPS	8
219285	FALSE	High	VTIQQFQSPLPIQIPSSQATR	[K].VTIQQFQSPLPIQIPSSQATR.[G]	1xDADPS_click_tag [S16(98.4)]	0.000114197	0.000172888	1	1	4	13	Q80TE7	Q80TE7 [1356-1376]		0	2870.49	21	High	3	1.989e-05	2.237e-05	2.72	DADPS	8
219574	FALSE	High	VTSHAIVKEVTQGD	[K].VTSHAIVKEVTQGD.[-]	1xDADPS_click_tag [T11(100)]	0.000444953	0.000172888	1	1	1	2	P08553	P08553 [835-848]		1	2014.99	14	High	3	1.989e-05	7.984e-05	2.93	DADPS	2
220315	FALSE	High	VVTLAQHISEVITQDYTR	[R].VVTLAQHISEVITQDYTR.[H]	1xDADPS_click_tag [T3(100)]	2.77632e-08	0.000172888	1	1	3	21	Q9WU42	Q9WU42 [2087-2104]		0	2604.31	18	High	3	1.989e-05	9.255e-09	3.87	DADPS	8
220306	FALSE	High	VVTEEVTTTTTTITEK	[K].VVTEEVTTTTTTITEK.[H]	1xDADPS_click_tag [T3(100)]	1.52072e-05	0.000172888	1	1	3	28	Q8C8R3	Q8C8R3 [815-830]		0	2284.13	16	High	3	1.989e-05	3.385e-06	3.54	DADPS	8
220281	FALSE	High	VVSTLPSTVLGK	[K].VVSTLPSTVLGK.[G]	1xDADPS_click_tag [S/T]	0.000128671	0.000172888	1	1	3	27	P58929	P58929 [401-412]		0	1731.94	12	High	3	1.989e-05	2.501e-05	3.34	DADPS	8
220175	FALSE	High	VVPTSTYESLQASSPSSTMTMTALEALLCPSATVTQVCSNPPCETHETGTTNTATTSNAGSAQR	[R].VVPTSTYESLQASSPSSTMTMTALEALLCPSATVTQVCSNPPCETHETGTTNTATTSNAGSAQR.[V]	3xCarbamidomethyl [C29; C38; C43]; 2xDeamidated [N52; N]; 1xDADPS_click_tag [T/S]	4.5037e-05	0.000172888	1	1	7	9	Q61191	Q61191 [1261-1324]		0	7223.24	64	High	5	1.989e-05	9.38e-06	4.26	DADPS	6
220174	FALSE	High	VVPTSTYESLQASSPSSTMTMTALEALLCPSATVTQVCSNPPCETHETGTTNTATTSNAGSAQR	[R].VVPTSTYESLQASSPSSTMTMTALEALLCPSATVTQVCSNPPCETHETGTTNTATTSNAGSAQR.[V]	3xCarbamidomethyl [C29; C38; C43]; 1xDeamidated [N]; 1xDADPS_click_tag [T22]	2.08242e-05	0.000172888	1	1	2	2	Q61191	Q61191 [1261-1324]		0	7222.25	64	High	5	1.989e-05	4.547e-06	4.38	DADPS	1
219282	FALSE	High	VTIPPPSSSVAISNHVTPPPIPK	[K].VTIPPPSSSVAISNHVTPPPIPK.[S]	1xDADPS_click_tag [T2(98.3)]	3.49376e-05	0.000172888	1	1	3	49	Q9CR95	Q9CR95 [195-217]		0	2866.52	23	High	4	1.989e-05	7.367e-06	4.43	DADPS	8
218294	FALSE	High	VSEVIGTVSNTVAQNASPTSWDK	[R].VSEVIGTVSNTVAQNASPTSWDK.[S]	1xDADPS_click_tag [S2(100)]; 1xDeamidated [N10(100)]	3.02683e-06	0.000172888	1	1	2	3	Q811P8	Q811P8 [919-941]		0	2922.38	23	High	3	1.989e-05	7.458e-07	3.59	DADPS	2
218293	FALSE	High	VSEVIGTVSNTVAQNASPTSWDK	[R].VSEVIGTVSNTVAQNASPTSWDK.[S]	1xDADPS_click_tag [S2(100)]	2.26855e-07	0.000172888	1	1	2	14	Q811P8	Q811P8 [919-941]		0	2921.4	23	High	3	1.989e-05	6.599e-08	4.32	DADPS	7
218185	FALSE	High	VSAVAVAPTSVHSSVGHTPIATVPAMPQEK	[R].VSAVAVAPTSVHSSVGHTPIATVPAMPQEK.[L]	1xDADPS_click_tag [S2(100)]	0.000125177	0.000172888	1	1	3	8	Q99PL5	Q99PL5 [102-131]		0	3499.77	30	High	4	1.989e-05	2.442e-05	4.65	DADPS	4
218175	FALSE	High	VSASPPPVTASTPAQFTSVSPAVPEFLK	[K].VSASPPPVTASTPAQFTSVSPAVPEFLK.[T]	1xDADPS_click_tag [T9(98.8)]	1.2124e-05	0.000172888	1	1	6	42	P59759	P59759 [206-233]		0	3343.69	28	High	3	1.989e-05	2.736e-06	3.43	DADPS	8
218110	FALSE	High	VSAADSTQVDGGTPMVK	[R].VSAADSTQVDGGTPMVK.[D]	1xDADPS_click_tag [S2(100)]	2.14222e-11	0.000172888	1	1	3	32	Q9Z2H5	Q9Z2H5 [720-736]		0	2194.02	17	High	3	1.989e-05	1.128e-11	6.64	DADPS	8
217792	FALSE	High	VQQATIAPVTVAVGGIANATIGAVSPDQLTQVHLQQGQQTSDAEVQPGKR	[K].VQQATIAPVTVAVGGIANATIGAVSPDQLTQVHLQQGQQTSDAEVQPGKR.[L]	1xDADPS_click_tag [T10(100)]; 1xDeamidated [N18(100)]	4.63261e-06	0.000172888	1	1	2	5	Q62445	Q62445 [568-617]		1	5609.87	50	High	5	1.989e-05	1.115e-06	7.07	DADPS	3
217791	FALSE	High	VQQATIAPVTVAVGGIANATIGAVSPDQLTQVHLQQGQQTSDAEVQPGK	[K].VQQATIAPVTVAVGGIANATIGAVSPDQLTQVHLQQGQQTSDAEVQPGK.[R]	1xDADPS_click_tag [T10(100)]; 1xDeamidated [N18(100)]	0.000274635	0.000172888	1	1	3	6	Q62445	Q62445 [568-616]		0	5453.77	49	High	4	1.989e-05	5.082e-05	3.36	DADPS	5
218113	FALSE	High	VSAADSTQVDGGTPMVKDFMTTPPCITTETISTTMENSLK	[R].VSAADSTQVDGGTPMVKDFMTTPPCITTETISTTMENSLK.[S]	1xCarbamidomethyl [C25]; 1xDADPS_click_tag [T21(99.3)]	1.4254e-05	0.000172888	1	1	3	9	Q9Z2H5	Q9Z2H5 [720-759]		1	4793.2	40	High	4	1.989e-05	3.184e-06	5.12	DADPS	5
219201	FALSE	High	VTLAPPWNGLAPPAPPPPPR	[R].VTLAPPWNGLAPPAPPPPPR.[L]	1xDADPS_click_tag [T2(100)]; 1xDeamidated [N8(100)]	7.70651e-09	0.000172888	1	1	1	100	F6SEU4	F6SEU4 [1306-1325]		0	2577.33	20	High	3	1.989e-05	2.787e-09	6.22	DADPS	8
219200	FALSE	High	VTLAPPWNGLAPPAPPPPPR	[R].VTLAPPWNGLAPPAPPPPPR.[L]	1xDADPS_click_tag [T2(100)]	4.54108e-07	0.000172888	1	1	2	34	F6SEU4	F6SEU4 [1306-1325]		0	2576.35	20	High	3	1.989e-05	1.267e-07	5.19	DADPS	8
219122	FALSE	High	VTGGQTIQVETSSESPFPAK	[K].VTGGQTIQVETSSESPFPAK.[E]	1xDADPS_click_tag [S12(100)]	1.29971e-11	0.000172888	1	1	7	186	P20357	P20357 [776-795]		0	2594.25	20	High	3	1.989e-05	7.041e-12	6.93	DADPS	8
219019	FALSE	High	VTELECVSSQANAVHSHK	[R].VTELECVSSQANAVHSHK.[T]	1xCarbamidomethyl [C6]; 1xDADPS_click_tag [T2(100)]	0.000120665	0.000172888	1	1	2	2	Q9Z2Y3	Q9Z2Y3 [241-258]		0	2527.17	18	High	4	1.989e-05	2.35e-05	3.24	DADPS	1
218775	FALSE	High	VSTSQASPQSAASPR	[K].VSTSQASPQSAASPR.[I]	1xDADPS_click_tag [S/T]	0.000161802	0.000172888	1	1	1	7	Q9ESK9	Q9ESK9 [640-654]		0	2004.95	15	High	3	1.989e-05	3.103e-05	2.19	DADPS	6
218763	FALSE	High	VSTMPLSASSHSLQQGQQPTSLHTTVA	[K].VSTMPLSASSHSLQQGQQPTSLHTTVA.[-]	1xDADPS_click_tag [T/S]	3.9893e-07	0.000172888	1	1	3	10	Q8BT14	Q8BT14 [549-575]		0	3324.6	27	High	4	1.989e-05	1.12e-07	4.7	DADPS	6
218743	FALSE	High	VSTGEVMDYSSK	[R].VSTGEVMDYSSK.[T]	2xDADPS_click_tag [S2(99.7); S11(100)]	2.69213e-07	0.000172888	1	1	2	8	Q9QYX7	Q9QYX7 [2959-2970]		0	2365.02	12	High	3	1.989e-05	7.746e-08	4.09	DADPS	7
218742	FALSE	High	VSTGEVMDYSSK	[R].VSTGEVMDYSSK.[T]	1xOxidation [M7(100)]; 1xDADPS_click_tag [S2(100)]	1.73431e-10	0.000172888	1	1	3	225	Q9QYX7	Q9QYX7 [2959-2970]		0	1849.8	12	High	3	1.989e-05	7.964e-11	5.68	DADPS	8
218741	FALSE	High	VSTGEVMDYSSK	[R].VSTGEVMDYSSK.[T]	1xDADPS_click_tag [S2(100)]	2.32827e-11	0.000172888	1	1	3	140	Q9QYX7	Q9QYX7 [2959-2970]		0	1833.81	12	High	3	1.989e-05	1.218e-11	5.1	DADPS	8
218701	FALSE	High	VSSQQVSEELPPVTVPAPATTPAPTPAPASMAVR	[K].VSSQQVSEELPPVTVPAPATTPAPTPAPASMAVR.[E]	1xDADPS_click_tag [T14(100)]	1.52776e-05	0.000172888	1	1	1	4	P55194	P55194 [490-523]		0	3914.97	34	High	4	1.989e-05	3.404e-06	5.16	DADPS	3
218596	FALSE	High	VSPQPPLSTKPSTAEPRPPAGEAQGK	[R].VSPQPPLSTKPSTAEPRPPAGEAQGK.[S]	1xDADPS_click_tag [T9(99.1)]	3.75642e-07	0.000172888	1	1	3	23	O88737	O88737 [300-325]		0	3158.6	26	High	4	1.989e-05	1.058e-07	6.58	DADPS	8
218568	FALSE	High	VSPAIHITAATDPKVEIVR	[R].VSPAIHITAATDPKVEIVR.[Y]	1xDADPS_click_tag [T8(100)]	1.00161e-09	0.000172888	1	1	3	27	O88737	O88737 [2693-2711]		1	2548.36	19	High	4	1.989e-05	4.125e-10	8.57	DADPS	8
218566	FALSE	High	VSPAIHITAATDPK	[R].VSPAIHITAATDPK.[V]	1xDADPS_click_tag [T8(100)]	2.41994e-10	0.000172888	1	1	4	171	O88737	O88737 [2693-2706]		0	1952	14	High	3	1.989e-05	1.092e-10	6.04	DADPS	8
203867	FALSE	High	TNSLSLIR	[K].TNSLSLIR.[T]	1xDADPS_click_tag [T1(100)]; 1xDeamidated [N2(100)]	8.73052e-06	0.000172888	1	1	1	60	Q8C729	Q8C729 [440-447]		0	1435.73	8	High	3	1.989e-05	2.012e-06	3.14	DADPS	8
184962	FALSE	High	SLPALTQVPTTK	[R].SLPALTQVPTTK.[V]	1xDADPS_click_tag [T11(100)]	5.19316e-07	0.000172888	1	1	4	49	Q6A0A2	Q6A0A2 [41-52]		0	1786.94	12	High	3	1.989e-05	1.432e-07	4.8	DADPS	8
184681	FALSE	High	SLMETYVVITLPSEPGTPTDSSAAQAITSWPLGSPPK	[K].SLMETYVVITLPSEPGTPTDSSAAQAITSWPLGSPPK.[D]	1xDADPS_click_tag [T10(99.2)]	2.49369e-05	0.000172888	1	1	1	4	Q9QYX7	Q9QYX7 [2508-2544]		0	4360.14	37	High	4	1.989e-05	5.378e-06	4.64	DADPS	3
185129	FALSE	High	SLPTSSSSSSLVPVSGSGPGPSPAR	[R].SLPTSSSSSSLVPVSGSGPGPSPAR.[S]	1xDADPS_click_tag [S15(100)]	1.81676e-07	0.000172888	1	1	3	18	Q8CHI8	Q8CHI8 [695-719]		0	2829.37	25	High	3	1.989e-05	5.363e-08	4.18	DADPS	8
185634	FALSE	High	SLSVPGSEDIPPPPTTSPPEPPYSTPPAPSSSGR	[R].SLSVPGSEDIPPPPTTSPPEPPYSTPPAPSSSGR.[L]	1xDADPS_click_tag [T15(99.2)]	1.77774e-09	0.000172888	1	1	3	74	D3YZU1	D3YZU1 [919-952]		0	3916.86	34	High	4	1.989e-05	7.046e-10	6.69	DADPS	8
185073	FALSE	High	SLPNSPSHSAVSAASIPAVHINQATNGGSSAFSDYSSSVPSTPSISQR	[K].SLPNSPSHSAVSAASIPAVHINQATNGGSSAFSDYSSSVPSTPSISQR.[E]	1xDADPS_click_tag [S33(99.1)]; 2xDeamidated [N22(100); N26(100)]	0.000125753	0.000172888	1	1	4	15	Q8VHH5	Q8VHH5 [300-347]		0	5288.47	48	High	5	1.989e-05	2.447e-05	4.49	DADPS	7
185581	FALSE	High	SISQTVTGRPLQAPPTSAAQAPAQGLSK	[K].SISQTVTGRPLQAPPTSAAQAPAQGLSK.[T]	1xDADPS_click_tag [S3(98.3)]	6.48387e-05	0.000172888	1	1	2	5	Q9QYX7	Q9QYX7 [502-529]		0	3293.7	28	High	4	1.989e-05	1.315e-05	4.08	DADPS	5
185566	FALSE	High	SLSQGTQLPSHVTPTTGVPTMSLHTPPSPSR	[R].SLSQGTQLPSHVTPTTGVPTMSLHTPPSPSR.[G]	1xOxidation [M21(100)]; 1xDADPS_click_tag [T/S]	8.2854e-10	0.000172888	1	1	7	19	Q8C5L3	Q8C5L3 [99-129]		0	3745.83	31	High	4	1.989e-05	3.447e-10	8.4	DADPS	8
185565	FALSE	High	SLSQGTQLPSHVTPTTGVPTMSLHTPPSPSR	[R].SLSQGTQLPSHVTPTTGVPTMSLHTPPSPSR.[G]	1xDADPS_click_tag [T/S]	3.89118e-11	0.000172888	1	1	6	35	Q8C5L3	Q8C5L3 [99-129]		0	3729.84	31	High	4	1.989e-05	1.973e-11	8.32	DADPS	8
185555	FALSE	High	SLSPIIGKDVLTSTYGATAETLSTSTTTHVTK	[R].SLSPIIGKDVLTSTYGATAETLSTSTTTHVTK.[T]	1xDADPS_click_tag [T/S/Y]	7.2224e-06	0.000172888	1	1	2	6	Q9Z2H5	Q9Z2H5 [780-811]		1	3811.93	32	High	4	1.989e-05	1.685e-06	3.93	DADPS	3
185464	FALSE	High	SISHSCTTPSTSSASGLNPTSAPPTSASAVPVSPVPQSTIPPLLQDPNLFR	[K].SISHSCTTPSTSSASGLNPTSAPPTSASAVPVSPVPQSTIPPLLQDPNLFR.[Q]	1xCarbamidomethyl [C6]; 1xDADPS_click_tag [T/S/N]; 1xDeamidated [N18(100)]	0.000416042	0.000172888	1	1	3	23	Q924H7	Q924H7 [314-364]		0	5688.79	51	High	4	1.989e-05	7.511e-05	4.24	DADPS	8
185186	FALSE	High	SLQESGILDPQDYSTSERPSLLSQSALQLNSKPEGSFQYPASYHSNQTLALGDTAPSQLPAR	[R].SLQESGILDPQDYSTSERPSLLSQSALQLNSKPEGSFQYPASYHSNQTLALGDTAPSQLPAR.[S]	1xDADPS_click_tag [Y/S/T/N]; 2xDeamidated [N30(100); N46(100)]	0.000237443	0.000172888	1	1	1	2	O35927	O35927 [130-191]		0	7209.46	62	High	5	1.989e-05	4.428e-05	4.12	DADPS	2
185579	FALSE	High	SLSQSQGDPLPPAHTGTFR	[R].SLSQSQGDPLPPAHTGTFR.[T]	1xDADPS_click_tag [T15(100)]	1.68442e-08	0.000172888	1	1	6	117	O35927	O35927 [433-451]		0	2527.21	19	High	3	1.989e-05	5.784e-09	5.48	DADPS	8
182506	FALSE	High	SGTVTVAQQAQVVTTVVGGVTK	[K].SGTVTVAQQAQVVTTVVGGVTK.[T]	2xDADPS_click_tag [T14(100); T15(100)]	7.73106e-07	0.000172888	1	1	3	53	Q61191	Q61191 [638-659]		0	3192.61	22	High	4	1.989e-05	2.082e-07	5	DADPS	8
182505	FALSE	High	SGTVTVAQQAQVVTTVVGGVTK	[K].SGTVTVAQQAQVVTTVVGGVTK.[T]	1xDADPS_click_tag [S/T]	2.6714e-06	0.000172888	1	1	4	11	Q61191	Q61191 [638-659]		0	2661.39	22	High	3	1.989e-05	6.653e-07	4.01	DADPS	7
182332	FALSE	High	SGSSPNLNMGVGGPGQAMASQAQQNSPGLSLINSMVK	[R].SGSSPNLNMGVGGPGQAMASQAQQNSPGLSLINSMVK.[S]	1xDADPS_click_tag [S20(100)]; 1xDeamidated [N25(100)]	1.76319e-05	0.000172888	1	1	2	11	B2RWS6	B2RWS6 [87-123]		0	4146.94	37	High	4	1.989e-05	3.888e-06	4.7	DADPS	6
183051	FALSE	High	SHYLADSDPLISK	[R].SHYLADSDPLISK.[S]	1xDADPS_click_tag [S12(100)]	3.85002e-06	0.000172888	1	1	3	33	Q69ZX8	Q69ZX8 [569-581]		0	1976.94	13	High	3	1.989e-05	9.349e-07	4.14	DADPS	8
184077	FALSE	High	SLGFPVPVSSEGHR	[R].SLGFPVPVSSEGHR.[L]	1xDADPS_click_tag [S9(100)]	2.45419e-07	0.000172888	1	1	2	16	F8VPZ9	F8VPZ9 [1217-1230]		0	1999.97	14	High	3	1.989e-05	7.111e-08	4.48	DADPS	8
184015	FALSE	High	SIFSSQSTLAAPAGHPPTSGVEK	[R].SIFSSQSTLAAPAGHPPTSGVEK.[V]	1xDADPS_click_tag [S1(100)]	3.17015e-06	0.000172888	1	1	6	29	Q6NXI6	Q6NXI6 [992-1014]		0	2800.36	23	High	3	1.989e-05	7.794e-07	4.11	DADPS	8
184003	FALSE	High	SLFSEHSSSGTQHASVSLETPLVVETTVTPGITTTAVAPSK	[R].SLFSEHSSSGTQHASVSLETPLVVETTVTPGITTTAVAPSK.[L]	2xDADPS_click_tag [T26(100); T27(100)]	2.50386e-06	0.000172888	1	1	2	13	P83741	P83741 [1655-1695]		0	5216.55	41	High	5	1.989e-05	6.245e-07	6.31	DADPS	5
184002	FALSE	High	SLFSEHSSSGTQHASVSLETPLVVETTVTPGITTTAVAPSK	[R].SLFSEHSSSGTQHASVSLETPLVVETTVTPGITTTAVAPSK.[L]	1xDADPS_click_tag [T26(100)]	1.67577e-05	0.000172888	1	1	3	3	P83741	P83741 [1655-1695]		0	4685.33	41	High	4	1.989e-05	3.705e-06	5.44	DADPS	2
183592	FALSE	High	SLCPVSWVSAWDDR	[K].SLCPVSWVSAWDDR.[I]	1xCarbamidomethyl [C3]; 1xDADPS_click_tag [S1(100)]	5.17241e-05	0.000172888	1	1	1	3	P56391	P56391 [63-76]		0	2208.99	14	High	3	1.989e-05	1.065e-05	2.82	DADPS	3
183464	FALSE	High	SLAGSAPVTIPGSLPR	[R].SLAGSAPVTIPGSLPR.[S]	1xDADPS_click_tag [T9(100)]	5.53092e-11	0.000172888	1	1	2	28	Q5FWH2	Q5FWH2 [451-466]		0	2054.08	16	High	3	1.989e-05	2.732e-11	5.96	DADPS	8
189308	FALSE	High	SPSTSSTIHSYGQPPTTANYGSQTEELPHAPSGPPGSGR	[R].SPSTSSTIHSYGQPPTTANYGSQTEELPHAPSGPPGSGR.[A]	1xDADPS_click_tag [T17(97.1)]	2.18224e-11	0.000172888	1	1	7	177	O88737	O88737 [1414-1452]		0	4469.04	39	High	5	1.989e-05	1.147e-11	10.68	DADPS	8
189258	FALSE	High	SPSQPGQSGLCGVGVTASSHTTPLTEASK	[K].SPSQPGQSGLCGVGVTASSHTTPLTEASK.[S]	1xCarbamidomethyl [C11]; 1xDADPS_click_tag [S8(99.5)]	5.61813e-07	0.000172888	1	1	6	33	Q6NXJ0	Q6NXJ0 [513-541]		0	3372.59	29	High	4	1.989e-05	1.545e-07	4.44	DADPS	8
189217	FALSE	High	SPSLHSSSSLSTSPLSSLSQSLSGPLVSSAMTPPQQPPPLR	[R].SPSLHSSSSLSTSPLSSLSQSLSGPLVSSAMTPPQQPPPLR.[S]	1xDADPS_click_tag [S/T]	1.71496e-05	0.000172888	1	1	1	3	Q5FWH2	Q5FWH2 [467-507]		0	4661.32	41	High	4	1.989e-05	3.798e-06	4.07	DADPS	2
189136	FALSE	High	SPSGGLPVSTHPSK	[R].SPSGGLPVSTHPSK.[S]	1xDADPS_click_tag [S/T]	1.22776e-09	0.000172888	1	1	4	47	Q9QYX7	Q9QYX7 [2306-2319]		0	1881.92	14	High	3	1.989e-05	4.99e-10	6.07	DADPS	8
189309	FALSE	High	SPSTSSTIHSYGQPPTTANYGSQTEELPHAPSGPPGSGR	[R].SPSTSSTIHSYGQPPTTANYGSQTEELPHAPSGPPGSGR.[A]	1xDADPS_click_tag [T16(99.3)]; 1xDeamidated [N19(100)]	1.60006e-05	0.000172888	1	1	5	57	O88737	O88737 [1414-1452]		0	4470.02	39	High	4	1.989e-05	3.56e-06	4.51	DADPS	8
188805	FALSE	High	SPITIITTK	[K].SPITIITTK.[V]	1xDADPS_click_tag [T8(99.8)]	2.04269e-06	0.000172888	1	1	4	82	Q61191	Q61191 [794-802]		0	1504.81	9	High	3	1.989e-05	5.168e-07	4.09	DADPS	8
188511	FALSE	High	SPGPPSPMVAQGTQTPHRPSTPR	[R].SPGPPSPMVAQGTQTPHRPSTPR.[L]	1xOxidation [M8(100)]; 1xDADPS_click_tag [T13(100)]	0.000382011	0.000172888	1	1	3	20	O88737	O88737 [1525-1547]		0	2930.41	23	High	4	1.989e-05	6.922e-05	3.28	DADPS	8
188806	FALSE	High	SPITIITTKVMTSGTGAPAK	[K].SPITIITTKVMTSGTGAPAK.[I]	1xDADPS_click_tag [T/S]	2.81198e-05	0.000172888	1	1	3	6	Q61191	Q61191 [794-813]		1	2505.31	20	High	3	1.989e-05	6.027e-06	2.32	DADPS	6
189310	FALSE	High	SPSTSSTIHSYGQPPTTANYGSQTEELPHAPSGPPGSGR	[R].SPSTSSTIHSYGQPPTTANYGSQTEELPHAPSGPPGSGR.[A]	2xDADPS_click_tag [T/N/Y/S]	2.78498e-06	0.000172888	1	1	5	53	O88737	O88737 [1414-1452]		0	5000.26	39	High	5	1.989e-05	6.906e-07	5.17	DADPS	8
189311	FALSE	High	SPSTSSTIHSYGQPPTTANYGSQTEELPHAPSGPPGSGR	[R].SPSTSSTIHSYGQPPTTANYGSQTEELPHAPSGPPGSGR.[A]	1xDeamidated [N19]; 2xDADPS_click_tag [T/Y/S]	2.61161e-05	0.000172888	1	1	5	26	O88737	O88737 [1414-1452]		0	5001.24	39	High	5	1.989e-05	5.618e-06	5.36	DADPS	7
190586	FALSE	High	SQTPLSTAAVSSQDTASHGAPLDR	[R].SQTPLSTAAVSSQDTASHGAPLDR.[N]	1xDADPS_click_tag [S/T]	7.5893e-07	0.000172888	1	1	3	38	Q99NE5	Q99NE5 [241-264]		0	2928.38	24	High	4	1.989e-05	2.048e-07	4.99	DADPS	8
190492	FALSE	High	SQSAAVTPSSSTSSAR	[R].SQSAAVTPSSSTSSAR.[A]	1xDADPS_click_tag [S3(99.6)]	3.97595e-05	0.000172888	1	1	3	12	Q9JKV1	Q9JKV1 [211-226]		0	2054.95	16	High	3	1.989e-05	8.313e-06	3.28	DADPS	6
190446	FALSE	High	SQPSSQPLQSGQVLPSATPTPAAPPTSQQELQAK	[K].SQPSSQPLQSGQVLPSATPTPAAPPTSQQELQAK.[I]	1xDADPS_click_tag [S16(99.2)]	4.06979e-06	0.000172888	1	1	3	4	Q91W39	Q91W39 [401-434]		0	3987.98	34	High	4	1.989e-05	9.861e-07	5.66	DADPS	3
190442	FALSE	High	SQPSPAAPAPPTSTQDSVHLHNSWVLNSNIPLETR	[R].SQPSPAAPAPPTSTQDSVHLHNSWVLNSNIPLETR.[H]	1xDADPS_click_tag [S1(100)]; 1xDeamidated [N22(100)]	3.2441e-09	0.000172888	1	1	9	34	Q9WTS4	Q9WTS4 [225-259]		0	4281.07	35	High	4	1.989e-05	1.238e-09	5.7	DADPS	8
190441	FALSE	High	SQPSPAAPAPPTSTQDSVHLHNSWVLNSNIPLETR	[R].SQPSPAAPAPPTSTQDSVHLHNSWVLNSNIPLETR.[H]	1xDADPS_click_tag [S13(97.6)]	9.35953e-09	0.000172888	1	1	6	21	Q9WTS4	Q9WTS4 [225-259]		0	4280.08	35	High	4	1.989e-05	3.335e-09	6.49	DADPS	7
190413	FALSE	High	SQPAFMQSSLSQPSVVLSGTAIHNFPAVQHQELAK	[R].SQPAFMQSSLSQPSVVLSGTAIHNFPAVQHQELAK.[A]	1xDADPS_click_tag [S1(99.3)]; 1xDeamidated [N24(100)]	7.1559e-06	0.000172888	1	1	3	27	Q3TLH4	Q3TLH4 [2421-2455]		0	4267.1	35	High	4	1.989e-05	1.671e-06	4.49	DADPS	8
190412	FALSE	High	SQPAFMQSSLSQPSVVLSGTAIHNFPAVQHQELAK	[R].SQPAFMQSSLSQPSVVLSGTAIHNFPAVQHQELAK.[A]	1xDADPS_click_tag [S8(98.7)]	4.05086e-09	0.000172888	1	1	4	16	Q3TLH4	Q3TLH4 [2421-2455]		0	4266.11	35	High	4	1.989e-05	1.524e-09	5.93	DADPS	8
189730	FALSE	High	SQEVTDFLAPLQTSSR	[R].SQEVTDFLAPLQTSSR.[L]	1xDADPS_click_tag [S14(99.1)]	0.000392456	0.000172888	1	1	4	17	Q9QYX7	Q9QYX7 [4016-4031]		0	2310.11	16	High	3	1.989e-05	7.094e-05	2.09	DADPS	6
189384	FALSE	High	SPTSSVATPSSTISTPTK	[R].SPTSSVATPSSTISTPTK.[R]	1xDADPS_click_tag [S5(100)]	6.93963e-08	0.000172888	1	1	6	29	Q80YA9	Q80YA9 [325-342]		0	2280.11	18	High	3	1.989e-05	2.18e-08	5.43	DADPS	8
188510	FALSE	High	SPGPPSPMVAQGTQTPHRPSTPR	[R].SPGPPSPMVAQGTQTPHRPSTPR.[L]	1xDADPS_click_tag [T13(100)]	5.48876e-10	0.000172888	1	1	4	19	O88737	O88737 [1525-1547]		0	2914.41	23	High	4	1.989e-05	2.347e-10	6.47	DADPS	8
182331	FALSE	High	SGSSPNLNMGVGGPGQAMASQAQQNSPGLSLINSMVK	[R].SGSSPNLNMGVGGPGQAMASQAQQNSPGLSLINSMVK.[S]	1xDADPS_click_tag [S20(100)]	1.14166e-05	0.000172888	1	1	2	5	B2RWS6	B2RWS6 [87-123]		0	4145.95	37	High	4	1.989e-05	2.586e-06	4.09	DADPS	3
188386	FALSE	High	SPFEGAVTESQSLFSDNFR	[R].SPFEGAVTESQSLFSDNFR.[H]	1xDADPS_click_tag [T8(100)]	5.48965e-07	0.000172888	1	1	4	18	Q8BT14	Q8BT14 [324-342]		0	2649.19	19	High	3	1.989e-05	1.513e-07	3.67	DADPS	8
186459	FALSE	High	SMPTSQSHGSLTAELWDSK	[K].SMPTSQSHGSLTAELWDSK.[V]	1xDADPS_click_tag [S1(100)]	2.39211e-05	0.000172888	1	1	1	15	Q3TLH4	Q3TLH4 [1929-1947]		0	2593.17	19	High	3	1.989e-05	5.174e-06	2.87	DADPS	8
185917	FALSE	High	SLVTQVSQATGVQLPGK	[R].SLVTQVSQATGVQLPGK.[T]	1xDADPS_click_tag [S7(100)]	1.10736e-07	0.000172888	1	1	2	17	Q8CHI8	Q8CHI8 [2656-2672]		0	2244.17	17	High	3	1.989e-05	3.375e-08	3.53	DADPS	8
185900	FALSE	High	SLVQGELVTASK	[R].SLVQGELVTASK.[A]	1xDADPS_click_tag [S11(100)]	0.000223788	0.000172888	1	1	3	47	Q9QYC0	Q9QYC0 [532-543]		0	1762.91	12	High	3	1.989e-05	4.195e-05	3.14	DADPS	8
186750	FALSE	High	SNDGDFTFSSPQVVAQPPSTAYSNSESLLGLLTSDKPLQGDGYSGLKPISGQASGSR	[K].SNDGDFTFSSPQVVAQPPSTAYSNSESLLGLLTSDKPLQGDGYSGLKPISGQASGSR.[N]	1xDADPS_click_tag [S/T/Y/N]	2.36501e-07	0.000172888	1	1	1	4	Q9ERU9	Q9ERU9 [1038-1094]		0	6347.04	57	High	5	1.989e-05	6.855e-08	5.08	DADPS	2
186849	FALSE	High	SNESEMDNTVITVSNSSDK	[R].SNESEMDNTVITVSNSSDK.[G]	1xDADPS_click_tag [S1(99.5)]; 1xDeamidated [N2(100)]	0.000196053	0.000172888	1	1	5	5	Q8K0L9	Q8K0L9 [436-454]		0	2589.1	19	High	3	1.989e-05	3.715e-05	2.35	DADPS	5
188375	FALSE	High	SPEVMSTVSGTR	[R].SPEVMSTVSGTR.[S]	1xOxidation [M5(100)]; 1xDADPS_click_tag [T7(100)]	5.26489e-10	0.000172888	1	1	4	259	Q80Z38	Q80Z38 [1286-1297]		0	1797.82	12	High	3	1.989e-05	2.255e-10	5.03	DADPS	8
188374	FALSE	High	SPEVMSTVSGTR	[R].SPEVMSTVSGTR.[S]	1xDADPS_click_tag [T7(100)]	4.17751e-10	0.000172888	1	1	5	95	Q80Z38	Q80Z38 [1286-1297]		0	1781.82	12	High	3	1.989e-05	1.821e-10	5.98	DADPS	8
188131	FALSE	High	SPAPAAAAPAVQPLTQVGITLVPQAATAPPSTTTIQVLPTVPGSSISVPTAAR	[K].SPAPAAAAPAVQPLTQVGITLVPQAATAPPSTTTIQVLPTVPGSSISVPTAAR.[T]	2xDADPS_click_tag [S/T]	1.44591e-08	0.000172888	1	1	1	16	Q61191	Q61191 [427-479]		0	6132.22	53	High	5	1.989e-05	5.009e-09	8.51	DADPS	7
188130	FALSE	High	SPAPAAAAPAVQPLTQVGITLVPQAATAPPSTTTIQVLPTVPGSSISVPTAAR	[K].SPAPAAAAPAVQPLTQVGITLVPQAATAPPSTTTIQVLPTVPGSSISVPTAAR.[T]	1xDADPS_click_tag [T/S]	2.95737e-09	0.000172888	1	1	3	24	Q61191	Q61191 [427-479]		0	5601.01	53	High	5	1.989e-05	1.138e-09	9.49	DADPS	8
188106	FALSE	High	SPALAFSLAATAQAAPR	[K].SPALAFSLAATAQAAPR.[I]	1xDADPS_click_tag [S7(99.6)]	5.34693e-06	0.000172888	1	1	2	11	Q9QYS9	Q9QYS9 [211-227]		0	2174.11	17	High	3	1.989e-05	1.276e-06	3.19	DADPS	7
188087	FALSE	High	SPAGPASPLTTSYNPSSQALTEAQTGQDWQPSDATTATLASSS	[R].SPAGPASPLTTSYNPSSQALTEAQTGQDWQPSDATTATLASSS.[-]	1xDADPS_click_tag [S/T/Y/N]; 1xDeamidated [N14(100)]	0.000452983	0.000172888	1	1	5	22	Q2NL51	Q2NL51 [448-490]		0	4812.18	43	High	4	1.989e-05	8.136e-05	4.76	DADPS	8
188086	FALSE	High	SPAGPASPLTTSYNPSSQALTEAQTGQDWQPSDATTATLASSS	[R].SPAGPASPLTTSYNPSSQALTEAQTGQDWQPSDATTATLASSS.[-]	1xDADPS_click_tag [T/S/Y/N]	2.95856e-05	0.000172888	1	1	2	14	Q2NL51	Q2NL51 [448-490]		0	4811.19	43	High	4	1.989e-05	6.315e-06	5.62	DADPS	7
188043	FALSE	High	SNYSVIDLTPVAAILPK	[R].SNYSVIDLTPVAAILPK.[I]	1xDADPS_click_tag [S/N/Y/T]	0.000297999	0.000172888	1	1	2	14	Q8BTJ4	Q8BTJ4 [261-277]		0	2332.23	17	High	3	1.989e-05	5.485e-05	2.96	DADPS	8
187961	FALSE	High	SNVASTAACSSASSLGLGLAYR	[R].SNVASTAACSSASSLGLGLAYR.[R]	1xCarbamidomethyl [C9]; 1xDADPS_click_tag [S1(100)]; 1xDeamidated [N2(100)]	6.82317e-07	0.000172888	1	1	1	9	P46660	P46660 [46-67]		0	2675.25	22	High	3	1.989e-05	1.852e-07	3.85	DADPS	5
187960	FALSE	High	SNVASTAACSSASSLGLGLAYR	[R].SNVASTAACSSASSLGLGLAYR.[R]	1xCarbamidomethyl [C9]; 1xDADPS_click_tag [S10(100)]	5.60922e-08	0.000172888	1	1	4	45	P46660	P46660 [46-67]		0	2674.26	22	High	3	1.989e-05	1.789e-08	4.27	DADPS	8
187825	FALSE	High	SNSMPTSSATNLSVPPSLR	[R].SNSMPTSSATNLSVPPSLR.[G]	1xDADPS_click_tag [S7(99.5)]	8.80039e-07	0.000172888	1	1	4	50	Q3UHF7	Q3UHF7 [543-561]		0	2477.18	19	High	3	1.989e-05	2.351e-07	3.73	DADPS	8
187816	FALSE	High	SNSLSEQLTVNSNPDTVK	[K].SNSLSEQLTVNSNPDTVK.[A]	1xDADPS_click_tag [S3(98.8)]	0.000225837	0.000172888	1	1	1	3	Q6P9Q6	Q6P9Q6 [342-359]		0	2464.17	18	High	3	1.989e-05	4.238e-05	2.88	DADPS	3
187602	FALSE	High	SNQPSSAVHSSTVIPTGAYGQVAHSMASK	[R].SNQPSSAVHSSTVIPTGAYGQVAHSMASK.[Y]	1xDADPS_click_tag [S/T/Y/N]	2.85122e-05	0.000172888	1	1	2	7	A2A690	A2A690 [1619-1647]		0	3430.62	29	High	4	1.989e-05	6.099e-06	4.34	DADPS	4
187133	FALSE	High	SNLPATAGSEIPGGSTK	[K].SNLPATAGSEIPGGSTK.[G]	1xDADPS_click_tag [S/N/T]	0.000264834	0.000172888	1	1	2	12	Q9Z0U1	Q9Z0U1 [994-1010]		0	2118.02	17	High	3	1.989e-05	4.909e-05	2.88	DADPS	8
188387	FALSE	High	SPFEGAVTESQSLFSDNFR	[R].SPFEGAVTESQSLFSDNFR.[H]	1xDADPS_click_tag [T/S/N]; 1xDeamidated [N17(100)]	0.000515495	0.000172888	1	1	3	4	Q8BT14	Q8BT14 [324-342]		0	2650.18	19	High	3	1.989e-05	9.185e-05	2.03	DADPS	3
176711	FALSE	High	SAAPAPVSASCPEPPIGSAVASSASIPVTSSVVDPGAGSISPASPK	[K].SAAPAPVSASCPEPPIGSAVASSASIPVTSSVVDPGAGSISPASPK.[L]	1xCarbamidomethyl [C11]; 2xDADPS_click_tag [S/T]	2.28258e-06	0.000172888	1	1	1	6	Q7TQH0	Q7TQH0 [456-501]		0	5277.55	46	High	4	1.989e-05	5.727e-07	5.66	DADPS	4
176710	FALSE	High	SAAPAPVSASCPEPPIGSAVASSASIPVTSSVVDPGAGSISPASPK	[K].SAAPAPVSASCPEPPIGSAVASSASIPVTSSVVDPGAGSISPASPK.[L]	1xCarbamidomethyl [C11]; 1xDADPS_click_tag [S/T]	4.704e-11	0.000172888	1	1	1	37	Q7TQH0	Q7TQH0 [456-501]		0	4746.33	46	High	4	1.989e-05	2.355e-11	8.33	DADPS	8
176673	FALSE	High	SAAAATSPAPHLVAGPLLGTVGK	[K].SAAAATSPAPHLVAGPLLGTVGK.[A]	1xDADPS_click_tag [S1(99.5)]	0.000425472	0.000172888	1	1	3	5	Q924A2	Q924A2 [1638-1660]		0	2617.38	23	High	3	1.989e-05	7.653e-05	3.53	DADPS	3
176717	FALSE	High	SAAPVMDLLGLDAPVACSIANSK	[K].SAAPVMDLLGLDAPVACSIANSK.[T]	1xCarbamidomethyl [C17]; 1xDADPS_click_tag [S18(100)]	1.03458e-09	0.000172888	1	1	4	61	Q7TN29	Q7TN29 [180-202]		0	2831.38	23	High	3	1.989e-05	4.255e-10	6.74	DADPS	8
176137	FALSE	High	RTPVSYQNTISR	[R].RTPVSYQNTISR.[G]	1xDADPS_click_tag [S5(99.7)]	9.81288e-05	0.000172888	1	1	3	5	Q60974	Q60974 [1492-1503]		1	1952.97	12	High	3	1.989e-05	1.939e-05	3.14	DADPS	4
175569	FALSE	High	RSDSAVSVPTTQANATR	[R].RSDSAVSVPTTQANATR.[R]	1xDADPS_click_tag [T11(99.7)]	4.08867e-06	0.000172888	1	1	4	10	Q9Z1K7	Q9Z1K7 [2080-2096]		1	2292.11	17	High	3	1.989e-05	9.911e-07	3.62	DADPS	8
175337	FALSE	High	RQTTANEVYR	[K].RQTTANEVYR.[R]	2xDADPS_click_tag [T3(100); T4(100)]	0.000103694	0.000172888	1	1	1	5	Q9QYX7	Q9QYX7 [2684-2693]		1	2300.06	10	High	3	1.989e-05	2.043e-05	2.92	DADPS	5
175336	FALSE	High	RQTTANEVYR	[K].RQTTANEVYR.[R]	1xDADPS_click_tag [T3(100)]; 1xDeamidated [N6(100)]	1.88979e-05	0.000172888	1	1	1	7	Q9QYX7	Q9QYX7 [2684-2693]		1	1769.83	10	High	3	1.989e-05	4.146e-06	3.37	DADPS	7
175335	FALSE	High	RQTTANEVYR	[K].RQTTANEVYR.[R]	1xDADPS_click_tag [T3(100)]	4.28225e-06	0.000172888	1	1	2	11	Q9QYX7	Q9QYX7 [2684-2693]		1	1768.85	10	High	3	1.989e-05	1.032e-06	3.99	DADPS	7
175250	FALSE	High	RQISAVQPSIINLSAASSLGTPVTMDSK	[R].RQISAVQPSIINLSAASSLGTPVTMDSK.[T]	1xDADPS_click_tag [S14(100)]; 1xDeamidated [N12(100)]	0.000209947	0.000172888	1	1	2	6	Q9QYX7	Q9QYX7 [2694-2721]		1	3403.73	28	High	4	1.989e-05	3.959e-05	4.49	DADPS	3
176384	FALSE	High	RVPVSQPGMADPHQFFDDTSSAPSR	[R].RVPVSQPGMADPHQFFDDTSSAPSR.[G]	1xDADPS_click_tag [S5(100)]	2.39066e-06	0.000172888	1	1	1	8	Q9CX30	Q9CX30 [23-47]		1	3260.49	25	High	4	1.989e-05	5.987e-07	5.41	DADPS	5
176718	FALSE	High	SAAPVMDLLGLDAPVACSIANSK	[K].SAAPVMDLLGLDAPVACSIANSK.[T]	1xCarbamidomethyl [C17]; 1xDADPS_click_tag [S18(100)]; 1xDeamidated [N21(100)]	4.56214e-07	0.000172888	1	1	3	49	Q7TN29	Q7TN29 [180-202]		0	2832.36	23	High	3	1.989e-05	1.274e-07	4.08	DADPS	8
176719	FALSE	High	SAAPVMDLLGLDAPVACSIANSK	[K].SAAPVMDLLGLDAPVACSIANSK.[T]	1xCarbamidomethyl [C17]; 1xOxidation [M6(100)]; 1xDADPS_click_tag [S1(100)]	0.000152453	0.000172888	1	1	2	19	Q7TN29	Q7TN29 [180-202]		0	2847.37	23	High	3	1.989e-05	2.931e-05	3.48	DADPS	8
177414	FALSE	High	SASEASPQSLPHTPTTPTAPLTPVTQGPSVITTTSMHTVGPIR	[K].SASEASPQSLPHTPTTPTAPLTPVTQGPSVITTTSMHTVGPIR.[R]	1xDADPS_click_tag [S/T]	7.70557e-06	0.000172888	1	1	4	10	P58462	P58462 [422-464]		0	4882.44	43	High	4	1.989e-05	1.795e-06	6.9	DADPS	5
177321	FALSE	High	SAPVPVTTQQNPPGAPPNVVWQTPLAWQNPSGWQNQTAR	[R].SAPVPVTTQQNPPGAPPNVVWQTPLAWQNPSGWQNQTAR.[Q]	1xDADPS_click_tag [T/N/S]; 1xDeamidated [N]	0.000167834	0.000172888	1	1	2	2	Q9QYH6	Q9QYH6 [272-310]		0	4752.31	39	High	4	1.989e-05	3.205e-05	4.35	DADPS	1
176973	FALSE	High	SAGQTQSLTICHNK	[K].SAGQTQSLTICHNK.[T]	1xCarbamidomethyl [C11]; 1xDADPS_click_tag [T5(100)]	7.38151e-07	0.000172888	1	1	4	23	Q8CHP6	Q8CHP6 [234-247]		0	2075.97	14	High	3	1.989e-05	1.995e-07	3.95	DADPS	8
175249	FALSE	High	RQISAVQPSIINLSAASSLGTPVTMDSK	[R].RQISAVQPSIINLSAASSLGTPVTMDSK.[T]	1xDADPS_click_tag [S14(100)]	4.65158e-05	0.000172888	1	1	4	12	Q9QYX7	Q9QYX7 [2694-2721]		1	3402.74	28	High	4	1.989e-05	9.646e-06	5.32	DADPS	5
177555	FALSE	High	SATTVPSGLGAGEQTQEGLTGK	[K].SATTVPSGLGAGEQTQEGLTGK.[L]	1xDADPS_click_tag [S1(100)]	6.62351e-14	0.000172888	1	1	4	26	O88737	O88737 [326-347]		0	2620.26	22	High	3	1.989e-05	5.034e-14	7.42	DADPS	8
175240	FALSE	High	RQLFVTVVK	[R].RQLFVTVVK.[T]	1xDADPS_click_tag [T6(100)]	0.000529421	0.000172888	1	1	1	8	Q99NH0	Q99NH0 [1992-2000]		1	1620.89	9	High	3	1.989e-05	9.394e-05	2.2	DADPS	8
175183	FALSE	High	RQDDLISCSVPSTTSTPTVTSAAGLQR	[R].RQDDLISCSVPSTTSTPTVTSAAGLQR.[S]	1xCarbamidomethyl [C8]; 1xDADPS_click_tag [S9(100)]	5.0808e-12	0.000172888	1	1	9	132	Q9DBR7	Q9DBR7 [558-584]		1	3379.63	27	High	4	1.989e-05	2.931e-12	8.9	DADPS	8
174644	FALSE	High	RPASTAGLPTTLGPAMVTPGVATIR	[K].RPASTAGLPTTLGPAMVTPGVATIR.[R]	1xDADPS_click_tag [T/S]	9.57858e-09	0.000172888	1	1	4	38	Q8R1S4	Q8R1S4 [570-594]		0	2966.56	25	High	4	1.989e-05	3.418e-09	7.68	DADPS	8
173769	FALSE	High	RLSDSSFIANLPNGYMTDLQRPEPQQPPPAPGPGAATASAATSAASPGPER	[R].RLSDSSFIANLPNGYMTDLQRPEPQQPPPAPGPGAATASAATSAASPGPER.[R]	1xOxidation [M16(100)]; 1xDADPS_click_tag [Y/T/S/N]; 2xDeamidated [N10(100); N13(100)]	1.91618e-05	0.000172888	1	1	3	18	Q64332	Q64332 [8-58]		1	5693.69	51	High	5	1.989e-05	4.214e-06	5.04	DADPS	8
173767	FALSE	High	RLSDSSFIANLPNGYMTDLQRPEPQQPPPAPGPGAATASAATSAASPGPER	[R].RLSDSSFIANLPNGYMTDLQRPEPQQPPPAPGPGAATASAATSAASPGPER.[R]	1xDADPS_click_tag [Y/T/S/N]; 2xDeamidated [N10(100); N13(100)]	4.4643e-06	0.000172888	1	1	5	47	Q64332	Q64332 [8-58]		1	5677.7	51	High	5	1.989e-05	1.076e-06	6.59	DADPS	8
173766	FALSE	High	RLSDSSFIANLPNGYMTDLQRPEPQQPPPAPGPGAATASAATSAASPGPER	[R].RLSDSSFIANLPNGYMTDLQRPEPQQPPPAPGPGAATASAATSAASPGPER.[R]	1xDADPS_click_tag [T37(98.6)]; 1xDeamidated [N13(100)]	7.40403e-08	0.000172888	1	1	7	45	Q64332	Q64332 [8-58]		1	5676.71	51	High	5	1.989e-05	2.32e-08	7.45	DADPS	8
173703	FALSE	High	RLPSGPSLPSSSSSSSSSSSSSSAPQRPGGPTTTHGDASSSSNSLAEAQAPQAAPAQKPQPHPQLNK	[R].RLPSGPSLPSSSSSSSSSSSSSSAPQRPGGPTTTHGDASSSSNSLAEAQAPQAAPAQKPQPHPQLNK.[S]	1xDeamidated [N]; 1xDADPS_click_tag [S/T/N]	0.000223788	0.000172888	1	1	11	18	Q64332	Q64332 [477-543]		1	7081.35	67	High	6	1.989e-05	4.201e-05	6.32	DADPS	7
173702	FALSE	High	RLPSGPSLPSSSSSSSSSSSSSSAPQRPGGPTTTHGDASSSSNSLAEAQAPQAAPAQKPQPHPQLNK	[R].RLPSGPSLPSSSSSSSSSSSSSSAPQRPGGPTTTHGDASSSSNSLAEAQAPQAAPAQKPQPHPQLNK.[S]	1xDADPS_click_tag [S/N/T]	2.22161e-05	0.000172888	1	1	1	15	Q64332	Q64332 [477-543]		1	7080.37	67	High	6	1.989e-05	4.832e-06	7.2	DADPS	4
175151	FALSE	High	RQAFTPSSTMMEVFLQEKPPAVATSTAAPPPPSSPLPSK	[K].RQAFTPSSTMMEVFLQEKPPAVATSTAAPPPPSSPLPSK.[S]	1xDADPS_click_tag [T/S]	0.000114197	0.000172888	1	1	1	2	Q80X50	Q80X50 [441-479]		1	4612.29	39	High	5	1.989e-05	2.237e-05	4.69	DADPS	2
175078	FALSE	High	RPTPLEIGYSSSHLR	[K].RPTPLEIGYSSSHLR.[A]	1xDADPS_click_tag [S/Y/T]	5.1289e-06	0.000172888	1	1	2	14	Q9QYX7	Q9QYX7 [3521-3535]		0	2244.12	15	High	4	1.989e-05	1.225e-06	4.22	DADPS	7
175059	FALSE	High	RPSVDTPVTDVGFLR	[R].RPSVDTPVTDVGFLR.[A]	1xDADPS_click_tag [T9(100)]	0.000132261	0.000172888	1	1	3	15	Q68EF6	Q68EF6 [244-258]		0	2190.1	15	High	3	1.989e-05	2.562e-05	2.44	DADPS	7
174949	FALSE	High	RPQAITEDAVATSGVSTLSSTVSHDSQNAHR	[R].RPQAITEDAVATSGVSTLSSTVSHDSQNAHR.[S]	1xDADPS_click_tag [T12(99.5)]; 1xDeamidated [N28(100)]	4.84885e-05	0.000172888	1	1	3	7	O35099	O35099 [1216-1246]		0	3754.77	31	High	5	1.989e-05	1.004e-05	3.86	DADPS	4
174948	FALSE	High	RPQAITEDAVATSGVSTLSSTVSHDSQNAHR	[R].RPQAITEDAVATSGVSTLSSTVSHDSQNAHR.[S]	1xDADPS_click_tag [T12(99.6)]	1.95601e-10	0.000172888	1	1	3	14	O35099	O35099 [1216-1246]		0	3753.79	31	High	5	1.989e-05	8.917e-11	6.98	DADPS	7
174814	FALSE	High	RPLGNFTPPPTYAETLSTAPVASR	[R].RPLGNFTPPPTYAETLSTAPVASR.[V]	1xDADPS_click_tag [T11(100)]; 1xDeamidated [N5(100)]	3.03144e-08	0.000172888	1	1	4	10	Q8CC35	Q8CC35 [541-564]		0	3075.53	24	High	4	1.989e-05	1.004e-08	6.62	DADPS	3
174813	FALSE	High	RPLGNFTPPPTYAETLSTAPVASR	[R].RPLGNFTPPPTYAETLSTAPVASR.[V]	1xDADPS_click_tag [T11(100)]	2.96633e-10	0.000172888	1	1	5	66	Q8CC35	Q8CC35 [541-564]		0	3074.54	24	High	4	1.989e-05	1.319e-10	8.89	DADPS	8
175184	FALSE	High	RQDDLISCSVPSTTSTPTVTSAAGLQR	[R].RQDDLISCSVPSTTSTPTVTSAAGLQR.[S]	1xCarbamidomethyl [C8]; 2xDADPS_click_tag [T/S]	1.80002e-07	0.000172888	1	1	3	70	Q9DBR7	Q9DBR7 [558-584]		1	3910.84	27	High	4	1.989e-05	5.31e-08	6.64	DADPS	8
190598	FALSE	High	SQTSTSCLPAPPAESVAR	[R].SQTSTSCLPAPPAESVAR.[R]	1xCarbamidomethyl [C7]; 1xDADPS_click_tag [S/T]	1.22367e-05	0.000172888	1	1	3	21	Q9QXJ1	Q9QXJ1 [666-683]		0	2390.11	18	High	3	1.989e-05	2.759e-06	3.24	DADPS	8
177558	FALSE	High	SAVAAQEKPVENGGCPVGTETPVTMPSHLPSSGSSLSPSSTASSSLTSSPCSSPVLTK	[K].SAVAAQEKPVENGGCPVGTETPVTMPSHLPSSGSSLSPSSTASSSLTSSPCSSPVLTK.[R]	2xCarbamidomethyl [C15; C51]; 1xDeamidated [N12]; 1xDADPS_click_tag [S/T]	1.05534e-05	0.000172888	1	1	4	4	Q99LJ0	Q99LJ0 [378-435]		0	6259.93	58	High	5	1.989e-05	2.403e-06	4.79	DADPS	2
180463	FALSE	High	SGAVSAAEPQLVLLSEPLASK	[K].SGAVSAAEPQLVLLSEPLASK.[H]	1xDADPS_click_tag [S1(99.5)]	0.00024291	0.000172888	1	1	3	4	Q8C8T7	Q8C8T7 [587-607]		0	2598.35	21	High	3	1.989e-05	4.531e-05	3.64	DADPS	3
180292	FALSE	High	SFYSGAVVSHHETALGLPR	[R].SFYSGAVVSHHETALGLPR.[D]	1xDADPS_click_tag [S1(99.8)]	4.52012e-07	0.000172888	1	1	3	19	Q8K0L9	Q8K0L9 [260-278]		0	2559.25	19	High	4	1.989e-05	1.262e-07	4.84	DADPS	7
181209	FALSE	High	SGLLGNPTYPEGQPSPGNLAQYGPAASQATAVR	[R].SGLLGNPTYPEGQPSPGNLAQYGPAASQATAVR.[Q]	2xDADPS_click_tag [S27(100); N/T/Y/S]	7.95914e-06	0.000172888	1	1	6	16	O88737	O88737 [2151-2183]		0	4332.05	33	High	4	1.989e-05	1.845e-06	4.48	DADPS	8
181208	FALSE	High	SGLLGNPTYPEGQPSPGNLAQYGPAASQATAVR	[R].SGLLGNPTYPEGQPSPGNLAQYGPAASQATAVR.[Q]	1xDADPS_click_tag [T/Y/S/N]; 2xDeamidated [N6(100); N18(100)]	8.771e-06	0.000172888	1	1	2	9	O88737	O88737 [2151-2183]		0	3802.8	33	High	4	1.989e-05	2.022e-06	3.43	DADPS	7
181207	FALSE	High	SGLLGNPTYPEGQPSPGNLAQYGPAASQATAVR	[R].SGLLGNPTYPEGQPSPGNLAQYGPAASQATAVR.[Q]	1xDADPS_click_tag [S15(100)]; 1xDeamidated [N18(100)]	9.30282e-07	0.000172888	1	1	9	39	O88737	O88737 [2151-2183]		0	3801.82	33	High	4	1.989e-05	2.472e-07	3.89	DADPS	8
181206	FALSE	High	SGLLGNPTYPEGQPSPGNLAQYGPAASQATAVR	[R].SGLLGNPTYPEGQPSPGNLAQYGPAASQATAVR.[Q]	1xDADPS_click_tag [Y22(100)]	1.49803e-09	0.000172888	1	1	9	118	O88737	O88737 [2151-2183]		0	3800.84	33	High	4	1.989e-05	6.01e-10	6.17	DADPS	8
181172	FALSE	High	SGLGLGAASASTSGSGPADSVMR	[R].SGLGLGAASASTSGSGPADSVMR.[Q]	1xDADPS_click_tag [S13(100)]	2.28258e-06	0.000172888	1	1	4	33	Q7TSJ2	Q7TSJ2 [98-120]		0	2567.19	23	High	3	1.989e-05	5.736e-07	3.98	DADPS	8
178873	FALSE	High	SEASSSPPVVTSSSHSR	[K].SEASSSPPVVTSSSHSR.[A]	1xDADPS_click_tag [S1(100)]	3.22396e-10	0.000172888	1	1	3	21	P48432	P48432 [248-264]		0	2233.02	17	High	3	1.989e-05	1.429e-10	5.58	DADPS	8
178828	FALSE	High	SEAEKDTVQALPVRPDLPETTK	[R].SEAEKDTVQALPVRPDLPETTK.[S]	1xDADPS_click_tag [T/S]	1.90856e-08	0.000172888	1	1	5	27	Q9JL04	Q9JL04 [243-264]		1	2955.48	22	High	4	1.989e-05	6.503e-09	7.84	DADPS	8
178560	FALSE	High	SDPFEDLSLSVLAVSK	[K].SDPFEDLSLSVLAVSK.[A]	1xDADPS_click_tag [S1(100)]	0.000215772	0.000172888	1	1	2	2	Q8CHC4	Q8CHC4 [1327-1342]		0	2238.1	16	High	3	1.989e-05	4.054e-05	2.92	DADPS	1
178554	FALSE	High	SDPAVLHPGQALPPTTLSLQESGLPPQEAK	[R].SDPAVLHPGQALPPTTLSLQESGLPPQEAK.[S]	1xDADPS_click_tag [T16(97.9)]	7.01413e-10	0.000172888	1	1	4	55	E9QAT4	E9QAT4 [2013-2042]		0	3609.83	30	High	4	1.989e-05	2.95e-10	7.36	DADPS	8
178455	FALSE	High	SDLNPANGSYPFQALHQR	[R].SDLNPANGSYPFQALHQR.[A]	1xDADPS_click_tag [N/S/Y]	7.27558e-05	0.000172888	1	1	2	2	Q3TCN2	Q3TCN2 [514-531]		0	2546.19	18	High	3	1.989e-05	1.466e-05	3.54	DADPS	1
178162	FALSE	High	SDDELLDDFFHDQSTATSQAGTLSSIPTALTR	[R].SDDELLDDFFHDQSTATSQAGTLSSIPTALTR.[W]	1xDADPS_click_tag [S18(100)]	7.92345e-09	0.000172888	1	1	5	19	Q7TMY8	Q7TMY8 [2619-2650]		0	3970.83	32	High	4	1.989e-05	2.852e-09	6.08	DADPS	8
178043	FALSE	High	SCTAQQPATTLPEDRFGYRDDHYQYDR	[R].SCTAQQPATTLPEDRFGYRDDHYQYDR.[S]	1xCarbamidomethyl [C2]; 1xDADPS_click_tag [T/S/Y]	2.10993e-06	0.000172888	1	1	2	2	Q9QYX7	Q9QYX7 [2881-2907]		2	3821.67	27	High	5	1.989e-05	5.322e-07	7.33	DADPS	1
178040	FALSE	High	SCTAQQPATTLPEDR	[R].SCTAQQPATTLPEDR.[F]	1xCarbamidomethyl [C2]; 1xDADPS_click_tag [T/S]	2.70415e-10	0.000172888	1	1	5	145	Q9QYX7	Q9QYX7 [2881-2895]		0	2205.99	15	High	3	1.989e-05	1.208e-10	6.67	DADPS	8
177781	FALSE	High	SCGSSCADSFVSSSSSQPVSIFSTSQAGLSSLCSDEPPSK	[K].SCGSSCADSFVSSSSSQPVSIFSTSQAGLSSLCSDEPPSK.[S]	3xCarbamidomethyl [C2; C6; C33]; 1xDADPS_click_tag [S20(99.4)]	3.36105e-10	0.000172888	1	1	3	23	Q9ES97	Q9ES97 [42-81]		0	4646	40	High	4	1.989e-05	1.483e-10	6.75	DADPS	7
177642	FALSE	High	SAYSSYSAPVSSSLSVR	[R].SAYSSYSAPVSSSLSVR.[R]	1xDADPS_click_tag [S11(100)]	5.99409e-07	0.000172888	1	1	4	34	P08551	P08551 [38-54]		0	2279.07	17	High	3	1.989e-05	1.639e-07	4.6	DADPS	8
179939	FALSE	High	SFLGSPAAMSPADQPPSTQPLAEGSHR	[R].SFLGSPAAMSPADQPPSTQPLAEGSHR.[Y]	1xDADPS_click_tag [S1(100)]	3.28968e-06	0.000172888	1	1	4	18	A2AHC3	A2AHC3 [370-396]		0	3267.52	27	High	4	1.989e-05	8.086e-07	4.33	DADPS	8
179569	FALSE	High	SESSAGICVPLSTSPQVSEAAHIPSK	[R].SESSAGICVPLSTSPQVSEAAHIPSK.[K]	1xCarbamidomethyl [C8]; 1xDADPS_click_tag [S12(99.2)]	0.00045705	0.000172888	1	1	5	11	Q8VD65	Q8VD65 [892-917]		0	3170.52	26	High	4	1.989e-05	8.172e-05	3.11	DADPS	5
179562	FALSE	High	SESPSTSSIPSLNETVPAASLLTTANQHSSSLSGLSHTEEIPNTTTTQHSSALSTQQNTLSSSTSSGR	[K].SESPSTSSIPSLNETVPAASLLTTANQHSSSLSGLSHTEEIPNTTTTQHSSALSTQQNTLSSSTSSGR.[T]	2xDeamidated [N]; 2xDADPS_click_tag [S/T/N]	4.78218e-05	0.000172888	1	1	21	26	Q80X50	Q80X50 [665-732]		0	7991.71	68	High	6	1.989e-05	9.881e-06	5.33	DADPS	7
179561	FALSE	High	SESPSTSSIPSLNETVPAASLLTTANQHSSSLSGLSHTEEIPNTTTTQHSSALSTQQNTLSSSTSSGR	[K].SESPSTSSIPSLNETVPAASLLTTANQHSSSLSGLSHTEEIPNTTTTQHSSALSTQQNTLSSSTSSGR.[T]	1xDeamidated [N]; 2xDADPS_click_tag [T/S]	6.91603e-05	0.000172888	1	1	5	5	Q80X50	Q80X50 [665-732]		0	7990.73	68	High	6	1.989e-05	1.397e-05	6.67	DADPS	3
179559	FALSE	High	SESPSTSSIPSLNETVPAASLLTTANQHSSSLSGLSHTEEIPNTTTTQHSSALSTQQNTLSSSTSSGR	[K].SESPSTSSIPSLNETVPAASLLTTANQHSSSLSGLSHTEEIPNTTTTQHSSALSTQQNTLSSSTSSGR.[T]	3xDeamidated [N26; N43; N]; 1xDADPS_click_tag [T/S]	0.000156699	0.000172888	1	1	11	15	Q80X50	Q80X50 [665-732]		0	7461.48	68	High	6	1.989e-05	3.001e-05	4.9	DADPS	5
179558	FALSE	High	SESPSTSSIPSLNETVPAASLLTTANQHSSSLSGLSHTEEIPNTTTTQHSSALSTQQNTLSSSTSSGR	[K].SESPSTSSIPSLNETVPAASLLTTANQHSSSLSGLSHTEEIPNTTTTQHSSALSTQQNTLSSSTSSGR.[T]	2xDeamidated [N]; 1xDADPS_click_tag [T/S/N]	1.59268e-05	0.000172888	1	1	21	25	Q80X50	Q80X50 [665-732]		0	7460.5	68	High	6	1.989e-05	3.541e-06	7.43	DADPS	8
179557	FALSE	High	SESPSTSSIPSLNETVPAASLLTTANQHSSSLSGLSHTEEIPNTTTTQHSSALSTQQNTLSSSTSSGR	[K].SESPSTSSIPSLNETVPAASLLTTANQHSSSLSGLSHTEEIPNTTTTQHSSALSTQQNTLSSSTSSGR.[T]	1xDeamidated [N]; 1xDADPS_click_tag [T/S/N]	0.000234221	0.000172888	1	1	8	11	Q80X50	Q80X50 [665-732]		0	7459.51	68	High	6	1.989e-05	4.375e-05	6.05	DADPS	4
179556	FALSE	High	SESPSTSSIPSLNETVPAASLLTTANQHSSSLSGLSHTEEIPNTTTTQHSSALSTQQNTLSSSTSSGR	[K].SESPSTSSIPSLNETVPAASLLTTANQHSSSLSGLSHTEEIPNTTTTQHSSALSTQQNTLSSSTSSGR.[T]	1xDADPS_click_tag [N/T/S]	4.46232e-05	0.000172888	1	1	1	2	Q80X50	Q80X50 [665-732]		0	7458.53	68	High	6	1.989e-05	9.288e-06	6.98	DADPS	1
179514	FALSE	High	SESGGLGVSMVEYVLSSSPGDSCLR	[R].SESGGLGVSMVEYVLSSSPGDSCLR.[K]	1xCarbamidomethyl [C23]; 1xDADPS_click_tag [S9(100)]	8.81166e-06	0.000172888	1	1	4	13	Q80U78	Q80U78 [212-236]		0	3104.4	25	High	3	1.989e-05	2.028e-06	3.6	DADPS	7
179507	FALSE	High	SESFSISGVQPAR	[R].SESFSISGVQPAR.[T]	1xDADPS_click_tag [S1(100)]	6.61526e-09	0.000172888	1	1	2	26	P83510	P83510 [539-551]		0	1895.9	13	High	3	1.989e-05	2.417e-09	5.41	DADPS	8
190760	FALSE	High	SRFEYPPPPVSLGSSSHAAR	[R].SRFEYPPPPVSLGSSSHAAR.[L]	1xDADPS_click_tag [S11(100)]	2.42771e-08	0.000172888	1	1	3	18	Q8K3X4	Q8K3X4 [149-168]		1	2673.29	20	High	4	1.989e-05	8.148e-09	6.12	DADPS	8
199731	FALSE	High	THPPSSSSSSIIR	[K].THPPSSSSSSIIR.[R]	1xDADPS_click_tag [S6(100)]	1.95034e-06	0.000172888	1	1	3	24	Q3U3E2	Q3U3E2 [200-212]		0	1886.91	13	High	3	1.989e-05	4.952e-07	3.93	DADPS	8
199651	FALSE	High	THIDTSTELR	[R].THIDTSTELR.[Y]	1xDADPS_click_tag [T1(100)]	1.66804e-05	0.000172888	1	1	3	28	Q8BSS9	Q8BSS9 [547-556]		0	1703.81	10	High	3	1.989e-05	3.695e-06	3.24	DADPS	8
199530	FALSE	High	TGVIQTSTEQSFSK	[K].TGVIQTSTEQSFSK.[E]	1xDADPS_click_tag [S7(100)]	8.66676e-05	0.000172888	1	1	3	17	P20357	P20357 [466-479]		0	2043.97	14	High	3	1.989e-05	1.73e-05	2.51	DADPS	8
200079	FALSE	High	TKPMASVSNAHTSSTQAAPAAVTAPTLSSNQGTPTSPVK	[K].TKPMASVSNAHTSSTQAAPAAVTAPTLSSNQGTPTSPVK.[K]	1xDADPS_click_tag [S8(99)]	1.78567e-12	0.000172888	1	1	3	18	Q9DBR7	Q9DBR7 [374-412]		0	4325.12	39	High	4	1.989e-05	1.102e-12	8.64	DADPS	8
200461	FALSE	High	TLDNSDLHPGPSAGSPPLTVPAIPVPATSVTATSTQPLGPAPPITLEPPAPGLK	[K].TLDNSDLHPGPSAGSPPLTVPAIPVPATSVTATSTQPLGPAPPITLEPPAPGLK.[R]	1xDADPS_click_tag [T/S/N]; 1xDeamidated [N4(100)]	2.25112e-06	0.000172888	1	1	4	67	Q3UHD9	Q3UHD9 [270-323]		0	5774.99	54	High	5	1.989e-05	5.665e-07	7.27	DADPS	8
200460	FALSE	High	TLDNSDLHPGPSAGSPPLTVPAIPVPATSVTATSTQPLGPAPPITLEPPAPGLK	[K].TLDNSDLHPGPSAGSPPLTVPAIPVPATSVTATSTQPLGPAPPITLEPPAPGLK.[R]	1xDADPS_click_tag [T/S/N]	1.14561e-06	0.000172888	1	1	2	12	Q3UHD9	Q3UHD9 [270-323]		0	5774.01	54	High	5	1.989e-05	3.011e-07	7	DADPS	4
200334	FALSE	High	TLASPEQLAQFQAQLQTGSPPATTQPQGTTQPPAQPASQGSGSTA	[K].TLASPEQLAQFQAQLQTGSPPATTQPQGTTQPPAQPASQGSGSTA.[-]	1xDADPS_click_tag [T/S]	6.82107e-05	0.000172888	1	1	1	10	P62500	P62500 [1033-1077]		0	4993.39	45	High	4	1.989e-05	1.381e-05	4.58	DADPS	5
200103	FALSE	High	TKPTSLPISQSR	[R].TKPTSLPISQSR.[G]	1xDADPS_click_tag [S9(100)]	2.32521e-06	0.000172888	1	1	2	35	Q9QYX7	Q9QYX7 [4265-4276]		0	1845.95	12	High	3	1.989e-05	5.831e-07	3.88	DADPS	8
200082	FALSE	High	TKPMASVSNAHTSSTQAAPAAVTAPTLSSNQGTPTSPVK	[K].TKPMASVSNAHTSSTQAAPAAVTAPTLSSNQGTPTSPVK.[K]	1xOxidation [M4(100)]; 1xDADPS_click_tag [T23(100)]	1.53484e-05	0.000172888	1	1	3	8	Q9DBR7	Q9DBR7 [374-412]		0	4341.11	39	High	4	1.989e-05	3.421e-06	5.63	DADPS	5
200081	FALSE	High	TKPMASVSNAHTSSTQAAPAAVTAPTLSSNQGTPTSPVK	[K].TKPMASVSNAHTSSTQAAPAAVTAPTLSSNQGTPTSPVK.[K]	1xDADPS_click_tag [T23(99.2)]; 2xDeamidated [N9(100); N30(100)]	0.000366844	0.000172888	1	1	2	11	Q9DBR7	Q9DBR7 [374-412]		0	4327.09	39	High	4	1.989e-05	6.676e-05	3.08	DADPS	7
200080	FALSE	High	TKPMASVSNAHTSSTQAAPAAVTAPTLSSNQGTPTSPVK	[K].TKPMASVSNAHTSSTQAAPAAVTAPTLSSNQGTPTSPVK.[K]	1xDADPS_click_tag [T23(100)]; 1xDeamidated [N9(100)]	7.94746e-10	0.000172888	1	1	5	20	Q9DBR7	Q9DBR7 [374-412]		0	4326.1	39	High	4	1.989e-05	3.321e-10	8.03	DADPS	8
197945	FALSE	High	TESLSLSSTLHSK	[R].TESLSLSSTLHSK.[E]	1xDADPS_click_tag [T1(99.7)]	0.000140384	0.000172888	1	1	2	7	P97433	P97433 [532-544]		0	1920.94	13	High	3	1.989e-05	2.713e-05	2.51	DADPS	6
197856	FALSE	High	TEPWSAGASANQTNPWGGTVAPSNITDPWPSFGTKPAASVDPWGVPTTASTQSVPK	[K].TEPWSAGASANQTNPWGGTVAPSNITDPWPSFGTKPAASVDPWGVPTTASTQSVPK.[N]	1xDADPS_click_tag [T19(98.6)]; 3xDeamidated [N11(100); N14(100); N24(100)]	4.60455e-07	0.000172888	1	1	4	18	Q8CHU3	Q8CHU3 [312-367]		0	6240.91	56	High	5	1.989e-05	1.279e-07	5.84	DADPS	7
197855	FALSE	High	TEPWSAGASANQTNPWGGTVAPSNITDPWPSFGTKPAASVDPWGVPTTASTQSVPK	[K].TEPWSAGASANQTNPWGGTVAPSNITDPWPSFGTKPAASVDPWGVPTTASTQSVPK.[N]	1xDADPS_click_tag [T19(100)]; 2xDeamidated [N11(100); N24(100)]	1.46168e-07	0.000172888	1	1	6	27	Q8CHU3	Q8CHU3 [312-367]		0	6239.93	56	High	5	1.989e-05	4.372e-08	6.41	DADPS	8
197853	FALSE	High	TEPWSAGASANQTNPWGGTVAPSNITDPWPSFGTKPAASVDPWGVPTTASTQSVPK	[K].TEPWSAGASANQTNPWGGTVAPSNITDPWPSFGTKPAASVDPWGVPTTASTQSVPK.[N]	1xDADPS_click_tag [T47(98.3)]	2.98009e-10	0.000172888	1	1	4	24	Q8CHU3	Q8CHU3 [312-367]		0	6237.96	56	High	5	1.989e-05	1.322e-10	9.15	DADPS	7
197829	FALSE	High	TEPPVFTAASSNSELIR	[K].TEPPVFTAASSNSELIR.[I]	1xDADPS_click_tag [S10(99.7)]	1.726e-13	0.000172888	1	1	4	70	Q8CDG3	Q8CDG3 [1066-1082]		0	2350.14	17	High	3	1.989e-05	1.232e-13	6.87	DADPS	8
197798	FALSE	High	TENQHVPTTSSSLTDPHAGVK	[R].TENQHVPTTSSSLTDPHAGVK.[A]	1xDADPS_click_tag [T/S/N]	2.06168e-06	0.000172888	1	1	5	35	Q69ZA1	Q69ZA1 [1278-1298]		0	2737.29	21	High	4	1.989e-05	5.215e-07	4.42	DADPS	8
197758	FALSE	High	TELVSSVTVAPVTSENVNPVCSGGAGPAAVGNSETLSSVK	[K].TELVSSVTVAPVTSENVNPVCSGGAGPAAVGNSETLSSVK.[K]	1xCarbamidomethyl [C21]; 1xDADPS_click_tag [T/S/N]; 2xDeamidated [N16(99); N32(100)]	1.71314e-09	0.000172888	1	1	5	19	Q3UNH4	Q3UNH4 [263-302]		0	4405.11	40	High	4	1.989e-05	6.812e-10	6.12	DADPS	7
197757	FALSE	High	TELVSSVTVAPVTSENVNPVCSGGAGPAAVGNSETLSSVK	[K].TELVSSVTVAPVTSENVNPVCSGGAGPAAVGNSETLSSVK.[K]	1xCarbamidomethyl [C21]; 1xDADPS_click_tag [S/N/T]; 1xDeamidated [N32(100)]	7.58812e-10	0.000172888	1	1	8	37	Q3UNH4	Q3UNH4 [263-302]		0	4404.12	40	High	4	1.989e-05	3.184e-10	6.26	DADPS	8
197756	FALSE	High	TELVSSVTVAPVTSENVNPVCSGGAGPAAVGNSETLSSVK	[K].TELVSSVTVAPVTSENVNPVCSGGAGPAAVGNSETLSSVK.[K]	1xCarbamidomethyl [C21]; 1xDADPS_click_tag [T8(99.1)]	1.92596e-11	0.000172888	1	1	4	31	Q3UNH4	Q3UNH4 [263-302]		0	4403.14	40	High	4	1.989e-05	1.018e-11	6.76	DADPS	8
197722	FALSE	High	TELPAGPALVPHTK	[K].TELPAGPALVPHTK.[S]	1xDADPS_click_tag [T13(100)]	4.30055e-05	0.000172888	1	1	2	31	Q3UZB0	Q3UZB0 [94-107]		0	1962.02	14	High	3	1.989e-05	8.969e-06	4.19	DADPS	8
197854	FALSE	High	TEPWSAGASANQTNPWGGTVAPSNITDPWPSFGTKPAASVDPWGVPTTASTQSVPK	[K].TEPWSAGASANQTNPWGGTVAPSNITDPWPSFGTKPAASVDPWGVPTTASTQSVPK.[N]	1xDADPS_click_tag [T47(98.3)]; 1xDeamidated [N24(100)]	2.09995e-09	0.000172888	1	1	3	17	Q8CHU3	Q8CHU3 [312-367]		0	6238.94	56	High	5	1.989e-05	8.234e-10	7.36	DADPS	7
198354	FALSE	High	TFLETSTETALTNEWEK	[R].TFLETSTETALTNEWEK.[R]	1xDADPS_click_tag [T5(100)]	1.41228e-05	0.000172888	1	1	3	8	Q9WV92	Q9WV92 [580-596]		0	2531.17	17	High	3	1.989e-05	3.167e-06	3.44	DADPS	6
198508	FALSE	High	TFPESTLGQSSK	[R].TFPESTLGQSSK.[L]	1xDADPS_click_tag [T1(100)]	6.28661e-06	0.000172888	1	1	1	103	Q9QYY0	Q9QYY0 [322-333]		0	1812.85	12	High	3	1.989e-05	1.481e-06	3.23	DADPS	8
202354	FALSE	High	TITYESSQVDPGADLEPGVLMSAQTITSETTSTTTTTHITK	[K].TITYESSQVDPGADLEPGVLMSAQTITSETTSTTTTTHITK.[T]	1xOxidation [M21(100)]; 1xDADPS_click_tag [S/T/Y]	1.44379e-06	0.000172888	1	1	4	85	Q9WV92	Q9WV92 [826-866]		0	4860.3	41	High	4	1.989e-05	3.744e-07	5.2	DADPS	8
202353	FALSE	High	TITYESSQVDPGADLEPGVLMSAQTITSETTSTTTTTHITK	[K].TITYESSQVDPGADLEPGVLMSAQTITSETTSTTTTTHITK.[T]	1xDADPS_click_tag [T/S/Y]	4.98054e-10	0.000172888	1	1	8	240	Q9WV92	Q9WV92 [826-866]		0	4844.3	41	High	4	1.989e-05	2.142e-10	6.63	DADPS	8
202318	FALSE	High	TLTTAAVSTAQPILSK	[K].TLTTAAVSTAQPILSK.[L]	1xDADPS_click_tag [S8(100)]	1.97104e-11	0.000172888	1	1	4	42	Q9DBG5	Q9DBG5 [69-84]		0	2133.13	16	High	3	1.989e-05	1.044e-11	5.34	DADPS	8
202355	FALSE	High	TITYESSQVDPGADLEPGVLMSAQTITSETTSTTTTTHITK	[K].TITYESSQVDPGADLEPGVLMSAQTITSETTSTTTTTHITK.[T]	2xDADPS_click_tag [S/T/Y]	6.42486e-07	0.000172888	1	1	3	80	Q9WV92	Q9WV92 [826-866]		0	5375.52	41	High	4	1.989e-05	1.753e-07	3.97	DADPS	8
202183	FALSE	High	TLSSGPSSNLPLPLSSSATMPSIQCK	[R].TLSSGPSSNLPLPLSSSATMPSIQCK.[H]	1xCarbamidomethyl [C25]; 1xDADPS_click_tag [S3(99)]; 1xDeamidated [N9(100)]	5.88552e-05	0.000172888	1	1	2	3	Q61627	Q61627 [942-967]		0	3192.53	26	High	3	1.989e-05	1.204e-05	2.92	DADPS	3
202119	FALSE	High	TLSMENIQSLNAAYATSGPMYLSDHEGVASTTYPK	[K].TLSMENIQSLNAAYATSGPMYLSDHEGVASTTYPK.[G]	1xDADPS_click_tag [S9(99.4)]; 1xDeamidated [N11(100)]	4.78218e-05	0.000172888	1	1	7	26	Q6PH08	Q6PH08 [43-77]		0	4279.95	35	High	4	1.989e-05	9.909e-06	5.08	DADPS	8
202118	FALSE	High	TLSMENIQSLNAAYATSGPMYLSDHEGVASTTYPK	[K].TLSMENIQSLNAAYATSGPMYLSDHEGVASTTYPK.[G]	1xDADPS_click_tag [S9(100)]	9.03321e-05	0.000172888	1	1	5	19	Q6PH08	Q6PH08 [43-77]		0	4278.97	35	High	4	1.989e-05	1.795e-05	4.98	DADPS	8
201912	FALSE	High	TIQSSTGVIK	[R].TIQSSTGVIK.[L]	1xDADPS_click_tag [S5(99.7)]	1.30551e-05	0.000172888	1	1	4	35	Q9D415	Q9D415 [531-540]		0	1564.81	10	High	3	1.989e-05	2.931e-06	3.51	DADPS	8
202182	FALSE	High	TLSSGPSSNLPLPLSSSATMPSIQCK	[R].TLSSGPSSNLPLPLSSSATMPSIQCK.[H]	1xCarbamidomethyl [C25]; 1xDADPS_click_tag [T/S/N]	9.90353e-05	0.000172888	1	1	2	7	Q61627	Q61627 [942-967]		0	3191.54	26	High	3	1.989e-05	1.957e-05	3.77	DADPS	7
203077	FALSE	High	TNADQIMISFPGIAPSITESVATKPERPQADTISTDLPISEK	[R].TNADQIMISFPGIAPSITESVATKPERPQADTISTDLPISEK.[E]	1xOxidation [M7(100)]; 1xDADPS_click_tag [S9(100)]; 1xDeamidated [N2(100)]	0.000274635	0.000172888	1	1	4	17	Q9QYX7	Q9QYX7 [2191-2232]		0	5017.47	42	High	5	1.989e-05	5.089e-05	3.78	DADPS	6
203076	FALSE	High	TNADQIMISFPGIAPSITESVATKPERPQADTISTDLPISEK	[R].TNADQIMISFPGIAPSITESVATKPERPQADTISTDLPISEK.[E]	1xOxidation [M7(100)]; 1xDADPS_click_tag [S16(95.4)]	0.000101805	0.000172888	1	1	3	4	Q9QYX7	Q9QYX7 [2191-2232]		0	5016.49	42	High	4	1.989e-05	2.004e-05	4.8	DADPS	2
203075	FALSE	High	TNADQIMISFPGIAPSITESVATKPERPQADTISTDLPISEK	[R].TNADQIMISFPGIAPSITESVATKPERPQADTISTDLPISEK.[E]	1xDADPS_click_tag [S9(100)]; 1xDeamidated [N2(100)]	5.48876e-10	0.000172888	1	1	3	37	Q9QYX7	Q9QYX7 [2191-2232]		0	5001.48	42	High	5	1.989e-05	2.349e-10	11.33	DADPS	8
203074	FALSE	High	TNADQIMISFPGIAPSITESVATKPERPQADTISTDLPISEK	[R].TNADQIMISFPGIAPSITESVATKPERPQADTISTDLPISEK.[E]	1xDADPS_click_tag [T/S/N]	1.29164e-12	0.000172888	1	1	2	30	Q9QYX7	Q9QYX7 [2191-2232]		0	5000.49	42	High	5	1.989e-05	8.128e-13	13.75	DADPS	8
202903	FALSE	High	TMPTTQSFASDPK	[K].TMPTTQSFASDPK.[Y]	1xDADPS_click_tag [T5(100)]	8.88085e-10	0.000172888	1	1	3	50	O54967	O54967 [829-841]		0	1941.87	13	High	3	1.989e-05	3.685e-10	5.33	DADPS	8
202489	FALSE	High	TLVTNAAMQGIGLNIAQVLGQHTGLEK	[R].TLVTNAAMQGIGLNIAQVLGQHTGLEK.[Y]	1xDADPS_click_tag [T1(99.5)]; 1xDeamidated [N5(100)]	5.36688e-05	0.000172888	1	1	4	14	Q3UHF7	Q3UHF7 [1365-1391]		0	3309.7	27	High	3	1.989e-05	1.104e-05	3.44	DADPS	8
202488	FALSE	High	TLVTNAAMQGIGLNIAQVLGQHTGLEK	[R].TLVTNAAMQGIGLNIAQVLGQHTGLEK.[Y]	1xDADPS_click_tag [T1(99.5)]	3.36703e-05	0.000172888	1	1	3	14	Q3UHF7	Q3UHF7 [1365-1391]		0	3308.71	27	High	4	1.989e-05	7.139e-06	5.19	DADPS	6
201829	FALSE	High	TLPVAQAYQDNLYR	[R].TLPVAQAYQDNLYR.[Q]	1xDADPS_click_tag [T1(100)]	0.000201498	0.000172888	1	1	1	10	A2A690	A2A690 [1956-1969]		0	2183.06	14	High	3	1.989e-05	3.798e-05	2.38	DADPS	8
201816	FALSE	High	TLPSPPPEEAHLPLAGQVPSQLYAASLLQR	[R].TLPSPPPEEAHLPLAGQVPSQLYAASLLQR.[G]	1xDADPS_click_tag [T1(99.3)]	1.88979e-05	0.000172888	1	1	2	9	O88737	O88737 [2905-2934]		0	3711.92	30	High	4	1.989e-05	4.155e-06	4.08	DADPS	5
200823	FALSE	High	TLGIISQASTPR	[R].TLGIISQASTPR.[T]	1xDADPS_click_tag [S6(100)]	6.60572e-07	0.000172888	1	1	3	53	Q9WV69	Q9WV69 [105-116]		0	1774.92	12	High	3	1.989e-05	1.794e-07	3.73	DADPS	8
201158	FALSE	High	TLLGDPVPSLSDPASTSSQPGSQSQAR	[R].TLLGDPVPSLSDPASTSSQPGSQSQAR.[S]	1xDADPS_click_tag [T16(98.9)]	2.23371e-08	0.000172888	1	1	5	69	Q80WC7	Q80WC7 [178-204]		0	3214.53	27	High	3	1.989e-05	7.537e-09	4.72	DADPS	8
201782	FALSE	High	TIPMSAIITQAGATGVTSSPGIK	[K].TIPMSAIITQAGATGVTSSPGIK.[S]	2xDADPS_click_tag [T9(100); T17(99.3)]	0.000378589	0.000172888	1	1	2	17	Q61191	Q61191 [771-793]		0	3263.62	23	High	4	1.989e-05	6.858e-05	3.36	DADPS	8
201781	FALSE	High	TIPMSAIITQAGATGVTSSPGIK	[K].TIPMSAIITQAGATGVTSSPGIK.[S]	1xOxidation [M4(100)]; 1xDADPS_click_tag [T/S]	7.82675e-08	0.000172888	1	1	4	41	Q61191	Q61191 [771-793]		0	2748.4	23	High	3	1.989e-05	2.439e-08	3.98	DADPS	8
201780	FALSE	High	TIPMSAIITQAGATGVTSSPGIK	[K].TIPMSAIITQAGATGVTSSPGIK.[S]	1xDADPS_click_tag [S5(99.6)]	2.92076e-11	0.000172888	1	1	4	105	Q61191	Q61191 [771-793]		0	2732.4	23	High	3	1.989e-05	1.506e-11	7.61	DADPS	8
201745	FALSE	High	TLPEETVVIGR	[R].TLPEETVVIGR.[R]	1xDADPS_click_tag [T1(100)]	0.000248501	0.000172888	1	1	1	8	Q9QZN4	Q9QZN4 [261-271]		0	1744.9	11	High	3	1.989e-05	4.628e-05	2.2	DADPS	4
201505	FALSE	High	TLMEPDQYSLGSYAPVSESR	[R].TLMEPDQYSLGSYAPVSESR.[G]	1xDADPS_click_tag [T1(100)]	3.62524e-05	0.000172888	1	1	2	5	Q8CHG7	Q8CHG7 [1192-1211]		0	2761.25	20	High	3	1.989e-05	7.655e-06	3.02	DADPS	4
201485	FALSE	High	TLLYQEHVPTSSASAGTPMEASDRDFTLEPLR	[R].TLLYQEHVPTSSASAGTPMEASDRDFTLEPLR.[G]	1xDADPS_click_tag [T/S/Y]	4.10748e-09	0.000172888	1	1	4	14	Q3UH66	Q3UH66 [1514-1545]		1	4050.92	32	High	4	1.989e-05	1.543e-09	6.22	DADPS	7
201482	FALSE	High	TLLYQEHVPTSSASAGTPMEASDR	[R].TLLYQEHVPTSSASAGTPMEASDR.[D]	1xDADPS_click_tag [S11(99.5)]	6.71728e-11	0.000172888	1	1	5	35	Q3UH66	Q3UH66 [1514-1537]		0	3079.42	24	High	4	1.989e-05	3.283e-11	7.34	DADPS	8
197588	FALSE	High	TEGALQISAAPEPAVAPGR	[K].TEGALQISAAPEPAVAPGR.[T]	1xDADPS_click_tag [T1(100)]	6.55316e-12	0.000172888	1	1	3	46	Q80Z38	Q80Z38 [980-998]		0	2366.18	19	High	3	1.989e-05	3.717e-12	6.77	DADPS	8
194014	FALSE	High	SVGGSGGGSFGDNLVTR	[R].SVGGSGGGSFGDNLVTR.[S]	1xDADPS_click_tag [S1(100)]	0.00029531	0.000172888	1	1	3	22	P48678	P48678 [629-645]		0	2097.97	17	High	3	1.989e-05	5.437e-05	2.61	DADPS	8
193991	FALSE	High	SVFTTAASELANK	[K].SVFTTAASELANK.[S]	1xDADPS_click_tag [T5(99.7)]	2.52689e-09	0.000172888	1	1	3	53	Q9ERU9	Q9ERU9 [1134-1146]		0	1869.91	13	High	3	1.989e-05	9.816e-10	5.21	DADPS	8
193767	FALSE	High	STWSSGPASHTQASLSHELWK	[K].STWSSGPASHTQASLSHELWK.[V]	1xDADPS_click_tag [S/T]	4.9885e-06	0.000172888	1	1	3	19	Q3UHC0	Q3UHC0 [1443-1463]		0	2828.31	21	High	4	1.989e-05	1.191e-06	4.02	DADPS	8
193666	FALSE	High	STTTSDPPNICK	[K].STTTSDPPNICK.[V]	1xCarbamidomethyl [C11]; 1xDADPS_click_tag [S/T/N]	0.000179751	0.000172888	1	1	4	53	Q3TLH4	Q3TLH4 [2282-2293]		0	1851.83	12	High	3	1.989e-05	3.418e-05	2.38	DADPS	8
193623	FALSE	High	STTEPGPPGYSVSPPVPGR	[R].STTEPGPPGYSVSPPVPGR.[S]	1xDADPS_click_tag [S1(98.9)]	8.10776e-06	0.000172888	1	1	3	26	Q640R3	Q640R3 [333-351]		0	2413.15	19	High	3	1.989e-05	1.883e-06	3.37	DADPS	8
193585	FALSE	High	STSQGSINSPVYSR	[R].STSQGSINSPVYSR.[H]	1xDADPS_click_tag [S/T/N/Y]	6.17136e-06	0.000172888	1	1	4	29	Q8K4G5	Q8K4G5 [494-507]		0	2013.94	14	High	3	1.989e-05	1.455e-06	3.17	DADPS	8
193468	FALSE	High	STQAQSSGSLGSSGISSIGMCGLSGPTPVQPFLPGQSHQAPGVGDGLR	[R].STQAQSSGSLGSSGISSIGMCGLSGPTPVQPFLPGQSHQAPGVGDGLR.[Q]	1xCarbamidomethyl [C21]; 1xDADPS_click_tag [S/T]	9.99501e-05	0.000172888	1	1	1	6	P58854	P58854 [147-194]		0	5183.46	48	High	5	1.989e-05	1.97e-05	4.64	DADPS	4
193451	FALSE	High	STPSLSVHSDSRPPSSTYQQAPR	[R].STPSLSVHSDSRPPSSTYQQAPR.[H]	1xDADPS_click_tag [S/T/Y]	6.73829e-06	0.000172888	1	1	1	15	Q8BL65	Q8BL65 [397-419]		0	3016.42	23	High	4	1.989e-05	1.578e-06	4.19	DADPS	8
194037	FALSE	High	SVGQLVVSAAAASKPPPVASVSILAPK	[K].SVGQLVVSAAAASKPPPVASVSILAPK.[S]	1xDADPS_click_tag [S1(100)]	2.09695e-07	0.000172888	1	1	4	29	P59644	P59644 [110-136]		0	3075.69	27	High	4	1.989e-05	6.144e-08	5.26	DADPS	8
194601	FALSE	High	SVTSASFSNGPVLAGTDGSVYPSGGQPLLTTAANTLTPISTGTDSVLQDMSLASAAVEQIK	[K].SVTSASFSNGPVLAGTDGSVYPSGGQPLLTTAANTLTPISTGTDSVLQDMSLASAAVEQIK.[S]	1xDADPS_click_tag [S/T/N/Y]	3.20962e-07	0.000172888	1	1	2	2	Q5F2E7	Q5F2E7 [407-467]		0	6512.2	61	High	5	1.989e-05	9.125e-08	6.37	DADPS	1
194559	FALSE	High	SVTDTALPGQSSGPFYSPR	[K].SVTDTALPGQSSGPFYSPR.[D]	2xDADPS_click_tag [S12(100); S/T/Y]	0.000231042	0.000172888	1	1	2	23	O88737	O88737 [1932-1950]		0	3029.38	19	High	3	1.989e-05	4.332e-05	3.41	DADPS	8
194558	FALSE	High	SVTDTALPGQSSGPFYSPR	[K].SVTDTALPGQSSGPFYSPR.[D]	1xDADPS_click_tag [S1(99.7)]	8.69012e-12	0.000172888	1	1	6	150	O88737	O88737 [1932-1950]		0	2498.17	19	High	3	1.989e-05	4.839e-12	8.1	DADPS	8
194534	FALSE	High	SVSSTSGSTTVTSAATTAATDMTK	[R].SVSSTSGSTTVTSAATTAATDMTK.[T]	1xDADPS_click_tag [S3(99.6)]	3.54725e-11	0.000172888	1	1	6	39	Q501J7	Q501J7 [190-213]		0	2794.28	24	High	3	1.989e-05	1.81e-11	6.46	DADPS	8
194498	FALSE	High	SVSIPIPPEPLALDR	[R].SVSIPIPPEPLALDR.[H]	1xDADPS_click_tag [S1(100)]	4.95755e-10	0.000172888	1	1	3	90	Q9QYX7	Q9QYX7 [2626-2640]		0	2135.12	15	High	3	1.989e-05	2.135e-10	5.18	DADPS	8
194406	FALSE	High	SVQCVCTSSALPSGK	[R].SVQCVCTSSALPSGK.[A]	2xCarbamidomethyl [C4; C6]; 1xDADPS_click_tag [S1(100)]	0.000203346	0.000172888	1	1	2	11	Q60974	Q60974 [1893-1907]		0	2111.96	15	High	3	1.989e-05	3.833e-05	2.6	DADPS	8
194390	FALSE	High	SVPTTVAVSSLLAPATNQSSAK	[R].SVPTTVAVSSLLAPATNQSSAK.[V]	1xDADPS_click_tag [S/T/N]; 1xDeamidated [N17(100)]	0.000103694	0.000172888	1	1	1	4	Q80YR4	Q80YR4 [560-581]		0	2661.35	22	High	3	1.989e-05	2.039e-05	2.82	DADPS	2
194389	FALSE	High	SVPTTVAVSSLLAPATNQSSAK	[R].SVPTTVAVSSLLAPATNQSSAK.[V]	1xDADPS_click_tag [S1(100)]	1.15959e-10	0.000172888	1	1	3	19	Q80YR4	Q80YR4 [560-581]		0	2660.36	22	High	3	1.989e-05	5.472e-11	6.29	DADPS	8
194351	FALSE	High	SVPEMDPAATIPR	[R].SVPEMDPAATIPR.[S]	1xDADPS_click_tag [T10(100)]	0.0003685	0.000172888	1	1	2	10	Q5SRX1	Q5SRX1 [168-180]		0	1914.91	13	High	3	1.989e-05	6.686e-05	1.81	DADPS	7
194063	FALSE	High	SVHPSLSADKPQGSPLLNEVSSSHIETDSQDFPPTSRPSSAYPSTTIVNPTIVLLQHNR	[R].SVHPSLSADKPQGSPLLNEVSSSHIETDSQDFPPTSRPSSAYPSTTIVNPTIVLLQHNR.[D]	1xDADPS_click_tag [T/S/Y/N]; 1xDeamidated [N18(99.4)]	1.22934e-05	0.000172888	1	1	4	22	Q62417	Q62417 [105-163]		0	6868.38	59	High	6	1.989e-05	2.778e-06	5.78	DADPS	8
194602	FALSE	High	SVTSASFSNGPVLAGTDGSVYPSGGQPLLTTAANTLTPISTGTDSVLQDMSLASAAVEQIK	[K].SVTSASFSNGPVLAGTDGSVYPSGGQPLLTTAANTLTPISTGTDSVLQDMSLASAAVEQIK.[S]	1xDADPS_click_tag [S/T/Y/N]; 1xDeamidated [N34(100)]	2.17913e-09	0.000172888	1	1	6	19	Q5F2E7	Q5F2E7 [407-467]		0	6513.19	61	High	5	1.989e-05	8.552e-10	8.43	DADPS	7
193191	FALSE	High	STGSASTAGAPPSELFPGPGER	[R].STGSASTAGAPPSELFPGPGER.[S]	1xDADPS_click_tag [S/T]	0.000431229	0.000172888	1	1	2	21	Q9QWI6	Q9QWI6 [595-616]		0	2604.21	22	High	3	1.989e-05	7.767e-05	2.96	DADPS	8
192176	FALSE	High	SSPATTVTSPNSTPAK	[K].SSPATTVTSPNSTPAK.[T]	1xDADPS_click_tag [T/S/N]; 1xDeamidated [N11(100)]	3.70995e-09	0.000172888	1	1	4	66	Q61548	Q61548 [305-320]		0	2077.98	16	High	3	1.989e-05	1.404e-09	6.16	DADPS	8
192175	FALSE	High	SSPATTVTSPNSTPAK	[K].SSPATTVTSPNSTPAK.[T]	1xDADPS_click_tag [T6(100)]	6.20033e-09	0.000172888	1	1	3	66	Q61548	Q61548 [305-320]		0	2076.99	16	High	3	1.989e-05	2.27e-09	6.05	DADPS	8
192033	FALSE	High	SSMASSPISSISADSFYADIDHHTSR	[R].SSMASSPISSISADSFYADIDHHTSR.[N]	1xOxidation [M3(100)]; 1xDADPS_click_tag [S5(97.8)]	2.17087e-05	0.000172888	1	1	2	3	Q9QYX7	Q9QYX7 [3947-3972]		0	3316.45	26	High	4	1.989e-05	4.725e-06	2.75	DADPS	2
192032	FALSE	High	SSMASSPISSISADSFYADIDHHTSR	[R].SSMASSPISSISADSFYADIDHHTSR.[N]	1xDADPS_click_tag [S5(98.9)]	6.98051e-13	0.000172888	1	1	4	56	Q9QYX7	Q9QYX7 [3947-3972]		0	3300.46	26	High	4	1.989e-05	4.564e-13	7.14	DADPS	8
192026	FALSE	High	SSIVSNSSFDSVPVSLHDERR	[R].SSIVSNSSFDSVPVSLHDERR.[Q]	1xDADPS_click_tag [S15(100)]	3.81457e-06	0.000172888	1	1	4	20	Q8CHG7	Q8CHG7 [1151-1171]		1	2849.35	21	High	4	1.989e-05	9.265e-07	4.87	DADPS	8
192025	FALSE	High	SSIVSNSSFDSVPVSLHDER	[R].SSIVSNSSFDSVPVSLHDER.[R]	1xDADPS_click_tag [S15(100)]; 1xDeamidated [N6(100)]	1.1123e-10	0.000172888	1	1	3	34	Q8CHG7	Q8CHG7 [1151-1170]		0	2694.24	20	High	3	1.989e-05	5.261e-11	7.02	DADPS	8
192024	FALSE	High	SSIVSNSSFDSVPVSLHDER	[R].SSIVSNSSFDSVPVSLHDER.[R]	1xDADPS_click_tag [S15(100)]	5.48778e-13	0.000172888	1	1	4	88	Q8CHG7	Q8CHG7 [1151-1170]		0	2693.25	20	High	4	1.989e-05	3.65e-13	8.81	DADPS	8
192178	FALSE	High	SSPAYCTSSSDITEPEQK	[R].SSPAYCTSSSDITEPEQK.[M]	1xCarbamidomethyl [C6]; 1xDADPS_click_tag [T/S/Y]	8.99174e-05	0.000172888	1	1	4	18	F6SEU4	F6SEU4 [816-833]		0	2518.08	18	High	3	1.989e-05	1.785e-05	2.95	DADPS	7
191922	FALSE	High	SSLLLDTVTSIPSSR	[K].SSLLLDTVTSIPSSR.[T]	1xDADPS_click_tag [S10(100)]	0.000110584	0.000172888	1	1	3	15	Q9QYR6	Q9QYR6 [864-878]		0	2107.08	15	High	3	1.989e-05	2.167e-05	2.68	DADPS	8
191564	FALSE	High	SSGDVHLPIASDVSTFTTR	[K].SSGDVHLPIASDVSTFTTR.[T]	1xDADPS_click_tag [T18(99.5)]	1.17413e-08	0.000172888	1	1	3	43	Q7M6Y3	Q7M6Y3 [443-461]		0	2521.2	19	High	3	1.989e-05	4.137e-09	4.43	DADPS	8
191561	FALSE	High	SSGATPVSGPPPPSASSTPAGQPTAVSR	[K].SSGATPVSGPPPPSASSTPAGQPTAVSR.[L]	1xDADPS_click_tag [S/T]	1.22227e-06	0.000172888	1	1	6	37	Q9QWI6	Q9QWI6 [687-714]		0	3079.48	28	High	3	1.989e-05	3.197e-07	4.15	DADPS	8
191489	FALSE	High	SSESQTDVSVSNLNLVDK	[R].SSESQTDVSVSNLNLVDK.[V]	1xDADPS_click_tag [S/T/N]	2.51684e-05	0.000172888	1	1	2	5	Q6PD31	Q6PD31 [827-844]		0	2453.15	18	High	3	1.989e-05	5.44e-06	2.51	DADPS	3
191233	FALSE	High	SSCSEYSPSPSLDSEAETLDGGPTR	[R].SSCSEYSPSPSLDSEAETLDGGPTR.[L]	1xCarbamidomethyl [C3]; 1xDADPS_click_tag [Y6(99.2)]	0.000141029	0.000172888	1	1	2	4	O88737	O88737 [1131-1155]		0	3160.34	25	High	3	1.989e-05	2.725e-05	3.49	DADPS	4
191174	FALSE	High	SSASVTGEPPLYPTGSDSSR	[K].SSASVTGEPPLYPTGSDSSR.[A]	1xDADPS_click_tag [S19(100)]	3.80219e-11	0.000172888	1	1	3	29	Q80U93	Q80U93 [489-508]		0	2526.15	20	High	3	1.989e-05	1.927e-11	7.65	DADPS	8
190773	FALSE	High	SRGEHSSTLPASTPSYTSGTSPTSLSSLEEDSDSSPSR	[R].SRGEHSSTLPASTPSYTSGTSPTSLSSLEEDSDSSPSR.[R]	1xDADPS_click_tag [S18(94.4)]	3.77321e-10	0.000172888	1	1	3	14	O88737	O88737 [985-1022]		1	4415.97	38	High	4	1.989e-05	1.65e-10	8.72	DADPS	6
192364	FALSE	High	SSQGSSMEIDPQATEPGQLRPDDSLTVSSPFAAAIAGAVR	[K].SSQGSSMEIDPQATEPGQLRPDDSLTVSSPFAAAIAGAVR.[D]	1xDADPS_click_tag [T14(100)]	9.09008e-07	0.000172888	1	1	3	8	Q80Z38	Q80Z38 [673-712]		0	4575.18	40	High	4	1.989e-05	2.427e-07	5.75	DADPS	5
193158	FALSE	High	STGEPLGHVPAR	[K].STGEPLGHVPAR.[M]	1xDADPS_click_tag [S1(100)]	1.2625e-06	0.000172888	1	1	2	16	Q8BFW7	Q8BFW7 [11-22]		0	1751.86	12	High	3	1.989e-05	3.298e-07	4.03	DADPS	8
192974	FALSE	High	STAPVLPTNTVSSAK	[R].STAPVLPTNTVSSAK.[S]	1xDADPS_click_tag [S1(99.7)]	8.83986e-10	0.000172888	1	1	2	68	P59759	P59759 [245-259]		0	2004.01	15	High	3	1.989e-05	3.665e-10	4.8	DADPS	8
192882	FALSE	High	SSVSQSPAPTYPSDSHYTSLEQNVPR	[R].SSVSQSPAPTYPSDSHYTSLEQNVPR.[N]	1xDADPS_click_tag [S6(100)]; 1xDeamidated [N23(100)]	4.05101e-06	0.000172888	1	1	3	11	O88737	O88737 [3213-3238]		0	3366.52	26	High	4	1.989e-05	9.804e-07	4.75	DADPS	5
192881	FALSE	High	SSVSQSPAPTYPSDSHYTSLEQNVPR	[R].SSVSQSPAPTYPSDSHYTSLEQNVPR.[N]	1xDADPS_click_tag [S/T/Y/N]	1.92562e-14	0.000172888	1	1	4	123	O88737	O88737 [3213-3238]		0	3365.54	26	High	4	1.989e-05	1.586e-14	9.95	DADPS	8
192860	FALSE	High	SSVPQISVGTTQGGPSGGK	[K].SSVPQISVGTTQGGPSGGK.[S]	1xDADPS_click_tag [S/T]	4.10654e-05	0.000172888	1	1	1	24	A2A884	A2A884 [1064-1082]		0	2275.1	19	High	3	1.989e-05	8.569e-06	2.74	DADPS	8
192675	FALSE	High	SSSYADPWTPPR	[R].SSSYADPWTPPR.[S]	1xDADPS_click_tag [S1(100)]	6.63504e-05	0.000172888	1	1	2	42	Q69ZX8	Q69ZX8 [534-545]		0	1894.84	12	High	3	1.989e-05	1.343e-05	3.35	DADPS	8
192642	FALSE	High	SSSSTTASSSPSTVVHSAHSEAADSTEMGDK	[R].SSSSTTASSSPSTVVHSAHSEAADSTEMGDK.[A]	1xDADPS_click_tag [S3(97.4)]	8.96478e-07	0.000172888	1	1	4	21	Q80U28	Q80U28 [699-729]		0	3569.53	31	High	4	1.989e-05	2.391e-07	4.47	DADPS	8
192616	FALSE	High	SSSSQGSLMEQISSVVTR	[R].SSSSQGSLMEQISSVVTR.[F]	1xDADPS_click_tag [S1(100)]	3.47725e-09	0.000172888	1	1	3	34	Q3UVX5	Q3UVX5 [1046-1063]		0	2414.13	18	High	3	1.989e-05	1.321e-09	5.29	DADPS	8
192533	FALSE	High	SSSLPSASGDSSNLPNAPATKPSIASTPLSPQAGR	[K].SSSLPSASGDSSNLPNAPATKPSIASTPLSPQAGR.[S]	1xDADPS_click_tag [S23(98.7)]; 1xDeamidated [N16(98.8)]	1.76701e-07	0.000172888	1	1	5	14	A2AQ25	A2AQ25 [1814-1848]		0	3882.88	35	High	4	1.989e-05	5.222e-08	4.95	DADPS	6
192462	FALSE	High	SSSATSPPGQLPHHSNTQPLDLAPGR	[K].SSSATSPPGQLPHHSNTQPLDLAPGR.[M]	1xDADPS_click_tag [S/T/N]	6.4337e-06	0.000172888	1	1	3	17	P0C7T6	P0C7T6 [201-226]		0	3183.53	26	High	4	1.989e-05	1.512e-06	5.43	DADPS	7
192447	FALSE	High	SSSADFGTFSTSQSHQTASTVSK	[K].SSSADFGTFSTSQSHQTASTVSK.[V]	1xDADPS_click_tag [S/T]	3.46059e-12	0.000172888	1	1	6	86	Q8K2K6	Q8K2K6 [291-313]		0	2879.28	23	High	3	1.989e-05	2.046e-12	6.16	DADPS	8
194603	FALSE	High	SVTSASFSNGPVLAGTDGSVYPSGGQPLLTTAANTLTPISTGTDSVLQDMSLASAAVEQIK	[K].SVTSASFSNGPVLAGTDGSVYPSGGQPLLTTAANTLTPISTGTDSVLQDMSLASAAVEQIK.[S]	1xDADPS_click_tag [S23(95.7)]; 2xDeamidated [N9(100); N34(100)]	2.56221e-09	0.000172888	1	1	5	43	Q5F2E7	Q5F2E7 [407-467]		0	6514.17	61	High	5	1.989e-05	9.916e-10	7.3	DADPS	8
196418	FALSE	High	TAVVVPQSQAQPATAPQAAAAQEPGQIQAPVR	[K].TAVVVPQSQAQPATAPQAAAAQEPGQIQAPVR.[Q]	1xDADPS_click_tag [S8(100)]	3.78531e-08	0.000172888	1	1	4	32	Q3UHJ0	Q3UHJ0 [565-596]		0	3711.89	32	High	4	1.989e-05	1.238e-08	4.97	DADPS	8
196414	FALSE	High	TAVTTVPSMGIGLVK	[K].TAVTTVPSMGIGLVK.[G]	1xDADPS_click_tag [T1(100)]	2.73367e-09	0.000172888	1	1	4	64	Q9DAM7	Q9DAM7 [69-83]		0	2005.05	15	High	3	1.989e-05	1.053e-09	5.27	DADPS	8
196392	FALSE	High	TAVKPTPIILTDQGMDLTSLAVEAR	[R].TAVKPTPIILTDQGMDLTSLAVEAR.[K]	1xOxidation [M15(100)]; 1xDADPS_click_tag [T11(100)]	0.000205211	0.000172888	1	1	2	4	O88737	O88737 [1673-1697]		0	3187.64	25	High	4	1.989e-05	3.868e-05	2.43	DADPS	2
196391	FALSE	High	TAVKPTPIILTDQGMDLTSLAVEAR	[R].TAVKPTPIILTDQGMDLTSLAVEAR.[K]	1xDADPS_click_tag [T11(100)]	6.84276e-11	0.000172888	1	1	5	72	O88737	O88737 [1673-1697]		0	3171.64	25	High	4	1.989e-05	3.334e-11	7.32	DADPS	8
196346	FALSE	High	TATTAPGFVDTR	[K].TATTAPGFVDTR.[K]	1xDADPS_click_tag [T4(100)]	1.31764e-05	0.000172888	1	1	4	38	Q8CGI1	Q8CGI1 [706-717]		0	1767.84	12	High	3	1.989e-05	2.959e-06	3.69	DADPS	8
196844	FALSE	High	TDAPTPGSNSTPGLRPVPGKPPGVDPLASSLR	[R].TDAPTPGSNSTPGLRPVPGKPPGVDPLASSLR.[T]	1xDADPS_click_tag [T/S/N]	8.85245e-12	0.000172888	1	1	3	26	Q62441	Q62441 [330-361]		0	3669.87	32	High	4	1.989e-05	4.915e-12	8.18	DADPS	8
196845	FALSE	High	TDAPTPGSNSTPGLRPVPGKPPGVDPLASSLR	[R].TDAPTPGSNSTPGLRPVPGKPPGVDPLASSLR.[T]	1xDADPS_click_tag [T/S/N]; 1xDeamidated [N9(100)]	6.85481e-07	0.000172888	1	1	3	14	Q62441	Q62441 [330-361]		0	3670.86	32	High	4	1.989e-05	1.863e-07	4.94	DADPS	7
197416	FALSE	High	TEAPAPASTIPQESWPGPTTPSPTSRPPWAVDPAFAER	[R].TEAPAPASTIPQESWPGPTTPSPTSRPPWAVDPAFAER.[Y]	1xDADPS_click_tag [T1(96.7)]	2.86771e-08	0.000172888	1	1	4	12	Q3TJD7	Q3TJD7 [196-233]		0	4531.17	38	High	4	1.989e-05	9.535e-09	6.94	DADPS	6
197241	FALSE	High	TDRPSLEKPEPIHLSVSTPVTQGGTVK	[K].TDRPSLEKPEPIHLSVSTPVTQGGTVK.[V]	1xDADPS_click_tag [T21(100)]	5.0817e-09	0.000172888	1	1	4	32	Q62504	Q62504 [2879-2905]		0	3404.75	27	High	4	1.989e-05	1.883e-09	7.63	DADPS	8
196254	FALSE	High	TASPLSTAAATMVSSSPATPSNIPHKPSQSTAK	[R].TASPLSTAAATMVSSSPATPSNIPHKPSQSTAK.[E]	1xOxidation [M12(100)]; 1xDADPS_click_tag [S3(99)]; 1xDeamidated [N22(100)]	0.00011525	0.000172888	1	1	3	6	Q922J3	Q922J3 [144-176]		0	3771.82	33	High	4	1.989e-05	2.254e-05	2.87	DADPS	5
194604	FALSE	High	SVTSASFSNGPVLAGTDGSVYPSGGQPLLTTAANTLTPISTGTDSVLQDMSLASAAVEQIK	[K].SVTSASFSNGPVLAGTDGSVYPSGGQPLLTTAANTLTPISTGTDSVLQDMSLASAAVEQIK.[S]	1xOxidation [M50(100)]; 1xDADPS_click_tag [S/T/Y/N]; 2xDeamidated [N9(100); N34(100)]	0.000144961	0.000172888	1	1	1	2	Q5F2E7	Q5F2E7 [407-467]		0	6530.17	61	High	4	1.989e-05	2.792e-05	3.15	DADPS	1
196253	FALSE	High	TASPLSTAAATMVSSSPATPSNIPHKPSQSTAK	[R].TASPLSTAAATMVSSSPATPSNIPHKPSQSTAK.[E]	1xOxidation [M12(100)]; 1xDADPS_click_tag [S3(99.1)]	1.66035e-05	0.000172888	1	1	5	16	Q922J3	Q922J3 [144-176]		0	3770.84	33	High	4	1.989e-05	3.683e-06	3.55	DADPS	8
196251	FALSE	High	TASPLSTAAATMVSSSPATPSNIPHKPSQSTAK	[R].TASPLSTAAATMVSSSPATPSNIPHKPSQSTAK.[E]	1xDADPS_click_tag [S3(99.3)]	9.9841e-12	0.000172888	1	1	5	21	Q922J3	Q922J3 [144-176]		0	3754.84	33	High	4	1.989e-05	5.514e-12	9.02	DADPS	8
195586	FALSE	High	TAAAQVGTSVSSAANTSTRPIITVHK	[K].TAAAQVGTSVSSAANTSTRPIITVHK.[S]	1xDADPS_click_tag [T1(98.7)]; 1xDeamidated [N15(100)]	0.000425472	0.000172888	1	1	6	28	Q61191	Q61191 [612-637]		0	3100.58	26	High	4	1.989e-05	7.653e-05	2.67	DADPS	8
195585	FALSE	High	TAAAQVGTSVSSAANTSTRPIITVHK	[K].TAAAQVGTSVSSAANTSTRPIITVHK.[S]	1xDADPS_click_tag [T8(99.1)]	5.83838e-09	0.000172888	1	1	6	87	Q61191	Q61191 [612-637]		0	3099.59	26	High	4	1.989e-05	2.145e-09	6.79	DADPS	8
195456	FALSE	High	SYSTSSPINIVVSSAGLSPIR	[K].SYSTSSPINIVVSSAGLSPIR.[V]	2xDADPS_click_tag [S13(100); S14(100)]	4.14463e-05	0.000172888	1	1	5	55	O35927	O35927 [307-327]		0	3197.57	21	High	4	1.989e-05	8.661e-06	4.32	DADPS	8
195454	FALSE	High	SYSTSSPINIVVSSAGLSPIR	[K].SYSTSSPINIVVSSAGLSPIR.[V]	1xDADPS_click_tag [S13(100)]	3.29472e-08	0.000172888	1	1	5	126	O35927	O35927 [307-327]		0	2666.35	21	High	3	1.989e-05	1.086e-08	4.63	DADPS	8
195587	FALSE	High	TAAAQVGTSVSSAANTSTRPIITVHK	[K].TAAAQVGTSVSSAANTSTRPIITVHK.[S]	2xDADPS_click_tag [T8(99.4); S9(100)]	8.59914e-07	0.000172888	1	1	2	16	Q61191	Q61191 [612-637]		0	3630.81	26	High	4	1.989e-05	2.305e-07	5.36	DADPS	8
195224	FALSE	High	SYLPGSGLTTTR	[R].SYLPGSGLTTTR.[S]	1xDADPS_click_tag [T11(99.2)]	0.000132869	0.000172888	1	1	3	31	A2AQ25	A2AQ25 [1060-1071]		0	1783.87	12	High	3	1.989e-05	2.581e-05	3.23	DADPS	8
195588	FALSE	High	TAAAQVGTSVSSAANTSTRPIITVHK	[K].TAAAQVGTSVSSAANTSTRPIITVHK.[S]	1xDeamidated [N15]; 2xDADPS_click_tag [T/S]	8.62697e-05	0.000172888	1	1	2	2	Q61191	Q61191 [612-637]		0	3631.79	26	High	4	1.989e-05	1.721e-05	3.57	DADPS	1
196151	FALSE	High	TAQALAQLAAQHSQSGSTTTSSWDMGSTTQSPSLVQYDLK	[K].TAQALAQLAAQHSQSGSTTTSSWDMGSTTQSPSLVQYDLK.[S]	1xOxidation [M25(100)]; 1xDADPS_click_tag [T/S/Y]	3.93431e-07	0.000172888	1	1	1	6	Q80X50	Q80X50 [388-427]		0	4730.2	40	High	4	1.989e-05	1.106e-07	5.05	DADPS	3
196150	FALSE	High	TAQALAQLAAQHSQSGSTTTSSWDMGSTTQSPSLVQYDLK	[K].TAQALAQLAAQHSQSGSTTTSSWDMGSTTQSPSLVQYDLK.[S]	1xDADPS_click_tag [T/S/Y]	3.18405e-12	0.000172888	1	1	3	48	Q80X50	Q80X50 [388-427]		0	4714.21	40	High	4	1.989e-05	1.889e-12	7.19	DADPS	8
196144	FALSE	High	TAPVTSTPSSTPIPALSPPTK	[K].TAPVTSTPSSTPIPALSPPTK.[V]	1xDADPS_click_tag [T1(100)]	5.67833e-06	0.000172888	1	1	5	29	Q8BZH4	Q8BZH4 [426-446]		0	2581.32	21	High	3	1.989e-05	1.349e-06	3.29	DADPS	8
196108	FALSE	High	TAPAPTSSSTININTSTSK	[K].TAPAPTSSSTININTSTSK.[F]	1xDADPS_click_tag [T1(100)]	0.000173295	0.000172888	1	1	1	11	Q8R0X2	Q8R0X2 [111-129]		0	2409.16	19	High	3	1.989e-05	3.299e-05	2.47	DADPS	8
195709	FALSE	High	TAECTQYQQILHR	[K].TAECTQYQQILHR.[N]	1xCarbamidomethyl [C4]; 1xDADPS_click_tag [T1(100)]	8.99174e-05	0.000172888	1	1	1	7	Q8BW22	Q8BW22 [44-56]		0	2179.01	13	High	3	1.989e-05	1.788e-05	2.33	DADPS	7
196252	FALSE	High	TASPLSTAAATMVSSSPATPSNIPHKPSQSTAK	[R].TASPLSTAAATMVSSSPATPSNIPHKPSQSTAK.[E]	1xDADPS_click_tag [S3(99.3)]; 1xDeamidated [N22(100)]	5.08166e-06	0.000172888	1	1	5	6	Q922J3	Q922J3 [144-176]		0	3755.83	33	High	4	1.989e-05	1.216e-06	3.63	DADPS	3
13933	FALSE	High	AVGSPATATTDLVSMTTTQGVR	[R].AVGSPATATTDLVSMTTTQGVR.[A]	1xDADPS_click_tag [S14(100)]	2.03326e-06	0.000172888	1	1	2	19	Q8CHI8	Q8CHI8 [2611-2632]		0	2695.31	22	High	3	1.989e-05	5.144e-07	3.71	DADPS	8
55332	FALSE	High	GGTPGSGAAAAAGSKPPPSSSASASSSSSSFAQQR	[R].GGTPGSGAAAAAGSKPPPSSSASASSSSSSFAQQR.[F]	1xDADPS_click_tag [S6(99.5)]	4.91644e-05	0.000172888	1	1	3	7	A2BH40	A2BH40 [237-271]		0	3624.66	35	High	4	1.989e-05	1.015e-05	4.21	DADPS	6
14235	FALSE	High	AVPSGQSQTGAVTHDPPQDPVPVSSVSLIPPPPPPK	[K].AVPSGQSQTGAVTHDPPQDPVPVSSVSLIPPPPPPK.[N]	1xDADPS_click_tag [S/T]	4.68979e-10	0.000172888	1	1	3	26	Q811P8	Q811P8 [1004-1039]		0	4112.08	36	High	5	1.989e-05	2.025e-10	7.3	DADPS	8
54655	FALSE	High	GGGPSPTSGAPSPSHHSSSGGSSGPAQAPALR	[R].GGGPSPTSGAPSPSHHSSSGGSSGPAQAPALR.[Y]	1xDADPS_click_tag [S8(98.1)]	5.81143e-09	0.000172888	1	1	4	16	D3YZU1	D3YZU1 [1060-1091]		0	3371.55	32	High	4	1.989e-05	2.135e-09	6.96	DADPS	8
14162	FALSE	High	AVNHPSVSAAATGAGMSATNTALAVFPTPQPNTPNPTVIR	[K].AVNHPSVSAAATGAGMSATNTALAVFPTPQPNTPNPTVIR.[T]	1xDADPS_click_tag [T/N/S]; 1xDeamidated [N20(100)]	4.74857e-08	0.000172888	1	1	3	14	Q5PRE5	Q5PRE5 [295-334]		0	4461.2	40	High	4	1.989e-05	1.529e-08	4.39	DADPS	7
55254	FALSE	High	GGSTTGSQFLEQFK	[K].GGSTTGSQFLEQFK.[T]	1xDADPS_click_tag [S/T]	0.000439021	0.000172888	1	1	3	11	Q80X50	Q80X50 [374-387]		0	2017.93	14	High	3	1.989e-05	7.884e-05	2.04	DADPS	6
55203	FALSE	High	GGSPLTTTQGGSPTK	[R].GGSPLTTTQGGSPTK.[L]	1xDADPS_click_tag [T7(99.6)]	2.56379e-05	0.000172888	1	1	4	61	O35927	O35927 [262-276]		0	1919.92	15	High	3	1.989e-05	5.53e-06	3.13	DADPS	8
54836	FALSE	High	GGLPVSQSQEIFSSLQPFR	[R].GGLPVSQSQEIFSSLQPFR.[S]	1xDADPS_click_tag [S6(100)]	2.63809e-11	0.000172888	1	1	2	38	Q7TPM1	Q7TPM1 [1293-1311]		0	2608.29	19	High	3	1.989e-05	1.37e-11	5.96	DADPS	8
14161	FALSE	High	AVNHPSVSAAATGAGMSATNTALAVFPTPQPNTPNPTVIR	[K].AVNHPSVSAAATGAGMSATNTALAVFPTPQPNTPNPTVIR.[T]	1xDADPS_click_tag [S/T/N]	3.99435e-05	0.000172888	1	1	1	2	Q5PRE5	Q5PRE5 [295-334]		0	4460.21	40	High	4	1.989e-05	8.354e-06	4.14	DADPS	2
13571	FALSE	High	ATVQPLPQAAGPSNQPGLLPSVSQPK	[R].ATVQPLPQAAGPSNQPGLLPSVSQPK.[A]	1xDADPS_click_tag [S23(99.1)]; 1xDeamidated [N14(100)]	0.000345961	0.000172888	1	1	4	11	Q3UHJ0	Q3UHJ0 [394-419]		0	3114.59	26	High	3	1.989e-05	6.309e-05	2.87	DADPS	5
12770	FALSE	High	ASTAAPVASPAAPSPGSSGGGGFFSSLSNAVK	[R].ASTAAPVASPAAPSPGSSGGGGFFSSLSNAVK.[Q]	1xDADPS_click_tag [S/T/N]	7.97154e-11	0.000172888	1	1	6	87	O88935	O88935 [54-85]		0	3365.61	32	High	3	1.989e-05	3.861e-11	6.12	DADPS	8
12771	FALSE	High	ASTAAPVASPAAPSPGSSGGGGFFSSLSNAVK	[R].ASTAAPVASPAAPSPGSSGGGGFFSSLSNAVK.[Q]	1xDADPS_click_tag [S/T/N]; 1xDeamidated [N29(100)]	0.000201498	0.000172888	1	1	3	24	O88935	O88935 [54-85]		0	3366.6	32	High	4	1.989e-05	3.81e-05	3.47	DADPS	7
12678	FALSE	High	ASSPGYIDSPTYSR	[R].ASSPGYIDSPTYSR.[Q]	1xDADPS_click_tag [Y/S/T]	1.2565e-09	0.000172888	1	1	4	48	Q69ZX8	Q69ZX8 [371-384]		0	2031.91	14	High	3	1.989e-05	5.107e-10	5.12	DADPS	8
12578	FALSE	High	ASQSSLESSTGPSYSR	[R].ASQSSLESSTGPSYSR.[S]	1xDADPS_click_tag [S15(100)]	5.65213e-06	0.000172888	1	1	5	36	Q9EQZ7	Q9EQZ7 [1514-1529]		0	2174.97	16	High	3	1.989e-05	1.342e-06	2.98	DADPS	8
12571	FALSE	High	ASQPVAESTPAGLGAAVYEEILQTSQSIAR	[R].ASQPVAESTPAGLGAAVYEEILQTSQSIAR.[M]	1xDADPS_click_tag [T9(99.6)]	9.63842e-08	0.000172888	1	1	6	64	O88737	O88737 [1251-1280]		0	3575.77	30	High	3	1.989e-05	2.961e-08	4.26	DADPS	8
12462	FALSE	High	ASPHATPSTLHFPTSPIIQQPGPYFSHPAIR	[R].ASPHATPSTLHFPTSPIIQQPGPYFSHPAIR.[Y]	1xDADPS_click_tag [T/S/Y]	1.97006e-05	0.000172888	1	1	2	2	Q02780	Q02780 [382-412]		0	3883.94	31	High	5	1.989e-05	4.324e-06	5.1	DADPS	1
12533	FALSE	High	ASQEENAESVSSSALESNTSTSTINR	[K].ASQEENAESVSSSALESNTSTSTINR.[V]	1xDADPS_click_tag [S9(99.6)]	5.16919e-07	0.000172888	1	1	3	13	P70121	P70121 [216-241]		0	3230.44	26	High	3	1.989e-05	1.428e-07	4.34	DADPS	8
12534	FALSE	High	ASQEENAESVSSSALESNTSTSTINR	[K].ASQEENAESVSSSALESNTSTSTINR.[V]	1xDADPS_click_tag [S2(100)]; 1xDeamidated [N6(100)]	9.41503e-05	0.000172888	1	1	2	10	P70121	P70121 [216-241]		0	3231.42	26	High	3	1.989e-05	1.863e-05	2.88	DADPS	8
56573	FALSE	High	GIGGMKPSMSDTNLAEAGHFFYK	[R].GIGGMKPSMSDTNLAEAGHFFYK.[S]	1xDADPS_click_tag [S/T/N/Y]; 1xDeamidated [N13(100)]	1.23935e-06	0.000172888	1	1	3	16	Q9QYX7	Q9QYX7 [2915-2937]		0	2990.35	23	High	4	1.989e-05	3.244e-07	4.9	DADPS	6
56183	FALSE	High	GIASTSDPPTANIKPTPVVSTPSK	[R].GIASTSDPPTANIKPTPVVSTPSK.[V]	1xDADPS_click_tag [T5(99.5)]	1.24892e-07	0.000172888	1	1	4	22	F6ZDS4	F6ZDS4 [1727-1750]		0	2896.48	24	High	4	1.989e-05	3.779e-08	5.93	DADPS	8
56122	FALSE	High	GLAGPTTVPATKASLLR	[R].GLAGPTTVPATKASLLR.[E]	1xDADPS_click_tag [T11(100)]	5.95697e-08	0.000172888	1	1	3	16	O88737	O88737 [2935-2951]		1	2184.19	17	High	3	1.989e-05	1.889e-08	4.83	DADPS	8
56120	FALSE	High	GLAGPTTVPATK	[R].GLAGPTTVPATK.[A]	1xDADPS_click_tag [T11(100)]	9.1879e-09	0.000172888	1	1	3	150	O88737	O88737 [2935-2946]		0	1643.85	12	High	3	1.989e-05	3.279e-09	4.53	DADPS	8
13401	FALSE	High	ATQLFTNQTDIPNMEDVYAVK	[K].ATQLFTNQTDIPNMEDVYAVK.[H]	1xDADPS_click_tag [T/N/Y]	1.13115e-05	0.000172888	1	1	2	10	Q9JIA1	Q9JIA1 [416-436]		0	2929.38	21	High	3	1.989e-05	2.565e-06	3.53	DADPS	5
13402	FALSE	High	ATQLFTNQTDIPNMEDVYAVK	[K].ATQLFTNQTDIPNMEDVYAVK.[H]	1xDADPS_click_tag [T/N/Y]; 1xDeamidated [N]	0.000249634	0.000172888	1	1	1	1	Q9JIA1	Q9JIA1 [416-436]		0	2930.36	21	High	3	1.989e-05	4.655e-05	3.06	DADPS	1
13509	FALSE	High	ATSVPGPTQATAPPEVGR	[R].ATSVPGPTQATAPPEVGR.[V]	1xDADPS_click_tag [T2(99.6)]	7.04777e-07	0.000172888	1	1	3	43	O88737	O88737 [282-299]		0	2267.11	18	High	3	1.989e-05	1.908e-07	4.42	DADPS	8
13570	FALSE	High	ATVQPLPQAAGPSNQPGLLPSVSQPK	[R].ATVQPLPQAAGPSNQPGLLPSVSQPK.[A]	1xDADPS_click_tag [S21(99.3)]	4.96548e-06	0.000172888	1	1	5	45	Q3UHJ0	Q3UHJ0 [394-419]		0	3113.61	26	High	3	1.989e-05	1.187e-06	3.41	DADPS	8
56365	FALSE	High	GLECSASTTAAAPTTATITTPTALGR	[K].GLECSASTTAAAPTTATITTPTALGR.[L]	1xCarbamidomethyl [C4]; 1xDADPS_click_tag [T8(99.3)]	2.40175e-06	0.000172888	1	1	3	16	Q61818	Q61818 [1710-1735]		0	3051.48	26	High	3	1.989e-05	6.029e-07	4.41	DADPS	7
56572	FALSE	High	GIGGMKPSMSDTNLAEAGHFFYK	[R].GIGGMKPSMSDTNLAEAGHFFYK.[S]	1xDADPS_click_tag [S10(100)]	1.16684e-09	0.000172888	1	1	5	43	Q9QYX7	Q9QYX7 [2915-2937]		0	2989.37	23	High	4	1.989e-05	4.747e-10	6.49	DADPS	8
12974	FALSE	High	ATAEFSTQTPSLTLSSDIPR	[R].ATAEFSTQTPSLTLSSDIPR.[S]	1xDADPS_click_tag [T2(100)]	6.09531e-11	0.000172888	1	1	9	320	O88737	O88737 [1505-1524]		0	2653.28	20	High	3	1.989e-05	2.993e-11	6.22	DADPS	8
12975	FALSE	High	ATAEFSTQTPSLTLSSDIPR	[R].ATAEFSTQTPSLTLSSDIPR.[S]	2xDADPS_click_tag [T2(100); T13(100)]	1.07009e-05	0.000172888	1	1	7	60	O88737	O88737 [1505-1524]		0	3184.5	20	High	4	1.989e-05	2.438e-06	5.49	DADPS	8
13028	FALSE	High	ATCLDQCSGHGTFLPDTGLCNCDPSWTGHDCSIEICAADCGGHGVCVGGTCR	[R].ATCLDQCSGHGTFLPDTGLCNCDPSWTGHDCSIEICAADCGGHGVCVGGTCR.[C]	9xCarbamidomethyl [C3; C7; C20; C22; C31; C36; C40; C46; C51]; 1xDADPS_click_tag [T17(99)]; 1xDeamidated [N21(100)]	0.0003175	0.000172888	1	1	2	4	Q3UHK6	Q3UHK6 [696-747]		0	6288.5	52	High	5	1.989e-05	5.825e-05	4.76	DADPS	4
56380	FALSE	High	GLEEKPTIAFATIPAASR	[R].GLEEKPTIAFATIPAASR.[V]	1xDADPS_click_tag [T7(100)]	2.51925e-08	0.000172888	1	1	3	30	P42128	P42128 [552-569]		0	2403.24	18	High	3	1.989e-05	8.432e-09	4.77	DADPS	8
14823	FALSE	High	AYNPETLTTIQTQDISQPGTFPAVSAASQLPSSDALLQQATQFQTR	[K].AYNPETLTTIQTQDISQPGTFPAVSAASQLPSSDALLQQATQFQTR.[E]	1xDADPS_click_tag [T20(96.8)]	3.50958e-09	0.000172888	1	1	2	10	Q9WV30	Q9WV30 [669-714]		0	5452.67	46	High	4	1.989e-05	1.333e-09	6.71	DADPS	4
14824	FALSE	High	AYNPETLTTIQTQDISQPGTFPAVSAASQLPSSDALLQQATQFQTR	[K].AYNPETLTTIQTQDISQPGTFPAVSAASQLPSSDALLQQATQFQTR.[E]	1xDADPS_click_tag [S16(99)]; 1xDeamidated [N3(100)]	5.34693e-06	0.000172888	1	1	4	19	Q9WV30	Q9WV30 [669-714]		0	5453.65	46	High	5	1.989e-05	1.274e-06	5.67	DADPS	7
51133	FALSE	High	GAAAMIPGPQTVATEIR	[K].GAAAMIPGPQTVATEIR.[S]	1xOxidation [M5(100)]; 1xDADPS_click_tag [T11(100)]	3.42954e-06	0.000172888	1	1	2	25	Q9Z2H5	Q9Z2H5 [763-779]		0	2230.1	17	High	3	1.989e-05	8.41e-07	3.48	DADPS	8
51132	FALSE	High	GAAAMIPGPQTVATEIR	[K].GAAAMIPGPQTVATEIR.[S]	1xDADPS_click_tag [T11(100)]	7.70514e-12	0.000172888	1	1	3	60	Q9Z2H5	Q9Z2H5 [763-779]		0	2214.11	17	High	3	1.989e-05	4.333e-12	6.82	DADPS	8
51279	FALSE	High	GAAQNIIPASTGAAK	[R].GAAQNIIPASTGAAK.[A]	1xDADPS_click_tag [S/T/N]	1.5402e-09	0.000172888	1	1	3	36	P16858	P16858 [199-213]		0	1900.96	15	High	3	1.989e-05	6.179e-10	5.08	DADPS	8
14789	FALSE	High	AYLQGVAEDRDYMSDSEVSSTRPSR	[R].AYLQGVAEDRDYMSDSEVSSTRPSR.[V]	1xOxidation [M13(100)]; 1xDADPS_click_tag [S/T/Y]	1.34488e-07	0.000172888	1	1	3	56	Q9QYX7	Q9QYX7 [3750-3774]		1	3366.5	25	High	4	1.989e-05	4.05e-08	5.63	DADPS	8
51759	FALSE	High	GAMPPAPVPPGTPAPPGPATMMPDGTLGLTPPTTER	[R].GAMPPAPVPPGTPAPPGPATMMPDGTLGLTPPTTER.[F]	1xDADPS_click_tag [T20(100)]	4.5037e-05	0.000172888	1	1	4	21	Q99K48	Q99K48 [401-436]		0	4008.94	36	High	4	1.989e-05	9.346e-06	4.34	DADPS	8
51596	FALSE	High	GAHAHSGPTSAGSSSVPSPGQPGSPSVSK	[K].GAHAHSGPTSAGSSSVPSPGQPGSPSVSK.[K]	1xDADPS_click_tag [S18(100)]	0.000427383	0.000172888	1	1	4	12	Q9QYX7	Q9QYX7 [4575-4603]		0	3146.46	29	High	4	1.989e-05	7.686e-05	4.03	DADPS	7
14788	FALSE	High	AYLQGVAEDRDYMSDSEVSSTRPSR	[R].AYLQGVAEDRDYMSDSEVSSTRPSR.[V]	1xDADPS_click_tag [S/T/Y]	3.18802e-17	0.000172888	1	1	6	110	Q9QYX7	Q9QYX7 [3750-3774]		1	3350.51	25	High	4	1.989e-05	3.95e-17	11.53	DADPS	8
16832	FALSE	High	CLCQAGYTGR	[R].CLCQAGYTGR.[N]	2xCarbamidomethyl [C1; C3]; 1xDADPS_click_tag [T8(100)]	0.000206149	0.000172888	1	1	3	31	Q01705	Q01705 [893-902]		0	1716.73	10	High	3	1.989e-05	3.892e-05	1.97	DADPS	8
50151	FALSE	High	FTPTTLPTSQNSIHPVR	[K].FTPTTLPTSQNSIHPVR.[V]	1xDADPS_click_tag [S9(99.5)]	4.12653e-09	0.000172888	1	1	3	27	Q6ZPK0	Q6ZPK0 [278-294]		0	2427.21	17	High	3	1.989e-05	1.554e-09	5.47	DADPS	8
15441	FALSE	High	CDEGLGGSGSCFCDEGWTGAR	[R].CDEGLGGSGSCFCDEGWTGAR.[C]	3xCarbamidomethyl [C1; C11; C13]; 1xDADPS_click_tag [S8(100)]	2.89101e-05	0.000172888	1	1	2	7	Q8R4Y4	Q8R4Y4 [2029-2049]		0	2809.08	21	High	3	1.989e-05	6.188e-06	3.65	DADPS	5
15651	FALSE	High	CDSVLVCPSASKPSAFPSK	[R].CDSVLVCPSASKPSAFPSK.[A]	2xCarbamidomethyl [C1; C7]; 1xDADPS_click_tag [S11(100)]	2.51163e-07	0.000172888	1	1	4	30	Q8K004	Q8K004 [392-410]		0	2568.19	19	High	4	1.989e-05	7.261e-08	4.71	DADPS	8
16070	FALSE	High	CFQPPIHQSLATTC	[R].CFQPPIHQSLATTC.[-]	2xCarbamidomethyl [C1; C14]; 1xDADPS_click_tag [T13(99.6)]	7.90447e-05	0.000172888	1	1	3	26	Q5SQX6	Q5SQX6 [1240-1253]		0	2190.98	14	High	3	1.989e-05	1.584e-05	3.53	DADPS	8
53913	FALSE	High	GFDTYFGYLLGSEDYYTHEACAPIESLNGTR	[R].GFDTYFGYLLGSEDYYTHEACAPIESLNGTR.[C]	1xCarbamidomethyl [C21]; 1xDADPS_click_tag [T30(99.1)]; 1xDeamidated [N28(100)]	2.66261e-11	0.000172888	1	1	4	30	P50429	P50429 [162-192]		0	4078.78	31	High	4	1.989e-05	1.382e-11	7.83	DADPS	7
53378	FALSE	High	GEHSSTLPASTPSYTSGTSPTSLSSLEEDSDSSPSR	[R].GEHSSTLPASTPSYTSGTSPTSLSSLEEDSDSSPSR.[R]	1xDADPS_click_tag [S/T/Y]	1.36563e-09	0.000172888	1	1	5	27	O88737	O88737 [987-1022]		0	4172.84	36	High	4	1.989e-05	5.511e-10	7.2	DADPS	8
14422	FALSE	High	AVTTVTQSTPVPGPSVPPPEELQVSPGPR	[R].AVTTVTQSTPVPGPSVPPPEELQVSPGPR.[Q]	1xDADPS_click_tag [S15(100)]	8.70674e-05	0.000172888	1	1	3	16	Q61191	Q61191 [1492-1520]		0	3455.75	29	High	4	1.989e-05	1.734e-05	3.86	DADPS	8
14277	FALSE	High	AVQYSGAAVTSGGAAVPSGGAATPR	[R].AVQYSGAAVTSGGAAVPSGGAATPR.[A]	1xDADPS_click_tag [T10(99.5)]	0.000104172	0.000172888	1	1	4	13	Q6A058	Q6A058 [319-343]		0	2734.33	25	High	3	1.989e-05	2.05e-05	3.72	DADPS	8
53985	FALSE	High	GFGPSILQNETYGAILSGSPPSSQSIPPSTTSAPPLPPR	[R].GFGPSILQNETYGAILSGSPPSSQSIPPSTTSAPPLPPR.[N]	1xDADPS_click_tag [T/S/N/Y]; 1xDeamidated [N9(100)]	4.31575e-07	0.000172888	1	1	3	49	Q7SIG6	Q7SIG6 [755-793]		0	4438.19	39	High	4	1.989e-05	1.207e-07	4.87	DADPS	8
53984	FALSE	High	GFGPSILQNETYGAILSGSPPSSQSIPPSTTSAPPLPPR	[R].GFGPSILQNETYGAILSGSPPSSQSIPPSTTSAPPLPPR.[N]	1xDADPS_click_tag [T/S/N/Y]	2.071e-09	0.000172888	1	1	5	79	Q7SIG6	Q7SIG6 [755-793]		0	4437.21	39	High	4	1.989e-05	8.135e-10	6.64	DADPS	8
14387	FALSE	High	AVTGQTTQASPPVVTGR	[K].AVTGQTTQASPPVVTGR.[V]	1xDADPS_click_tag [T3(100)]	0.000217749	0.000172888	1	1	3	23	Q571G4	Q571G4 [255-271]		0	2201.1	17	High	3	1.989e-05	4.091e-05	2.2	DADPS	8
14392	FALSE	High	AVTIATPATAAPAAVSAATTTSAQEEPAAAPEPR	[K].AVTIATPATAAPAAVSAATTTSAQEEPAAAPEPR.[K]	1xDADPS_click_tag [S16(98.2)]	9.75546e-06	0.000172888	1	1	3	10	Q52KI8	Q52KI8 [877-910]		0	3721.84	34	High	3	1.989e-05	2.238e-06	4.09	DADPS	5
12435	FALSE	High	ASPELAMPSPLQSTVGSLPVTKPESK	[K].ASPELAMPSPLQSTVGSLPVTKPESK.[L]	1xDADPS_click_tag [T21(100)]	1.89368e-10	0.000172888	1	1	3	27	Q5QNQ6	Q5QNQ6 [120-145]		0	3182.61	26	High	4	1.989e-05	8.66e-11	7.17	DADPS	8
52041	FALSE	High	GASPVPESSLTADLLSVDAFAAPSPASTASPAK	[R].GASPVPESSLTADLLSVDAFAAPSPASTASPAK.[A]	1xDADPS_click_tag [S16(100)]	1.47527e-07	0.000172888	1	1	6	37	Q61548	Q61548 [598-630]		0	3643.79	33	High	4	1.989e-05	4.42e-08	5.52	DADPS	8
52990	FALSE	High	GDTSSEPTAGPVLHSDTSSHPTVAYSSNQTTSSQEQPK	[R].GDTSSEPTAGPVLHSDTSSHPTVAYSSNQTTSSQEQPK.[L]	1xDADPS_click_tag [S/T/Y/N]	3.84951e-05	0.000172888	1	1	1	8	Q80XP9	Q80XP9 [564-601]		0	4446.99	38	High	4	1.989e-05	8.076e-06	3.74	DADPS	5
52692	FALSE	High	GDHPWIPKPVQIPATSQPSQPVLGVPK	[R].GDHPWIPKPVQIPATSQPSQPVLGVPK.[R]	1xDADPS_click_tag [T/S]	2.4691e-09	0.000172888	1	1	4	49	Q7TSJ2	Q7TSJ2 [167-193]		0	3404.78	27	High	4	1.989e-05	9.572e-10	8.55	DADPS	8
14521	FALSE	High	AVYEDRPPGSVVPTSVAEASR	[R].AVYEDRPPGSVVPTSVAEASR.[A]	1xDADPS_click_tag [T/S/Y]	3.69874e-08	0.000172888	1	1	5	55	Q91V09	Q91V09 [126-146]		0	2718.32	21	High	4	1.989e-05	1.208e-08	6.36	DADPS	8
52555	FALSE	High	GDAVGFQEASLAQYSATTAR	[R].GDAVGFQEASLAQYSATTAR.[E]	2xDADPS_click_tag [T/S/Y]	1.58609e-08	0.000172888	1	1	10	117	O88737	O88737 [2082-2101]		0	3105.41	20	High	4	1.989e-05	5.474e-09	5.69	DADPS	8
52554	FALSE	High	GDAVGFQEASLAQYSATTAR	[R].GDAVGFQEASLAQYSATTAR.[E]	1xDADPS_click_tag [S10(100)]	2.61751e-13	0.000172888	1	1	6	157	O88737	O88737 [2082-2101]		0	2574.19	20	High	3	1.989e-05	1.821e-13	6.76	DADPS	8
14551	FALSE	High	AWAPPASSMADR	[K].AWAPPASSMADR.[S]	1xDADPS_click_tag [S8(100)]	3.23946e-07	0.000172888	1	1	3	35	Q8CC35	Q8CC35 [500-511]		0	1790.8	12	High	3	1.989e-05	9.204e-08	3.97	DADPS	8
12433	FALSE	High	ASPDQNASTHTPQSSAKPSVPSSK	[K].ASPDQNASTHTPQSSAKPSVPSSK.[S]	1xDADPS_click_tag [S22(98.9)]	1.6059e-06	0.000172888	1	1	3	12	Q99KN9	Q99KN9 [306-329]		0	2940.38	24	High	4	1.989e-05	4.132e-07	4.88	DADPS	7
57257	FALSE	High	GLPSSASDMSLQTEEQWEAGR	[R].GLPSSASDMSLQTEEQWEAGR.[S]	1xDADPS_click_tag [S5(99.6)]	4.02571e-10	0.000172888	1	1	3	51	O88737	O88737 [2538-2558]		0	2810.24	21	High	3	1.989e-05	1.758e-10	6.02	DADPS	8
64768	FALSE	High	GVVTSVEPGTPTVLR	[K].GVVTSVEPGTPTVLR.[W]	1xDADPS_click_tag [S5(100)]	8.12189e-08	0.000172888	1	1	4	43	Q9WU42	Q9WU42 [1840-1854]		0	2043.06	15	High	3	1.989e-05	2.521e-08	4.59	DADPS	8
64707	FALSE	High	GVTMVSPSTAGGPTQKPQGNGVAGNPSVVPTAVVSAAHIQTSPQAK	[R].GVTMVSPSTAGGPTQKPQGNGVAGNPSVVPTAVVSAAHIQTSPQAK.[V]	1xDADPS_click_tag [S/T/N]; 2xDeamidated [N20(100); N25(100)]	2.07432e-08	0.000172888	1	1	4	18	Q69ZI1	Q69ZI1 [534-579]		0	4914.44	46	High	5	1.989e-05	7.032e-09	7.93	DADPS	7
64706	FALSE	High	GVTMVSPSTAGGPTQKPQGNGVAGNPSVVPTAVVSAAHIQTSPQAK	[R].GVTMVSPSTAGGPTQKPQGNGVAGNPSVVPTAVVSAAHIQTSPQAK.[V]	1xDADPS_click_tag [S/T/N]; 1xDeamidated [N]	1.38639e-05	0.000172888	1	1	3	4	Q69ZI1	Q69ZI1 [534-579]		0	4913.46	46	High	5	1.989e-05	3.107e-06	6.4	DADPS	2
64684	FALSE	High	GVSVSSGTGLPDMTGSVYNK	[K].GVSVSSGTGLPDMTGSVYNK.[T]	1xDADPS_click_tag [S5(100)]	8.96478e-07	0.000172888	1	1	3	31	Q91VX2	Q91VX2 [1016-1035]		0	2487.15	20	High	3	1.989e-05	2.391e-07	4.88	DADPS	8
64623	FALSE	High	GVSASSVPFTPSSPLLSCSQEGSR	[K].GVSASSVPFTPSSPLLSCSQEGSR.[H]	1xCarbamidomethyl [C18]; 1xDADPS_click_tag [S/T]	2.21137e-05	0.000172888	1	1	2	7	Q68FF6	Q68FF6 [568-591]		0	2968.38	24	High	3	1.989e-05	4.805e-06	3.33	DADPS	4
64580	FALSE	High	GVQCEEEEEEKKDSGVASTEDSSSSHITAAALAAK	[K].GVQCEEEEEEKKDSGVASTEDSSSSHITAAALAAK.[I]	1xCarbamidomethyl [C4]; 1xDADPS_click_tag [S14(99.3)]	0.000233157	0.000172888	1	1	2	14	Q8BUV3	Q8BUV3 [209-243]		2	4181.88	35	High	5	1.989e-05	4.359e-05	3.24	DADPS	7
8241	FALSE	High	AMSSVGIQTISDCSVQTEPEQLPR	[R].AMSSVGIQTISDCSVQTEPEQLPR.[V]	1xCarbamidomethyl [C13]; 1xDADPS_click_tag [S14(99.5)]	2.05521e-08	0.000172888	1	1	7	151	O88737	O88737 [2669-2692]		0	3164.47	24	High	4	1.989e-05	6.975e-09	6.84	DADPS	8
8242	FALSE	High	AMSSVGIQTISDCSVQTEPEQLPR	[R].AMSSVGIQTISDCSVQTEPEQLPR.[V]	1xCarbamidomethyl [C13]; 1xOxidation [M2(100)]; 1xDADPS_click_tag [S14(100)]	2.01142e-07	0.000172888	1	1	6	102	O88737	O88737 [2669-2692]		0	3180.47	24	High	4	1.989e-05	5.893e-08	4.31	DADPS	8
8253	FALSE	High	AMSTTSVTSSQPGK	[R].AMSTTSVTSSQPGK.[L]	1xDADPS_click_tag [T8(99.5)]	0.000130454	0.000172888	1	1	5	32	Q62418	Q62418 [275-288]		0	1912.88	14	High	3	1.989e-05	2.537e-05	2.68	DADPS	8
65141	FALSE	High	GYMTPTSPAGSER	[R].GYMTPTSPAGSER.[S]	1xDADPS_click_tag [S7(100)]	2.03326e-06	0.000172888	1	1	4	38	O88737	O88737 [1401-1413]		0	1884.83	13	High	3	1.989e-05	5.148e-07	4.41	DADPS	8
8316	FALSE	High	AMVETSYPSQTTR	[K].AMVETSYPSQTTR.[L]	1xDADPS_click_tag [S6(100)]	1.36099e-05	0.000172888	1	1	3	28	P08046	P08046 [112-124]		0	2001.91	13	High	3	1.989e-05	3.047e-06	3.81	DADPS	8
64511	FALSE	High	GVNIGGAGSYIYEKPQTEAPQVTGPIEVPVVR	[K].GVNIGGAGSYIYEKPQTEAPQVTGPIEVPVVR.[T]	1xDADPS_click_tag [S9(98)]	0.000361919	0.000172888	1	1	3	6	Q9DCT8	Q9DCT8 [66-97]		0	3856.96	32	High	4	1.989e-05	6.569e-05	5.1	DADPS	4
9345	FALSE	High	APDPAITESDSPGVGVAGVAAAPK	[R].APDPAITESDSPGVGVAGVAAAPK.[G]	1xDADPS_click_tag [T/S]	1.19986e-06	0.000172888	1	1	3	7	Q4JIM5	Q4JIM5 [866-889]		0	2708.33	24	High	3	1.989e-05	3.144e-07	3.63	DADPS	4
64061	FALSE	High	GTVPEMEPPGTGDSDGINALCTQISSSFASAGAPASGPPPATTGTSAWGEPSVPAAAAFQPGHK	[K].GTVPEMEPPGTGDSDGINALCTQISSSFASAGAPASGPPPATTGTSAWGEPSVPAAAAFQPGHK.[R]	1xCarbamidomethyl [C21]; 1xDADPS_click_tag [T22(93.9)]; 1xDeamidated [N18(100)]	3.10734e-07	0.000172888	1	1	3	36	O08919	O08919 [344-407]		0	6680.06	64	High	5	1.989e-05	8.879e-08	6.39	DADPS	7
64060	FALSE	High	GTVPEMEPPGTGDSDGINALCTQISSSFASAGAPASGPPPATTGTSAWGEPSVPAAAAFQPGHK	[K].GTVPEMEPPGTGDSDGINALCTQISSSFASAGAPASGPPPATTGTSAWGEPSVPAAAAFQPGHK.[R]	1xCarbamidomethyl [C21]; 1xDADPS_click_tag [T/S/N]	6.1914e-07	0.000172888	1	1	2	16	O08919	O08919 [344-407]		0	6679.08	64	High	5	1.989e-05	1.692e-07	7.24	DADPS	6
64037	FALSE	High	GTTTNATATSTSTASTAVADAQK	[K].GTTTNATATSTSTASTAVADAQK.[R]	1xDADPS_click_tag [T/N/S]	1.41882e-05	0.000172888	1	1	1	16	Q02614	Q02614 [230-252]		0	2687.25	23	High	3	1.989e-05	3.172e-06	3.75	DADPS	8
63659	FALSE	High	GTGTGIENSTESHFHSNGTTSVTSILR	[K].GTGTGIENSTESHFHSNGTTSVTSILR.[V]	1xDADPS_click_tag [T/S/N]; 2xDeamidated [N8(100); N17(100)]	2.59957e-05	0.000172888	1	1	4	10	O54901	O54901 [174-200]		0	3323.51	27	High	4	1.989e-05	5.595e-06	4.12	DADPS	5
63471	FALSE	High	GTAVASAQANSTPTSVASVVASAESPASR	[K].GTAVASAQANSTPTSVASVVASAESPASR.[Q]	1xDADPS_click_tag [S6(99.5)]; 1xDeamidated [N10(100)]	4.12554e-05	0.000172888	1	1	3	14	Q8CHY6	Q8CHY6 [311-339]		0	3206.53	29	High	3	1.989e-05	8.613e-06	3.63	DADPS	8
63465	FALSE	High	GTAPAASQPAGKPQPGPTTAPGPQPAGPPR	[R].GTAPAASQPAGKPQPGPTTAPGPQPAGPPR.[A]	1xDADPS_click_tag [T2(99.4)]	4.49926e-07	0.000172888	1	1	4	47	O88737	O88737 [3824-3853]		0	3290.64	30	High	4	1.989e-05	1.252e-07	6.47	DADPS	8
67535	FALSE	High	HEAQEPFLQWLLLLSNESSLPHVHTVSYGDDEDSLSSIYIQR	[R].HEAQEPFLQWLLLLSNESSLPHVHTVSYGDDEDSLSSIYIQR.[V]	1xDADPS_click_tag [S15(100)]; 1xDeamidated [N16(100)]	0.000137834	0.000172888	1	1	2	2	O89023	O89023 [297-338]		0	5385.57	42	High	5	1.989e-05	2.664e-05	4.57	DADPS	2
67534	FALSE	High	HEAQEPFLQWLLLLSNESSLPHVHTVSYGDDEDSLSSIYIQR	[R].HEAQEPFLQWLLLLSNESSLPHVHTVSYGDDEDSLSSIYIQR.[V]	1xDADPS_click_tag [S15(99.2)]	0.000157418	0.000172888	1	1	2	3	O89023	O89023 [297-338]		0	5384.59	42	High	5	1.989e-05	3.024e-05	5.09	DADPS	3
67509	FALSE	High	HEAGTVCPTVTHTIASQVSR	[K].HEAGTVCPTVTHTIASQVSR.[N]	1xCarbamidomethyl [C7]; 1xDADPS_click_tag [T9(99.3)]	0.000182233	0.000172888	1	1	2	7	Q9DAI6	Q9DAI6 [977-996]		0	2682.28	20	High	4	1.989e-05	3.46e-05	2.42	DADPS	5
9426	FALSE	High	APFPATCEAPSR	[K].APFPATCEAPSR.[G]	1xCarbamidomethyl [C7]; 1xDADPS_click_tag [T6(100)]	0.000128082	0.000172888	1	1	1	25	O88737	O88737 [2483-2494]		0	1834.83	12	High	3	1.989e-05	2.485e-05	3.51	DADPS	8
66205	FALSE	High	HASLPSSVAEAFTR	[R].HASLPSSVAEAFTR.[S]	1xDADPS_click_tag [S7(100)]	1.41732e-06	0.000172888	1	1	4	12	Q01098	Q01098 [1082-1095]		0	2003.97	14	High	3	1.989e-05	3.678e-07	3.18	DADPS	6
66928	FALSE	High	HDATASSSTTAAATAR	[K].HDATASSSTTAAATAR.[A]	2xDADPS_click_tag [S7(99.6); T10(99.6)]	2.03326e-06	0.000172888	1	1	10	59	O88737	O88737 [2653-2668]		0	2581.15	16	High	3	1.989e-05	5.153e-07	3.12	DADPS	8
66927	FALSE	High	HDATASSSTTAAATAR	[K].HDATASSSTTAAATAR.[A]	1xDADPS_click_tag [T10(100)]	6.90392e-17	0.000172888	1	1	7	302	O88737	O88737 [2653-2668]		0	2049.93	16	High	3	1.989e-05	8.138e-17	7.63	DADPS	8
7701	FALSE	High	ALYPNPPLSMGQYLQTEPIVLGPPNLR	[R].ALYPNPPLSMGQYLQTEPIVLGPPNLR.[R]	1xDADPS_click_tag [T16(99.5)]	2.66032e-05	0.000172888	1	1	5	27	Q3UHF7	Q3UHF7 [2133-2159]		0	3509.8	27	High	4	1.989e-05	5.715e-06	3.14	DADPS	8
63425	FALSE	High	GTAALSSAFSLHEK	[K].GTAALSSAFSLHEK.[D]	1xDADPS_click_tag [S6(100)]	2.78498e-06	0.000172888	1	1	4	31	Q9QYX7	Q9QYX7 [3986-3999]		0	1949.94	14	High	3	1.989e-05	6.921e-07	3.55	DADPS	8
63330	FALSE	High	GSWTSCSSGSHDNIQTIQHQR	[R].GSWTSCSSGSHDNIQTIQHQR.[S]	1xCarbamidomethyl [C6]; 1xDADPS_click_tag [S2(99.5)]	0.000100873	0.000172888	1	1	1	2	Q8CHG7	Q8CHG7 [1246-1266]		0	2917.28	21	High	4	1.989e-05	1.994e-05	3.35	DADPS	1
11374	FALSE	High	AQVVLQAVTAVQTANTPLSGTTVSESAVTPAQSPVLR	[R].AQVVLQAVTAVQTANTPLSGTTVSESAVTPAQSPVLR.[I]	1xDADPS_click_tag [S/T/N]; 1xDeamidated [N15(100)]	7.73106e-07	0.000172888	1	1	3	7	Q91Z31	Q91Z31 [146-182]		0	4224.19	37	High	4	1.989e-05	2.084e-07	3.85	DADPS	5
11189	FALSE	High	AQPSVSLGAPYR	[R].AQPSVSLGAPYR.[G]	1xDADPS_click_tag [S6(100)]	1.08374e-06	0.000172888	1	1	3	43	Q8C2Q3	Q8C2Q3 [275-286]		0	1776.88	12	High	3	1.989e-05	2.852e-07	4.1	DADPS	8
11266	FALSE	High	AQSGLAFQQTSNPQPIPILYDHQLGQASGLGSSQLIDTHLLQAR	[K].AQSGLAFQQTSNPQPIPILYDHQLGQASGLGSSQLIDTHLLQAR.[A]	1xDADPS_click_tag [S11(98.9)]; 1xDeamidated [N12(100)]	6.78971e-05	0.000172888	1	1	2	5	Q3TLH4	Q3TLH4 [2456-2499]		0	5231.62	44	High	5	1.989e-05	1.376e-05	4.25	DADPS	4
11292	FALSE	High	AQSPSYVTSTGVSPSR	[R].AQSPSYVTSTGVSPSR.[G]	1xDADPS_click_tag [T/S/Y]	6.31615e-09	0.000172888	1	1	5	77	Q68FH0	Q68FH0 [218-233]		0	2155.01	16	High	3	1.989e-05	2.309e-09	4.66	DADPS	8
11373	FALSE	High	AQVVLQAVTAVQTANTPLSGTTVSESAVTPAQSPVLR	[R].AQVVLQAVTAVQTANTPLSGTTVSESAVTPAQSPVLR.[I]	1xDADPS_click_tag [S/T/N]	1.54196e-05	0.000172888	1	1	1	3	Q91Z31	Q91Z31 [146-182]		0	4223.2	37	High	4	1.989e-05	3.436e-06	3.23	DADPS	2
58180	FALSE	High	GMSLQSNYLGLAAAPALMSYAECSVPIGVTTPSLQPAQAR	[R].GMSLQSNYLGLAAAPALMSYAECSVPIGVTTPSLQPAQAR.[G]	1xCarbamidomethyl [C23]; 1xDADPS_click_tag [S/Y/N/T]	0.000450963	0.000172888	1	1	1	4	Q6ZQ03	Q6ZQ03 [865-904]		0	4652.27	40	High	4	1.989e-05	8.1e-05	3.08	DADPS	3
57786	FALSE	High	GLYDGPVCEVSVTPK	[R].GLYDGPVCEVSVTPK.[T]	1xCarbamidomethyl [C8]; 1xDADPS_click_tag [S11(100)]	1.71863e-07	0.000172888	1	1	2	46	O08553	O08553 [497-511]		0	2152.01	15	High	3	1.989e-05	5.084e-08	4.63	DADPS	8
11946	FALSE	High	ASGAGGPPRPELPAGVAR	[K].ASGAGGPPRPELPAGVAR.[E]	1xDADPS_click_tag [S2(100)]	6.91744e-10	0.000172888	1	1	1	38	O88737	O88737 [2294-2311]		0	2191.11	18	High	3	1.989e-05	2.909e-10	4.54	DADPS	8
57332	FALSE	High	GLQVGQTSTATIQPSQQAQIVTR	[R].GLQVGQTSTATIQPSQQAQIVTR.[S]	1xDADPS_click_tag [T7(99.6)]	3.70464e-07	0.000172888	1	1	3	14	Q8BU11	Q8BU11 [399-421]		0	2943.5	23	High	3	1.989e-05	1.048e-07	3.57	DADPS	8
12166	FALSE	High	ASIPATSTVQNVLINPSLIGSK	[K].ASIPATSTVQNVLINPSLIGSK.[N]	1xDADPS_click_tag [S2(100)]	0.000529421	0.000172888	1	1	2	2	Q8VI33	Q8VI33 [201-222]		0	2741.46	22	High	3	1.989e-05	9.392e-05	3.11	DADPS	1
12195	FALSE	High	ASLSSDTSALSYDSVK	[R].ASLSSDTSALSYDSVK.[Y]	1xDADPS_click_tag [S2(99.5)]	0.000375197	0.000172888	1	1	2	12	Q9WVI9	Q9WVI9 [361-376]		0	2162	16	High	3	1.989e-05	6.816e-05	1.53	DADPS	8
57258	FALSE	High	GLPSSASDMSLQTEEQWEAGR	[R].GLPSSASDMSLQTEEQWEAGR.[S]	1xOxidation [M9(100)]; 1xDADPS_click_tag [S/T]	0.00043706	0.000172888	1	1	1	2	O88737	O88737 [2538-2558]		0	2826.24	21	High	3	1.989e-05	7.839e-05	1.77	DADPS	2
57743	FALSE	High	GLVSGGVYNSHVGCLPYTIPPCEHHVNGSRPPCTGEGDTPR	[K].GLVSGGVYNSHVGCLPYTIPPCEHHVNGSRPPCTGEGDTPR.[C]	3xCarbamidomethyl [C14; C22; C33]; 1xDADPS_click_tag [Y/T/S/N]; 2xDeamidated [N9(100); N27(100)]	1.4254e-05	0.000172888	1	1	2	13	P10605	P10605 [166-206]		0	4964.23	41	High	6	1.989e-05	3.193e-06	5.94	DADPS	6
57742	FALSE	High	GLVSGGVYNSHVGCLPYTIPPCEHHVNGSRPPCTGEGDTPR	[K].GLVSGGVYNSHVGCLPYTIPPCEHHVNGSRPPCTGEGDTPR.[C]	3xCarbamidomethyl [C14; C22; C33]; 1xDADPS_click_tag [S29(100)]; 1xDeamidated [N27(100)]	1.01417e-07	0.000172888	1	1	4	26	P10605	P10605 [166-206]		0	4963.25	41	High	5	1.989e-05	3.109e-08	7.64	DADPS	6
57741	FALSE	High	GLVSGGVYNSHVGCLPYTIPPCEHHVNGSRPPCTGEGDTPR	[K].GLVSGGVYNSHVGCLPYTIPPCEHHVNGSRPPCTGEGDTPR.[C]	3xCarbamidomethyl [C14; C22; C33]; 1xDADPS_click_tag [N/S/Y/T]	1.78059e-08	0.000172888	1	1	4	54	P10605	P10605 [166-206]		0	4962.26	41	High	5	1.989e-05	6.104e-09	8.33	DADPS	8
11188	FALSE	High	AQPSVSLGAAYR	[R].AQPSVSLGAAYR.[A]	1xDADPS_click_tag [S6(100)]	2.39807e-07	0.000172888	1	1	3	28	Q8C2Q3	Q8C2Q3 [239-250]		0	1750.86	12	High	3	1.989e-05	6.972e-08	3.91	DADPS	8
59068	FALSE	High	GNYDFVEAMIVNNHTSLDVER	[K].GNYDFVEAMIVNNHTSLDVER.[A]	1xDADPS_click_tag [N/Y/T/S]	4.19759e-07	0.000172888	1	1	4	17	Q8BLF1	Q8BLF1 [258-278]		0	2954.35	21	High	3	1.989e-05	1.177e-07	4.67	DADPS	6
59069	FALSE	High	GNYDFVEAMIVNNHTSLDVER	[K].GNYDFVEAMIVNNHTSLDVER.[A]	1xDADPS_click_tag [N/Y/T/S]; 1xDeamidated [N]	9.35772e-06	0.000172888	1	1	5	9	Q8BLF1	Q8BLF1 [258-278]		0	2955.33	21	High	4	1.989e-05	2.151e-06	5.08	DADPS	4
9728	FALSE	High	APPPDSPTSLAPTPALAPPASQASTLSPSTSSMSANQALSSLK	[R].APPPDSPTSLAPTPALAPPASQASTLSPSTSSMSANQALSSLK.[A]	1xDADPS_click_tag [S21(100)]; 1xDeamidated [N36(100)]	2.17602e-07	0.000172888	1	1	3	11	Q62407	Q62407 [2797-2839]		0	4664.28	43	High	4	1.989e-05	6.362e-08	4.75	DADPS	5
61906	FALSE	High	GSLADLPLVPPTSAPLEFLDPLMGAAAPQYPGR	[R].GSLADLPLVPPTSAPLEFLDPLMGAAAPQYPGR.[G]	1xDADPS_click_tag [T/S/Y]	2.07282e-05	0.000172888	1	1	2	12	Q5XJV6	Q5XJV6 [712-744]		0	3892.97	33	High	3	1.989e-05	4.532e-06	3.91	DADPS	6
61867	FALSE	High	GSHSQSSSPGALTLGR	[R].GSHSQSSSPGALTLGR.[Q]	1xDADPS_click_tag [S4(100)]	4.90489e-08	0.000172888	1	1	4	47	O88935	O88935 [431-446]		0	2072.98	16	High	3	1.989e-05	1.578e-08	5.26	DADPS	8
9784	FALSE	High	APQTPLMPSFSAPPVTGILPAPITQQASMTSLAQGPGTTSAITFPEEQEDPR	[R].APQTPLMPSFSAPPVTGILPAPITQQASMTSLAQGPGTTSAITFPEEQEDPR.[I]	1xDADPS_click_tag [S31(96.5)]	3.01262e-09	0.000172888	1	1	4	48	Q3UPH1	Q3UPH1 [147-198]		0	5892.88	52	High	5	1.989e-05	1.155e-09	8.45	DADPS	8
9785	FALSE	High	APQTPLMPSFSAPPVTGILPAPITQQASMTSLAQGPGTTSAITFPEEQEDPR	[R].APQTPLMPSFSAPPVTGILPAPITQQASMTSLAQGPGTTSAITFPEEQEDPR.[I]	1xOxidation [M29(100)]; 1xDADPS_click_tag [S31(95.1)]	7.14273e-05	0.000172888	1	1	3	8	Q3UPH1	Q3UPH1 [147-198]		0	5908.88	52	High	5	1.989e-05	1.439e-05	5.11	DADPS	3
9786	FALSE	High	APQTPLMPSFSAPPVTGILPAPITQQASMTSLAQGPGTTSAITFPEEQEDPR	[R].APQTPLMPSFSAPPVTGILPAPITQQASMTSLAQGPGTTSAITFPEEQEDPR.[I]	2xDADPS_click_tag [T/S]	8.10776e-06	0.000172888	1	1	2	2	Q3UPH1	Q3UPH1 [147-198]		0	6424.1	52	High	5	1.989e-05	1.882e-06	4.79	DADPS	1
61214	FALSE	High	GSALHEDIYVLHDNGTLEIPVAQK	[K].GSALHEDIYVLHDNGTLEIPVAQK.[D]	1xDADPS_click_tag [T16(100)]; 1xDeamidated [N14(100)]	0.000330686	0.000172888	1	1	1	4	Q810U4	Q810U4 [488-511]		0	3151.54	24	High	4	1.989e-05	6.039e-05	2.81	DADPS	2
61213	FALSE	High	GSALHEDIYVLHDNGTLEIPVAQK	[K].GSALHEDIYVLHDNGTLEIPVAQK.[D]	1xDADPS_click_tag [N/T/S/Y]	1.45049e-06	0.000172888	1	1	2	14	Q810U4	Q810U4 [488-511]		0	3150.56	24	High	4	1.989e-05	3.749e-07	4.23	DADPS	7
61019	FALSE	High	GRPPSASSLDAISPVQIDPLAGMASLSIGGSAAPHTQSMQGFPPNLGSAFSTPQSPAK	[K].GRPPSASSLDAISPVQIDPLAGMASLSIGGSAAPHTQSMQGFPPNLGSAFSTPQSPAK.[A]	1xDADPS_click_tag [S25(99.1)]; 1xDeamidated [N45(100)]	1.25668e-06	0.000172888	1	1	2	19	Q6ZQ08	Q6ZQ08 [695-752]		0	6219.03	58	High	5	1.989e-05	3.283e-07	5.09	DADPS	6
9727	FALSE	High	APPPDSPTSLAPTPALAPPASQASTLSPSTSSMSANQALSSLK	[R].APPPDSPTSLAPTPALAPPASQASTLSPSTSSMSANQALSSLK.[A]	1xDADPS_click_tag [S21(100)]	9.25848e-10	0.000172888	1	1	2	9	Q62407	Q62407 [2797-2839]		0	4663.29	43	High	4	1.989e-05	3.823e-10	7.46	DADPS	5
60944	FALSE	High	GRIPTSTGISPQMEVTCVPTPTSTVSSLGNTNGEEVGPSVYLER	[K].GRIPTSTGISPQMEVTCVPTPTSTVSSLGNTNGEEVGPSVYLER.[L]	1xCarbamidomethyl [C17]; 1xDADPS_click_tag [T/S/N/Y]; 2xDeamidated [N30(100); N32(100)]	1.30202e-07	0.000172888	1	1	3	41	A2AGT5	A2AGT5 [1895-1938]		1	5138.43	44	High	4	1.989e-05	3.933e-08	6.01	DADPS	8
62987	FALSE	High	GSSPTHSATPVHTSV	[R].GSSPTHSATPVHTSV.[-]	1xDADPS_click_tag [S14(100)]	6.53452e-08	0.000172888	1	1	3	17	Q9Z2C4	Q9Z2C4 [655-669]		0	1995.92	15	High	3	1.989e-05	2.061e-08	5.65	DADPS	8
62456	FALSE	High	GSPSTVSSSYK	[R].GSPSTVSSSYK.[R]	1xDADPS_click_tag [T5(100)]	1.39282e-05	0.000172888	1	1	4	116	P08553	P08553 [43-53]		0	1630.74	11	High	3	1.989e-05	3.114e-06	3.84	DADPS	8
9988	FALSE	High	APVGSVVSVPSHSSASSDK	[K].APVGSVVSVPSHSSASSDK.[Y]	1xDADPS_click_tag [S13(100)]	2.61332e-14	0.000172888	1	1	6	162	Q8K2K6	Q8K2K6 [355-373]		0	2329.11	19	High	4	1.989e-05	2.109e-14	9.09	DADPS	8
60942	FALSE	High	GRIPTSTGISPQMEVTCVPTPTSTVSSLGNTNGEEVGPSVYLER	[K].GRIPTSTGISPQMEVTCVPTPTSTVSSLGNTNGEEVGPSVYLER.[L]	1xCarbamidomethyl [C17]; 1xDADPS_click_tag [T20(95.4)]	3.90366e-09	0.000172888	1	1	2	5	A2AGT5	A2AGT5 [1895-1938]		1	5136.46	44	High	4	1.989e-05	1.475e-09	7.33	DADPS	3
59736	FALSE	High	GPPTPAPPGAPGGPACLGGPPGVSATVSSAPSSTSSTVAEVGVGAAGK	[R].GPPTPAPPGAPGGPACLGGPPGVSATVSSAPSSTSSTVAEVGVGAAGK.[R]	1xCarbamidomethyl [C16]; 1xDADPS_click_tag [S/T]	2.28599e-08	0.000172888	1	1	2	30	Q8K3X4	Q8K3X4 [262-309]		0	4698.28	48	High	4	1.989e-05	7.709e-09	5.39	DADPS	8
59707	FALSE	High	GPPPAATELAQNGQYWPPLTHAAFIAVAGTEGPGQPR	[R].GPPPAATELAQNGQYWPPLTHAAFIAVAGTEGPGQPR.[E]	1xDADPS_click_tag [T20(100)]; 1xDeamidated [N12(100)]	4.9329e-16	0.000172888	1	1	3	217	O88737	O88737 [2495-2531]		0	4300.09	37	High	4	1.989e-05	5.131e-16	9.52	DADPS	8
59706	FALSE	High	GPPPAATELAQNGQYWPPLTHAAFIAVAGTEGPGQPR	[R].GPPPAATELAQNGQYWPPLTHAAFIAVAGTEGPGQPR.[E]	1xDADPS_click_tag [T20(100)]	1.08531e-08	0.000172888	1	1	2	4	O88737	O88737 [2495-2531]		0	4299.11	37	High	5	1.989e-05	3.839e-09	7.34	DADPS	3
11168	FALSE	High	AQPELVPPRPQNSPQVPQASCPEPSNPESPPTQGQSESLAQPPASPASVNTGQLLPQPPQASSASVTSTNSSQAAVR	[R].AQPELVPPRPQNSPQVPQASCPEPSNPESPPTQGQSESLAQPPASPASVNTGQLLPQPPQASSASVTSTNSSQAAVR.[S]	1xCarbamidomethyl [C21]; 1xDADPS_click_tag [T/S/N]; 2xDeamidated [N26(98.4); N50(100)]	0.000513209	0.000172888	1	1	3	5	E9QAT4	E9QAT4 [1075-1151]		0	8379.01	77	High	6	1.989e-05	9.116e-05	4.62	DADPS	3
59762	FALSE	High	GPQLPPLSVTVPSTLPQSPTENPGQSPMGIDATSAPALQYR	[R].GPQLPPLSVTVPSTLPQSPTENPGQSPMGIDATSAPALQYR.[T]	1xDADPS_click_tag [T14(99.1)]	1.27997e-09	0.000172888	1	1	3	56	Q68ED7	Q68ED7 [404-444]		0	4731.35	41	High	4	1.989e-05	5.187e-10	6.48	DADPS	8
60943	FALSE	High	GRIPTSTGISPQMEVTCVPTPTSTVSSLGNTNGEEVGPSVYLER	[K].GRIPTSTGISPQMEVTCVPTPTSTVSSLGNTNGEEVGPSVYLER.[L]	1xCarbamidomethyl [C17]; 1xDADPS_click_tag [T20(97.2)]; 1xDeamidated [N32(100)]	1.63074e-08	0.000172888	1	1	6	23	A2AGT5	A2AGT5 [1895-1938]		1	5137.45	44	High	4	1.989e-05	5.612e-09	7	DADPS	7
59763	FALSE	High	GPQLPPLSVTVPSTLPQSPTENPGQSPMGIDATSAPALQYR	[R].GPQLPPLSVTVPSTLPQSPTENPGQSPMGIDATSAPALQYR.[T]	1xDADPS_click_tag [S/T/N/Y]; 1xDeamidated [N22(100)]	9.66763e-09	0.000172888	1	1	3	42	Q68ED7	Q68ED7 [404-444]		0	4732.33	41	High	4	1.989e-05	3.444e-09	6.06	DADPS	8
59765	FALSE	High	GPQLPPLSVTVPSTLPQSPTENPGQSPMGIDATSAPALQYR	[R].GPQLPPLSVTVPSTLPQSPTENPGQSPMGIDATSAPALQYR.[T]	1xOxidation [M28(100)]; 1xDADPS_click_tag [T14(98.7)]; 1xDeamidated [N22(100)]	8.29868e-09	0.000172888	1	1	3	16	Q68ED7	Q68ED7 [404-444]		0	4748.32	41	High	4	1.989e-05	2.986e-09	6.1	DADPS	8
10000	FALSE	High	APVISGVTK	[R].APVISGVTK.[A]	1xDADPS_click_tag [T8(100)]	1.19432e-06	0.000172888	1	1	3	40	Q7TQD2	Q7TQD2 [147-155]		0	1402.74	9	High	3	1.989e-05	3.124e-07	4.76	DADPS	8
10014	FALSE	High	APVSLANPAGTALPSVDLLQK	[R].APVSLANPAGTALPSVDLLQK.[L]	1xDADPS_click_tag [S4(100)]	4.40973e-08	0.000172888	1	1	3	16	Q91YD3	Q91YD3 [396-416]		0	2593.37	21	High	3	1.989e-05	1.424e-08	5.94	DADPS	8
60521	FALSE	High	GQPTMTTVGSAAVLAGTIK	[K].GQPTMTTVGSAAVLAGTIK.[T]	1xDADPS_click_tag [T/S]	5.67233e-05	0.000172888	1	1	3	15	Q8CHI8	Q8CHI8 [2529-2547]		0	2334.19	19	High	3	1.989e-05	1.162e-05	2.88	DADPS	8
10015	FALSE	High	APVSPSSPSGVSSVNTSVTTTK	[R].APVSPSSPSGVSSVNTSVTTTK.[A]	1xDADPS_click_tag [S12(100)]	8.49157e-06	0.000172888	1	1	3	18	Q9QYE6	Q9QYE6 [147-168]		0	2621.28	22	High	3	1.989e-05	1.965e-06	3.15	DADPS	8
10022	FALSE	High	APVTVTSLPASVR	[K].APVTVTSLPASVR.[M]	1xDADPS_click_tag [T4(100)]	3.81457e-06	0.000172888	1	1	4	43	Q61191	Q61191 [512-524]		0	1828.96	13	High	3	1.989e-05	9.263e-07	3.52	DADPS	8
60007	FALSE	High	GPTGPPSTLPLGTQTSSGSSTLSK	[K].GPTGPPSTLPLGTQTSSGSSTLSK.[K]	1xDADPS_click_tag [T8(99.3)]	5.49211e-05	0.000172888	1	1	3	17	Q9QWY8	Q9QWY8 [816-839]		0	2789.37	24	High	3	1.989e-05	1.126e-05	3.29	DADPS	8
59772	FALSE	High	GPQNPSVSGAPGPTPHPVR	[K].GPQNPSVSGAPGPTPHPVR.[S]	1xDADPS_click_tag [S8(100)]	4.61123e-06	0.000172888	1	1	3	11	Q91WJ0	Q91WJ0 [432-450]		0	2383.16	19	High	3	1.989e-05	1.108e-06	3.58	DADPS	7
59767	FALSE	High	GPQLPPLSVTVPSTLPQSPTENPGQSPMGIDATSAPALQYR	[R].GPQLPPLSVTVPSTLPQSPTENPGQSPMGIDATSAPALQYR.[T]	1xDeamidated [N22]; 2xDADPS_click_tag [T/S/Y]	1.82118e-05	0.000172888	1	1	4	12	Q68ED7	Q68ED7 [404-444]		0	5263.55	41	High	4	1.989e-05	4.018e-06	3.98	DADPS	6
59766	FALSE	High	GPQLPPLSVTVPSTLPQSPTENPGQSPMGIDATSAPALQYR	[R].GPQLPPLSVTVPSTLPQSPTENPGQSPMGIDATSAPALQYR.[T]	2xDADPS_click_tag [S13(96.4); T14(96.4)]	0.00019427	0.000172888	1	1	3	5	Q68ED7	Q68ED7 [404-444]		0	5262.56	41	High	5	1.989e-05	3.677e-05	3.28	DADPS	3
59764	FALSE	High	GPQLPPLSVTVPSTLPQSPTENPGQSPMGIDATSAPALQYR	[R].GPQLPPLSVTVPSTLPQSPTENPGQSPMGIDATSAPALQYR.[T]	1xOxidation [M28(100)]; 1xDADPS_click_tag [S/T/N/Y]	3.48282e-08	0.000172888	1	1	2	12	Q68ED7	Q68ED7 [404-444]		0	4747.34	41	High	4	1.989e-05	1.143e-08	5.93	DADPS	6
49942	FALSE	High	FTATVETTIAR	[K].FTATVETTIAR.[T]	1xDADPS_click_tag [T8(100)]	1.68975e-06	0.000172888	1	1	3	56	Q3UH68	Q3UH68 [499-509]		0	1740.86	11	High	3	1.989e-05	4.333e-07	3.93	DADPS	8
28068	FALSE	High	DRVDAPVSLATGIPCSHPSIPDSFPEQPAFLSK	[K].DRVDAPVSLATGIPCSHPSIPDSFPEQPAFLSK.[E]	1xCarbamidomethyl [C15]; 1xDADPS_click_tag [S8(100)]	1.3615e-08	0.000172888	1	1	6	38	Q9ES97	Q9ES97 [139-171]		1	4066.97	33	High	4	1.989e-05	4.754e-09	6.1	DADPS	8
28123	FALSE	High	DSAPTAVTIPVAPTVVNAAAPSTTTLTTTTAGTVSEVR	[K].DSAPTAVTIPVAPTVVNAAAPSTTTLTTTTAGTVSEVR.[E]	1xDADPS_click_tag [S/T/N]	2.77583e-11	0.000172888	1	1	3	49	Q9DBR7	Q9DBR7 [624-661]		0	4200.14	38	High	4	1.989e-05	1.436e-11	7.66	DADPS	8
40376	FALSE	High	EPAKTQPMVATTTTVAEK	[K].EPAKTQPMVATTTTVAEK.[Y]	1xDADPS_click_tag [T5(100)]	7.14628e-07	0.000172888	1	1	2	34	Q9Z2D6	Q9Z2D6 [430-447]		1	2434.2	18	High	3	1.989e-05	1.937e-07	4.26	DADPS	8
28124	FALSE	High	DSAPTAVTIPVAPTVVNAAAPSTTTLTTTTAGTVSEVR	[K].DSAPTAVTIPVAPTVVNAAAPSTTTLTTTTAGTVSEVR.[E]	1xDADPS_click_tag [S/T/N]; 1xDeamidated [N17(100)]	5.43046e-08	0.000172888	1	1	3	45	Q9DBR7	Q9DBR7 [624-661]		0	4201.12	38	High	4	1.989e-05	1.732e-08	5.88	DADPS	8
28125	FALSE	High	DSAPTAVTIPVAPTVVNAAAPSTTTLTTTTAGTVSEVR	[K].DSAPTAVTIPVAPTVVNAAAPSTTTLTTTTAGTVSEVR.[E]	2xDADPS_click_tag [S/T/N]	6.46353e-06	0.000172888	1	1	2	10	Q9DBR7	Q9DBR7 [624-661]		0	4731.36	38	High	4	1.989e-05	1.519e-06	5.94	DADPS	4
28126	FALSE	High	DSAPTAVTIPVAPTVVNAAAPSTTTLTTTTAGTVSEVR	[K].DSAPTAVTIPVAPTVVNAAAPSTTTLTTTTAGTVSEVR.[E]	1xDeamidated [N17]; 2xDADPS_click_tag [T/S]	2.58759e-05	0.000172888	1	1	7	23	Q9DBR7	Q9DBR7 [624-661]		0	4732.34	38	High	4	1.989e-05	5.575e-06	4.69	DADPS	7
28147	FALSE	High	DSAVDLSSLKHSYSLGFADGR	[R].DSAVDLSSLKHSYSLGFADGR.[Y]	1xDADPS_click_tag [S2(100)]	0.000349097	0.000172888	1	1	2	3	O88737	O88737 [2016-2036]		1	2756.3	21	High	4	1.989e-05	6.368e-05	3.15	DADPS	2
40160	FALSE	High	ENSTFSINDAASHTSTMSSR	[R].ENSTFSINDAASHTSTMSSR.[H]	1xDADPS_click_tag [S3(99.7)]; 1xDeamidated [N2(99.7)]	0.000187299	0.000172888	1	1	5	13	Q8C0T5	Q8C0T5 [1389-1408]		0	2675.14	20	High	3	1.989e-05	3.549e-05	4.11	DADPS	6
40159	FALSE	High	ENSTFSINDAASHTSTMSSR	[R].ENSTFSINDAASHTSTMSSR.[H]	1xDADPS_click_tag [S3(99.7)]	1.8708e-06	0.000172888	1	1	5	68	Q8C0T5	Q8C0T5 [1389-1408]		0	2674.15	20	High	3	1.989e-05	4.763e-07	3.53	DADPS	8
28196	FALSE	High	DSDFSLPPGSVSGPVGNPVAK	[K].DSDFSLPPGSVSGPVGNPVAK.[L]	1xDADPS_click_tag [S10(100)]	7.23471e-08	0.000172888	1	1	3	86	Q7TPM1	Q7TPM1 [1108-1128]		0	2558.23	21	High	3	1.989e-05	2.267e-08	5.23	DADPS	8
27423	FALSE	High	DPVTPTSPTVSVTGAGTDGLLALSACSGPSTAGVAGGPVAVEPEVPPVPLPTASSLPR	[R].DPVTPTSPTVSVTGAGTDGLLALSACSGPSTAGVAGGPVAVEPEVPPVPLPTASSLPR.[K]	1xCarbamidomethyl [C26]; 1xDADPS_click_tag [T17(97.1)]	4.48492e-09	0.000172888	1	1	2	18	D3YZU1	D3YZU1 [1784-1841]		0	5993.02	58	High	5	1.989e-05	1.679e-09	7.03	DADPS	7
27060	FALSE	High	DPEPPEPLTFRTQGVVGPGPHEEQRPYPQGLPGR	[R].DPEPPEPLTFRTQGVVGPGPHEEQRPYPQGLPGR.[L]	1xDADPS_click_tag [T/Y]	2.06326e-05	0.000172888	1	1	1	2	O88737	O88737 [1951-1984]		1	4266.08	34	High	5	1.989e-05	4.499e-06	7.23	DADPS	1
41195	FALSE	High	EQASHLGGAVFSGAGNIAAATGLVK	[K].EQASHLGGAVFSGAGNIAAATGLVK.[K]	1xDADPS_click_tag [S12(100)]	1.67933e-07	0.000172888	1	1	3	26	Q91ZZ3	Q91ZZ3 [60-84]		0	2857.43	25	High	3	1.989e-05	4.989e-08	3.88	DADPS	8
41085	FALSE	High	EQANAVSEAVVSSVNTVANK	[K].EQANAVSEAVVSSVNTVANK.[T]	1xDADPS_click_tag [S7(100)]	1.45721e-06	0.000172888	1	1	3	30	Q9Z0F7	Q9Z0F7 [61-80]		0	2548.24	20	High	3	1.989e-05	3.765e-07	3.78	DADPS	8
40851	FALSE	High	EPVLVQTTDSSPSRPASSASFVASTESMPVTLGAPDSK	[K].EPVLVQTTDSSPSRPASSASFVASTESMPVTLGAPDSK.[I]	2xDADPS_click_tag [T/S]	0.000203346	0.000172888	1	1	1	4	Q80U93	Q80U93 [1550-1587]		0	4896.31	38	High	5	1.989e-05	3.833e-05	3.43	DADPS	3
40850	FALSE	High	EPVLVQTTDSSPSRPASSASFVASTESMPVTLGAPDSK	[K].EPVLVQTTDSSPSRPASSASFVASTESMPVTLGAPDSK.[I]	1xDADPS_click_tag [T8(93.3)]	4.80724e-09	0.000172888	1	1	2	8	Q80U93	Q80U93 [1550-1587]		0	4365.09	38	High	4	1.989e-05	1.788e-09	6.01	DADPS	4
40746	FALSE	High	EPSFASPASLEPGLPSDVLFTSTCTFPSSTLPAR	[R].EPSFASPASLEPGLPSDVLFTSTCTFPSSTLPAR.[R]	1xCarbamidomethyl [C24]; 1xDADPS_click_tag [S16(100)]	1.23504e-05	0.000172888	1	1	4	12	G3X9J0	G3X9J0 [1548-1581]		0	4097.95	34	High	4	1.989e-05	2.784e-06	4.94	DADPS	5
39761	FALSE	High	ENLPVSPDGNLPQQAVSAPSR	[K].ENLPVSPDGNLPQQAVSAPSR.[V]	1xDADPS_click_tag [S17(100)]	2.94397e-06	0.000172888	1	1	3	21	Q8CG79	Q8CG79 [323-343]		0	2707.32	21	High	3	1.989e-05	7.271e-07	4.16	DADPS	8
28527	FALSE	High	DSGVASTEDSSSSHITAAALAAK	[K].DSGVASTEDSSSSHITAAALAAK.[I]	1xDADPS_click_tag [S6(99.3)]	2.37219e-08	0.000172888	1	1	5	34	Q8BUV3	Q8BUV3 [221-243]		0	2707.25	23	High	3	1.989e-05	7.967e-09	3.83	DADPS	8
39602	FALSE	High	ENHEPGEKPPQVQPLVEEAVPDLHSPPTTSTSALNSLVVSCASAVGVR	[R].ENHEPGEKPPQVQPLVEEAVPDLHSPPTTSTSALNSLVVSCASAVGVR.[V]	1xCarbamidomethyl [C41]; 1xDADPS_click_tag [S36(100)]; 2xDeamidated [N2(100); N35(100)]	5.83814e-06	0.000172888	1	1	2	7	Q920R0	Q920R0 [353-400]		0	5563.7	48	High	5	1.989e-05	1.383e-06	5.26	DADPS	3
38647	FALSE	High	EMAPQSQPQEELEMGSMPSPVAPLPTRTEGVIDMR	[K].EMAPQSQPQEELEMGSMPSPVAPLPTRTEGVIDMR.[S]	1xDADPS_click_tag [T28(98.6)]	0.000390697	0.000172888	1	1	1	6	Q03717	Q03717 [549-583]		1	4370.03	35	High	4	1.989e-05	7.064e-05	3.26	DADPS	3
38532	FALSE	High	ELVSSTVSGAQEMVSSSVSSAK	[K].ELVSSTVSGAQEMVSSSVSSAK.[E]	1xOxidation [M13(100)]; 1xDADPS_click_tag [S5(99.4)]	2.69746e-05	0.000172888	1	1	2	9	Q9DBG5	Q9DBG5 [123-144]		0	2717.27	22	High	3	1.989e-05	5.786e-06	2.8	DADPS	7
38531	FALSE	High	ELVSSTVSGAQEMVSSSVSSAK	[K].ELVSSTVSGAQEMVSSSVSSAK.[E]	1xDADPS_click_tag [T6(99.4)]	4.84497e-07	0.000172888	1	1	4	17	Q9DBG5	Q9DBG5 [123-144]		0	2701.27	22	High	3	1.989e-05	1.344e-07	5.03	DADPS	8
29413	FALSE	High	DTLNPVAVPVSSPTATKPSPANTASPCTSNINPPR	[K].DTLNPVAVPVSSPTATKPSPANTASPCTSNINPPR.[A]	1xCarbamidomethyl [C27]; 1xDADPS_click_tag [S/T/N]; 1xDeamidated [N22(100)]	9.22878e-06	0.000172888	1	1	3	9	Q8BWW4	Q8BWW4 [568-602]		0	4090.99	35	High	4	1.989e-05	2.119e-06	4.23	DADPS	5
38397	FALSE	High	EITGVEAQPGEATSGPPGIQPGQEPPVTMVFMGYQNVEDEAETK	[R].EITGVEAQPGEATSGPPGIQPGQEPPVTMVFMGYQNVEDEAETK.[K]	1xDADPS_click_tag [T/S/Y/N]; 1xDeamidated [N36(100)]	0.000264834	0.000172888	1	1	1	4	Q9Z0P4	Q9Z0P4 [271-314]		0	5147.35	44	High	4	1.989e-05	4.906e-05	3.13	DADPS	4
29228	FALSE	High	DTASLSTTPSESPR	[R].DTASLSTTPSESPR.[A]	1xDADPS_click_tag [T2(100)]	4.85194e-09	0.000172888	1	1	3	66	Q8BUV3	Q8BUV3 [259-272]		0	1979.9	14	High	3	1.989e-05	1.806e-09	6.22	DADPS	8
29117	FALSE	High	DSVASGSSVPSSPVSESVLCTPPNVTYASVILR	[R].DSVASGSSVPSSPVSESVLCTPPNVTYASVILR.[D]	1xCarbamidomethyl [C20]; 1xDADPS_click_tag [S11(97.2)]; 1xDeamidated [N24(100)]	4.2414e-05	0.000172888	1	1	5	14	P97772	P97772 [1158-1190]		0	3894.88	33	High	4	1.989e-05	8.86e-06	2.76	DADPS	6
39601	FALSE	High	ENHEPGEKPPQVQPLVEEAVPDLHSPPTTSTSALNSLVVSCASAVGVR	[R].ENHEPGEKPPQVQPLVEEAVPDLHSPPTTSTSALNSLVVSCASAVGVR.[V]	1xCarbamidomethyl [C41]; 1xDADPS_click_tag [S25(96.4)]; 1xDeamidated [N35(100)]	1.77774e-09	0.000172888	1	1	3	13	Q920R0	Q920R0 [353-400]		0	5562.72	48	High	5	1.989e-05	7.045e-10	8.36	DADPS	6
39600	FALSE	High	ENHEPGEKPPQVQPLVEEAVPDLHSPPTTSTSALNSLVVSCASAVGVR	[R].ENHEPGEKPPQVQPLVEEAVPDLHSPPTTSTSALNSLVVSCASAVGVR.[V]	1xCarbamidomethyl [C41]; 1xDADPS_click_tag [T/S/N]	7.12357e-09	0.000172888	1	1	3	8	Q920R0	Q920R0 [353-400]		0	5561.73	48	High	5	1.989e-05	2.588e-09	10.29	DADPS	4
39214	FALSE	High	EMVQAIPPINYPQMTALNCTSSTTTPTSR	[R].EMVQAIPPINYPQMTALNCTSSTTTPTSR.[M]	1xCarbamidomethyl [C19]; 2xDADPS_click_tag [S21(97.8); T/N/S/Y]	0.000257709	0.000172888	1	1	2	14	O88704	O88704 [620-648]		0	4271.96	29	High	4	1.989e-05	4.786e-05	2.78	DADPS	7
39211	FALSE	High	EMVQAIPPINYPQMTALNCTSSTTTPTSR	[R].EMVQAIPPINYPQMTALNCTSSTTTPTSR.[M]	1xCarbamidomethyl [C19]; 1xOxidation [M2(100)]; 1xDADPS_click_tag [N/Y/T/S]	0.000190753	0.000172888	1	1	3	6	O88704	O88704 [620-648]		0	3756.74	29	High	4	1.989e-05	3.622e-05	3.17	DADPS	2
39210	FALSE	High	EMVQAIPPINYPQMTALNCTSSTTTPTSR	[R].EMVQAIPPINYPQMTALNCTSSTTTPTSR.[M]	1xCarbamidomethyl [C19]; 1xDADPS_click_tag [Y11(100)]; 2xDeamidated [N10(100); N18(100)]	0.0003685	0.000172888	1	1	2	14	O88704	O88704 [620-648]		0	3742.71	29	High	4	1.989e-05	6.686e-05	3.54	DADPS	7
39209	FALSE	High	EMVQAIPPINYPQMTALNCTSSTTTPTSR	[R].EMVQAIPPINYPQMTALNCTSSTTTPTSR.[M]	1xCarbamidomethyl [C19]; 1xDADPS_click_tag [T/S/Y/N]; 1xDeamidated [N18(100)]	1.50672e-05	0.000172888	1	1	7	26	O88704	O88704 [620-648]		0	3741.73	29	High	3	1.989e-05	3.362e-06	3.52	DADPS	8
29116	FALSE	High	DSVASGSSVPSSPVSESVLCTPPNVTYASVILR	[R].DSVASGSSVPSSPVSESVLCTPPNVTYASVILR.[D]	1xCarbamidomethyl [C20]; 1xDADPS_click_tag [S11(98.4)]	2.10019e-06	0.000172888	1	1	3	11	P97772	P97772 [1158-1190]		0	3893.9	33	High	4	1.989e-05	5.317e-07	3.4	DADPS	5
29146	FALSE	High	DSVSAAEVGTGQYATTK	[K].DSVSAAEVGTGQYATTK.[G]	1xDADPS_click_tag [S/T/Y]	8.54793e-05	0.000172888	1	1	3	18	Q9WV92	Q9WV92 [467-483]		0	2216.02	17	High	3	1.989e-05	1.701e-05	2.63	DADPS	8
26666	FALSE	High	DNTTGSNSSLNTSLPSPGAWPYSASDNSFTNVHSTSAK	[R].DNTTGSNSSLNTSLPSPGAWPYSASDNSFTNVHSTSAK.[F]	1xDADPS_click_tag [T/S/N/Y]	9.67844e-05	0.000172888	1	1	2	9	Q8BKI2	Q8BKI2 [1501-1538]		0	4430.98	38	High	4	1.989e-05	1.914e-05	3.22	DADPS	6
43206	FALSE	High	ETIQQSSSLTSVPPTTFSLTFK	[R].ETIQQSSSLTSVPPTTFSLTFK.[M]	1xDADPS_click_tag [T16(99.4)]	1.43049e-06	0.000172888	1	1	7	73	Q3TLH4	Q3TLH4 [2180-2201]		0	2930.45	22	High	3	1.989e-05	3.7e-07	3.71	DADPS	8
42935	FALSE	High	ETAPTSTYSSPAR	[R].ETAPTSTYSSPAR.[S]	1xDADPS_click_tag [T2(100)]	0.000339771	0.000172888	1	1	2	17	Q8K0U4	Q8K0U4 [15-27]		0	1898.86	13	High	3	1.989e-05	6.203e-05	2.73	DADPS	8
25216	FALSE	High	DLQGNPIANATISVDGIDHDVTSAK	[R].DLQGNPIANATISVDGIDHDVTSAK.[D]	1xDADPS_click_tag [T11(99.5)]; 1xDeamidated [N9(100)]	1.47911e-05	0.000172888	1	1	2	6	Q00493	Q00493 [382-406]		0	3083.46	25	High	3	1.989e-05	3.302e-06	3.86	DADPS	4
25300	FALSE	High	DLSAAGIGLLAAATQSLSMPASLGR	[R].DLSAAGIGLLAAATQSLSMPASLGR.[M]	1xDADPS_click_tag [T14(100)]	2.17255e-08	0.000172888	1	1	4	57	Q8K310	Q8K310 [20-44]		0	2902.48	25	High	3	1.989e-05	7.338e-09	4.31	DADPS	8
25301	FALSE	High	DLSAAGIGLLAAATQSLSMPASLGR	[R].DLSAAGIGLLAAATQSLSMPASLGR.[M]	1xOxidation [M19(100)]; 1xDADPS_click_tag [S3(100)]	0.000181402	0.000172888	1	1	1	3	Q8K310	Q8K310 [20-44]		0	2918.48	25	High	3	1.989e-05	3.452e-05	2.58	DADPS	3
25349	FALSE	High	DLSGIHTTDAITSLSALHQSQPMPR	[R].DLSGIHTTDAITSLSALHQSQPMPR.[S]	1xDADPS_click_tag [T8(99.4)]	5.25459e-17	0.000172888	1	1	7	200	Q9QYX7	Q9QYX7 [3046-3070]		0	3207.56	25	High	4	1.989e-05	6.293e-17	11.98	DADPS	8
42856	FALSE	High	ESVTDYTTPSSSLPNTVATNNAK	[K].ESVTDYTTPSSSLPNTVATNNAK.[M]	1xDADPS_click_tag [S/Y/T/N]	1.97454e-07	0.000172888	1	1	6	26	Q3TLH4	Q3TLH4 [2137-2159]		0	2928.36	23	High	3	1.989e-05	5.801e-08	4.43	DADPS	8
43279	FALSE	High	ETPAPLPVTSSEPSTTPNNWADFSSTWPSSSNEKPETDNWDTWAAQPSLTVPSAGQLR	[R].ETPAPLPVTSSEPSTTPNNWADFSSTWPSSSNEKPETDNWDTWAAQPSLTVPSAGQLR.[Q]	1xDADPS_click_tag [S/T/N]; 2xDeamidated [N32(96.6); N39(96.6)]	9.57665e-06	0.000172888	1	1	4	21	Q9Z0R4	Q9Z0R4 [824-881]		0	6803.1	58	High	5	1.989e-05	2.202e-06	4.52	DADPS	8
43786	FALSE	High	EVGMTFSQGPGSPATTASPTR	[K].EVGMTFSQGPGSPATTASPTR.[G]	2xDADPS_click_tag [T15(100); T16(100)]	9.418e-08	0.000172888	1	1	4	53	O88737	O88737 [1380-1400]		0	3141.42	21	High	4	1.989e-05	2.896e-08	5.47	DADPS	8
43785	FALSE	High	EVGMTFSQGPGSPATTASPTR	[K].EVGMTFSQGPGSPATTASPTR.[G]	1xOxidation [M4(100)]; 1xDADPS_click_tag [S12(98.4)]	2.6468e-06	0.000172888	1	1	6	84	O88737	O88737 [1380-1400]		0	2626.19	21	High	3	1.989e-05	6.579e-07	4.29	DADPS	8
43784	FALSE	High	EVGMTFSQGPGSPATTASPTR	[K].EVGMTFSQGPGSPATTASPTR.[G]	1xDADPS_click_tag [T/S]	1.02032e-09	0.000172888	1	1	5	60	O88737	O88737 [1380-1400]		0	2610.2	21	High	3	1.989e-05	4.193e-10	6.34	DADPS	8
24857	FALSE	High	DIILSSTSAPPTSSQPPLQLSEVNIPLSLGVCPLGPVSLTK	[R].DIILSSTSAPPTSSQPPLQLSEVNIPLSLGVCPLGPVSLTK.[E]	1xCarbamidomethyl [C32]; 1xDADPS_click_tag [S/T/N]; 1xDeamidated [N24(100)]	0.000158866	0.000172888	1	1	1	7	Q8K0V4	Q8K0V4 [567-607]		0	4745.47	41	High	4	1.989e-05	3.045e-05	3.49	DADPS	4
24860	FALSE	High	DILITQMGTAQGVGLKPGPVPEPGAEPHR	[R].DILITQMGTAQGVGLKPGPVPEPGAEPHR.[A]	1xDADPS_click_tag [T9(100)]	7.59893e-12	0.000172888	1	1	3	46	O88737	O88737 [1820-1848]		0	3496.77	29	High	4	1.989e-05	4.273e-12	8.86	DADPS	8
24861	FALSE	High	DILITQMGTAQGVGLKPGPVPEPGAEPHR	[R].DILITQMGTAQGVGLKPGPVPEPGAEPHR.[A]	1xOxidation [M7(100)]; 1xDADPS_click_tag [T5(98.9)]	4.3281e-11	0.000172888	1	1	3	16	O88737	O88737 [1820-1848]		0	3512.77	29	High	4	1.989e-05	2.173e-11	7.56	DADPS	8
43386	FALSE	High	ETSINGLLEDFDNISVTR	[K].ETSINGLLEDFDNISVTR.[S]	1xDADPS_click_tag [T/S/N]	0.000306209	0.000172888	1	1	1	1	Q8C015	Q8C015 [79-96]		0	2554.21	18	High	3	1.989e-05	5.638e-05	2.88	DADPS	1
43280	FALSE	High	ETPAPLPVTSSEPSTTPNNWADFSSTWPSSSNEKPETDNWDTWAAQPSLTVPSAGQLR	[R].ETPAPLPVTSSEPSTTPNNWADFSSTWPSSSNEKPETDNWDTWAAQPSLTVPSAGQLR.[Q]	1xDADPS_click_tag [S/T/N]; 3xDeamidated [N32(98.9); N39(98.9); N]	0.000218745	0.000172888	1	1	2	8	Q9Z0R4	Q9Z0R4 [824-881]		0	6804.08	58	High	5	1.989e-05	4.114e-05	4.21	DADPS	3
42614	FALSE	High	ESQAVVDPPPQAVSTGTPQSPAVAAAAATTTATTTTTSGGHPLEFLR	[R].ESQAVVDPPPQAVSTGTPQSPAVAAAAATTTATTTTTSGGHPLEFLR.[N]	1xDADPS_click_tag [S/T]	3.11179e-09	0.000172888	1	1	4	87	P54728	P54728 [234-280]		0	5121.51	47	High	4	1.989e-05	1.192e-09	6	DADPS	8
41653	FALSE	High	EQPGNTVSSGQEDFPSVLFETAASLPSLSPLSTVSFK	[K].EQPGNTVSSGQEDFPSVLFETAASLPSLSPLSTVSFK.[E]	1xDADPS_click_tag [T/S/N]; 1xDeamidated [N5(100)]	0.000187299	0.000172888	1	1	3	23	Q99P72	Q99P72 [195-231]		0	4386.1	37	High	4	1.989e-05	3.56e-05	3.43	DADPS	8
41652	FALSE	High	EQPGNTVSSGQEDFPSVLFETAASLPSLSPLSTVSFK	[K].EQPGNTVSSGQEDFPSVLFETAASLPSLSPLSTVSFK.[E]	1xDADPS_click_tag [S8(99.1)]	1.39336e-08	0.000172888	1	1	4	18	Q99P72	Q99P72 [195-231]		0	4385.12	37	High	4	1.989e-05	4.845e-09	6.27	DADPS	7
25563	FALSE	High	DLTVCEPPKPQCSLPQDPAIVQSSLGSSSSSFQSVGSYGPFGR	[K].DLTVCEPPKPQCSLPQDPAIVQSSLGSSSSSFQSVGSYGPFGR.[M]	2xCarbamidomethyl [C5; C12]; 1xDADPS_click_tag [S13(99.3)]	1.82801e-06	0.000172888	1	1	1	3	Q8K2F8	Q8K2F8 [74-116]		0	5085.37	43	High	4	1.989e-05	4.667e-07	5.28	DADPS	2
25350	FALSE	High	DLSGIHTTDAITSLSALHQSQPMPR	[R].DLSGIHTTDAITSLSALHQSQPMPR.[S]	1xOxidation [M23(100)]; 1xDADPS_click_tag [T/S]	2.0832e-14	0.000172888	1	1	6	88	Q9QYX7	Q9QYX7 [3046-3070]		0	3223.55	25	High	4	1.989e-05	1.702e-14	9.15	DADPS	8
25351	FALSE	High	DLSGIHTTDAITSLSALHQSQPMPR	[R].DLSGIHTTDAITSLSALHQSQPMPR.[S]	2xDADPS_click_tag [T7(100); T8(100)]	5.12158e-07	0.000172888	1	1	6	99	Q9QYX7	Q9QYX7 [3046-3070]		0	3738.77	25	High	4	1.989e-05	1.419e-07	6.28	DADPS	8
25352	FALSE	High	DLSGIHTTDAITSLSALHQSQPMPR	[R].DLSGIHTTDAITSLSALHQSQPMPR.[S]	1xOxidation [M23(100)]; 2xDADPS_click_tag [T7(100); T8(99.4)]	1.08003e-05	0.000172888	1	1	5	48	Q9QYX7	Q9QYX7 [3046-3070]		0	3754.77	25	High	4	1.989e-05	2.464e-06	5.64	DADPS	8
42300	FALSE	High	ESGANVTGFQLVNYTDTIPAR	[K].ESGANVTGFQLVNYTDTIPAR.[I]	1xDADPS_click_tag [T7(99.6)]; 1xDeamidated [N5(100)]	3.04171e-05	0.000172888	1	1	2	11	P23818	P23818 [245-265]		0	2785.32	21	High	3	1.989e-05	6.485e-06	3.09	DADPS	6
25479	FALSE	High	DLTDTLMENMSSLTSLSVSTPK	[K].DLTDTLMENMSSLTSLSVSTPK.[I]	1xDADPS_click_tag [T/S/N]; 1xDeamidated [N9(100)]	0.000116849	0.000172888	1	1	3	13	Q8CFE4	Q8CFE4 [718-739]		0	2902.34	22	High	3	1.989e-05	2.289e-05	2.48	DADPS	7
41793	FALSE	High	EQTYPCYSGTSGLHSK	[K].EQTYPCYSGTSGLHSK.[N]	1xCarbamidomethyl [C6]; 1xDADPS_click_tag [S8(100)]	0.000126331	0.000172888	1	1	4	16	Q3UHF7	Q3UHF7 [1264-1279]		0	2346.02	16	High	3	1.989e-05	2.455e-05	3.06	DADPS	8
36369	FALSE	High	EHANIDAQSGSQAPNPSTTISPGK	[R].EHANIDAQSGSQAPNPSTTISPGK.[S]	1xDADPS_click_tag [N/S/T]	3.01374e-05	0.000172888	1	1	5	17	Q8VDQ8	Q8VDQ8 [348-371]		0	2938.37	24	High	3	1.989e-05	6.43e-06	3.04	DADPS	8
36312	FALSE	High	EGVVHGVTTVAEKTK	[K].EGVVHGVTTVAEKTK.[E]	1xDADPS_click_tag [T14(100)]	8.14535e-06	0.000172888	1	1	3	22	O55042	O55042 [46-60]		1	2086.07	15	High	3	1.989e-05	1.885e-06	3.9	DADPS	8
36311	FALSE	High	EGVVHGVTTVAEK	[K].EGVVHGVTTVAEK.[T]	1xDADPS_click_tag [T9(100)]	5.16743e-13	0.000172888	1	1	3	28	O55042	O55042 [46-58]		0	1856.92	13	High	3	1.989e-05	3.447e-13	6.67	DADPS	8
31971	FALSE	High	EAPPASTVSGIRPAR	[K].EAPPASTVSGIRPAR.[V]	1xDADPS_click_tag [T7(100)]	2.86337e-06	0.000172888	1	1	2	8	Q4KMM3	Q4KMM3 [184-198]		0	2040.03	15	High	3	1.989e-05	7.094e-07	3.44	DADPS	7
31982	FALSE	High	EAPVPVVVSSADGDTVRPLR	[R].EAPVPVVVSSADGDTVRPLR.[G]	1xDADPS_click_tag [S9(100)]	5.81119e-06	0.000172888	1	1	2	25	Q5XJV6	Q5XJV6 [1272-1291]		0	2595.33	20	High	3	1.989e-05	1.374e-06	4.19	DADPS	8
31979	FALSE	High	EAPVAPAPGPAPAPPPGQKPAGEAVAGSGSGVLSRPASEKEEASQEDR	[K].EAPVAPAPGPAPAPPPGQKPAGEAVAGSGSGVLSRPASEKEEASQEDR.[Q]	1xDADPS_click_tag [S]	2.15931e-06	0.000172888	1	1	1	5	O88737	O88737 [2325-2372]		1	5132.5	48	High	5	1.989e-05	5.436e-07	7.66	DADPS	5
36427	FALSE	High	EHHAGSAVPSTYAVSR	[R].EHHAGSAVPSTYAVSR.[H]	1xDADPS_click_tag [S/T/Y]	3.57536e-05	0.000172888	1	1	3	18	Q6NS60	Q6NS60 [377-392]		0	2200.03	16	High	4	1.989e-05	7.535e-06	3.71	DADPS	8
36548	FALSE	High	EHQEQEPELGGAHAANVASVPIATYGPVSPTVSFQPLPR	[R].EHQEQEPELGGAHAANVASVPIATYGPVSPTVSFQPLPR.[T]	1xDADPS_click_tag [T24(100)]	3.37664e-10	0.000172888	1	1	4	33	Q8VCF0	Q8VCF0 [192-230]		0	4612.26	39	High	4	1.989e-05	1.491e-10	9.12	DADPS	8
31741	FALSE	High	EALATLKPQAGLIVPQAVPSSQPSVVGAGEPMDLGELVGMTPEIIQK	[R].EALATLKPQAGLIVPQAVPSSQPSVVGAGEPMDLGELVGMTPEIIQK.[L]	1xDADPS_click_tag [S/T]	1.80837e-07	0.000172888	1	1	1	18	Q99KP6	Q99KP6 [129-175]		0	5297.75	47	High	4	1.989e-05	5.35e-08	5.83	DADPS	6
36536	FALSE	High	EHPPAMNLDSSSNPSSTTSSTPSSPAPFLTSSNPSSATTPPNPSPGQR	[K].EHPPAMNLDSSSNPSSTTSSTPSSPAPFLTSSNPSSATTPPNPSPGQR.[D]	2xDeamidated [N13; N]; 1xDADPS_click_tag [T/S]	5.85844e-05	0.000172888	1	1	7	8	Q61097	Q61097 [420-467]		0	5340.39	48	High	4	1.989e-05	1.195e-05	3.71	DADPS	4
36535	FALSE	High	EHPPAMNLDSSSNPSSTTSSTPSSPAPFLTSSNPSSATTPPNPSPGQR	[K].EHPPAMNLDSSSNPSSTTSSTPSSPAPFLTSSNPSSATTPPNPSPGQR.[D]	1xDeamidated [N]; 1xDADPS_click_tag [T/S]	1.13115e-05	0.000172888	1	1	13	21	Q61097	Q61097 [420-467]		0	5339.4	48	High	4	1.989e-05	2.571e-06	4.7	DADPS	7
36534	FALSE	High	EHPPAMNLDSSSNPSSTTSSTPSSPAPFLTSSNPSSATTPPNPSPGQR	[K].EHPPAMNLDSSSNPSSTTSSTPSSPAPFLTSSNPSSATTPPNPSPGQR.[D]	1xDADPS_click_tag [S/T/N]	0.000158866	0.000172888	1	1	1	5	Q61097	Q61097 [420-467]		0	5338.42	48	High	4	1.989e-05	3.045e-05	3.84	DADPS	3
31786	FALSE	High	EALHTTGYEMSFNGSPR	[R].EALHTTGYEMSFNGSPR.[S]	1xDADPS_click_tag [T6(100)]; 1xDeamidated [N13(100)]	4.58989e-09	0.000172888	1	1	5	45	Q69ZX8	Q69ZX8 [552-568]		0	2429.06	17	High	3	1.989e-05	1.715e-09	5.18	DADPS	8
33081	FALSE	High	EDFASENAGPLQSLPGTVVPVR	[R].EDFASENAGPLQSLPGTVVPVR.[I]	1xDADPS_click_tag [S13(100)]	5.27324e-06	0.000172888	1	1	4	26	Q3UHF7	Q3UHF7 [1304-1325]		0	2814.38	22	High	3	1.989e-05	1.255e-06	4.47	DADPS	8
34901	FALSE	High	EEVASTVSSSYR	[R].EEVASTVSSSYR.[N]	1xDADPS_click_tag [T6(100)]	5.08985e-08	0.000172888	1	1	3	51	Q7TSJ2	Q7TSJ2 [420-431]		0	1845.83	12	High	3	1.989e-05	1.633e-08	4.17	DADPS	8
34872	FALSE	High	EETPGQRPVVTETHQLAELNEK	[K].EETPGQRPVVTETHQLAELNEK.[K]	1xDADPS_click_tag [T3(100)]	2.10176e-05	0.000172888	1	1	2	2	Q8BTI8	Q8BTI8 [109-130]		0	3036.47	22	High	4	1.989e-05	4.588e-06	4.17	DADPS	1
33082	FALSE	High	EDFASENAGPLQSLPGTVVPVR	[R].EDFASENAGPLQSLPGTVVPVR.[I]	1xDADPS_click_tag [S5(100)]; 1xDeamidated [N7(100)]	0.000109572	0.000172888	1	1	1	1	Q3UHF7	Q3UHF7 [1304-1325]		0	2815.36	22	High	4	1.989e-05	2.148e-05	2.81	DADPS	1
34693	FALSE	High	EEPFSTTAPAVIK	[R].EEPFSTTAPAVIK.[E]	2xDADPS_click_tag [T6(100); T7(100)]	8.41338e-06	0.000172888	1	1	3	64	O88737	O88737 [2312-2324]		0	2452.16	13	High	3	1.989e-05	1.948e-06	3.39	DADPS	8
34692	FALSE	High	EEPFSTTAPAVIK	[R].EEPFSTTAPAVIK.[E]	1xDADPS_click_tag [T7(100)]	8.718e-10	0.000172888	1	1	4	112	O88737	O88737 [2312-2324]		0	1920.94	13	High	3	1.989e-05	3.624e-10	6.43	DADPS	8
33488	FALSE	High	EDSAPVTTVAAAGQVQQQQR	[R].EDSAPVTTVAAAGQVQQQQR.[R]	1xDADPS_click_tag [S3(100)]	0.000190753	0.000172888	1	1	1	7	Q8R4S0	Q8R4S0 [45-64]		0	2615.25	20	High	3	1.989e-05	3.608e-05	2.74	DADPS	7
34374	FALSE	High	EEGYMLDDSHCVVSDSEAYHLGQEETDWFDKPR	[R].EEGYMLDDSHCVVSDSEAYHLGQEETDWFDKPR.[D]	1xCarbamidomethyl [C11]; 1xDADPS_click_tag [S/Y/T]	4.3421e-06	0.000172888	1	1	2	6	O88737	O88737 [3565-3597]		0	4475.88	33	High	5	1.989e-05	1.047e-06	6.07	DADPS	3
32616	FALSE	High	EATPLSSSGPPAADLMSSSLLIDMQPSTLVAPAEQEVPGHVAVTTPTK	[R].EATPLSSSGPPAADLMSSSLLIDMQPSTLVAPAEQEVPGHVAVTTPTK.[V]	1xDADPS_click_tag [S/T]	7.21158e-10	0.000172888	1	1	4	90	Q8CC35	Q8CC35 [405-452]		0	5359.64	48	High	4	1.989e-05	3.031e-10	10.88	DADPS	8
32617	FALSE	High	EATPLSSSGPPAADLMSSSLLIDMQPSTLVAPAEQEVPGHVAVTTPTK	[R].EATPLSSSGPPAADLMSSSLLIDMQPSTLVAPAEQEVPGHVAVTTPTK.[V]	1xOxidation [M24(100)]; 1xDADPS_click_tag [S/T]	2.29659e-08	0.000172888	1	1	5	25	Q8CC35	Q8CC35 [405-452]		0	5375.64	48	High	4	1.989e-05	7.728e-09	8.82	DADPS	8
32670	FALSE	High	EAVSTAVEEPPTTQR	[K].EAVSTAVEEPPTTQR.[S]	1xDADPS_click_tag [T/S]	1.6054e-12	0.000172888	1	1	5	44	Q8C8R3	Q8C8R3 [3173-3187]		0	2146.01	15	High	3	1.989e-05	9.967e-13	7.53	DADPS	8
36549	FALSE	High	EHQEQEPELGGAHAANVASVPIATYGPVSPTVSFQPLPR	[R].EHQEQEPELGGAHAANVASVPIATYGPVSPTVSFQPLPR.[T]	1xDADPS_click_tag [T/Y/N/S]; 1xDeamidated [N16(100)]	9.10327e-09	0.000172888	1	1	3	11	Q8VCF0	Q8VCF0 [192-230]		0	4613.24	39	High	4	1.989e-05	3.26e-09	7.02	DADPS	5
37825	FALSE	High	ELMHITDWLPTLVDLAGGSTNGTKPLDGFNMWK	[R].ELMHITDWLPTLVDLAGGSTNGTKPLDGFNMWK.[T]	1xDADPS_click_tag [S/T/N]; 1xDeamidated [N30(99.3)]	1.40576e-05	0.000172888	1	1	2	8	P50429	P50429 [347-379]		0	4190.01	33	High	4	1.989e-05	3.148e-06	4.92	DADPS	5
37824	FALSE	High	ELMHITDWLPTLVDLAGGSTNGTKPLDGFNMWK	[R].ELMHITDWLPTLVDLAGGSTNGTKPLDGFNMWK.[T]	1xDADPS_click_tag [S/T/N]	8.61161e-09	0.000172888	1	1	1	16	P50429	P50429 [347-379]		0	4189.02	33	High	4	1.989e-05	3.086e-09	8.3	DADPS	8
37760	FALSE	High	EILPTPPPPSATAASPSPTLSDVFSLPSQSPAGDLFGLNPAGR	[K].EILPTPPPPSATAASPSPTLSDVFSLPSQSPAGDLFGLNPAGR.[S]	1xDADPS_click_tag [T12(100)]; 1xDeamidated [N39(100)]	0.000227905	0.000172888	1	1	4	11	Q80Z38	Q80Z38 [1345-1387]		0	4789.37	43	High	4	1.989e-05	4.271e-05	2.98	DADPS	6
37759	FALSE	High	EILPTPPPPSATAASPSPTLSDVFSLPSQSPAGDLFGLNPAGR	[K].EILPTPPPPSATAASPSPTLSDVFSLPSQSPAGDLFGLNPAGR.[S]	1xDADPS_click_tag [T12(96.8)]	4.19091e-08	0.000172888	1	1	2	5	Q80Z38	Q80Z38 [1345-1387]		0	4788.39	43	High	4	1.989e-05	1.359e-08	6.29	DADPS	3
37826	FALSE	High	ELMHITDWLPTLVDLAGGSTNGTKPLDGFNMWK	[R].ELMHITDWLPTLVDLAGGSTNGTKPLDGFNMWK.[T]	1xOxidation [M31(100)]; 1xDADPS_click_tag [S/T/N]	0.000320386	0.000172888	1	1	2	5	P50429	P50429 [347-379]		0	4205.02	33	High	4	1.989e-05	5.877e-05	3.62	DADPS	3
30514	FALSE	High	DVSAEAESSSMVPVTTEEAKPVPMPAHIAVTPSTTK	[K].DVSAEAESSSMVPVTTEEAKPVPMPAHIAVTPSTTK.[G]	1xDADPS_click_tag [T/S]	5.85503e-13	0.000172888	1	1	5	52	Q8CHG7	Q8CHG7 [1350-1385]		0	4226.04	36	High	4	1.989e-05	3.865e-13	9.12	DADPS	8
37827	FALSE	High	ELMHITDWLPTLVDLAGGSTNGTKPLDGFNMWK	[R].ELMHITDWLPTLVDLAGGSTNGTKPLDGFNMWK.[T]	1xOxidation [M3(100)]; 1xDADPS_click_tag [S/T/N]; 1xDeamidated [N21(100)]	8.82777e-05	0.000172888	1	1	4	13	P50429	P50429 [347-379]		0	4206	33	High	4	1.989e-05	1.759e-05	3.81	DADPS	6
29919	FALSE	High	DVESDLASYPPPTVSSSLTSR	[K].DVESDLASYPPPTVSSSLTSR.[G]	1xDADPS_click_tag [S15(100)]	8.20908e-10	0.000172888	1	1	6	105	O88737	O88737 [3389-3409]		0	2739.28	21	High	3	1.989e-05	3.418e-10	5.96	DADPS	8
29959	FALSE	High	DVGFGSLVLPSGSVAGSLAPSTLPAGNVFNPPSK	[K].DVGFGSLVLPSGSVAGSLAPSTLPAGNVFNPPSK.[A]	1xDADPS_click_tag [S13(98.9)]	6.64543e-06	0.000172888	1	1	4	16	Q6DID3	Q6DID3 [729-762]		0	3770.91	34	High	4	1.989e-05	1.558e-06	4.55	DADPS	7
29960	FALSE	High	DVGFGSLVLPSGSVAGSLAPSTLPAGNVFNPPSK	[K].DVGFGSLVLPSGSVAGSLAPSTLPAGNVFNPPSK.[A]	1xDADPS_click_tag [S/T/N]; 1xDeamidated [N27(100)]	0.000168604	0.000172888	1	1	5	14	Q6DID3	Q6DID3 [729-762]		0	3771.9	34	High	4	1.989e-05	3.218e-05	3.47	DADPS	5
37952	FALSE	High	EIPATSRPSEEK	[R].EIPATSRPSEEK.[A]	1xDADPS_click_tag [S6(100)]	5.95697e-08	0.000172888	1	1	1	6	P54254	P54254 [18-29]		0	1874.9	12	High	3	1.989e-05	1.888e-08	4.59	DADPS	6
37864	FALSE	High	EINDVAGEIDSVTSSGTAPSTTVSTAATTPGSAIDTR	[R].EINDVAGEIDSVTSSGTAPSTTVSTAATTPGSAIDTR.[E]	2xDADPS_click_tag [S/T/N]	0.000370163	0.000172888	1	1	1	7	Q6A065	Q6A065 [1305-1341]		0	4642.15	37	High	4	1.989e-05	6.715e-05	2.98	DADPS	5
37862	FALSE	High	EINDVAGEIDSVTSSGTAPSTTVSTAATTPGSAIDTR	[R].EINDVAGEIDSVTSSGTAPSTTVSTAATTPGSAIDTR.[E]	1xDADPS_click_tag [T13(98.1)]	2.00214e-07	0.000172888	1	1	3	5	Q6A065	Q6A065 [1305-1341]		0	4110.93	37	High	4	1.989e-05	5.887e-08	5.83	DADPS	2
30124	FALSE	High	DVLTSTYGATAETLSTSTTTHVTK	[K].DVLTSTYGATAETLSTSTTTHVTK.[T]	1xDADPS_click_tag [S5(100)]	1.34035e-12	0.000172888	1	1	7	200	Q9Z2H5	Q9Z2H5 [788-811]		0	3016.45	24	High	4	1.989e-05	8.409e-13	6.77	DADPS	8
30515	FALSE	High	DVSAEAESSSMVPVTTEEAKPVPMPAHIAVTPSTTK	[K].DVSAEAESSSMVPVTTEEAKPVPMPAHIAVTPSTTK.[G]	1xOxidation [M11(100)]; 1xDADPS_click_tag [T/S]	1.67418e-06	0.000172888	1	1	6	24	Q8CHG7	Q8CHG7 [1350-1385]		0	4242.03	36	High	4	1.989e-05	4.285e-07	5.36	DADPS	8
31172	FALSE	High	EAASGVTVTVTGPPAAPAPAPAPPAPAAPAPGTLSK	[K].EAASGVTVTVTGPPAAPAPAPAPPAPAAPAPGTLSK.[E]	1xDADPS_click_tag [T9(100)]	3.85533e-11	0.000172888	1	1	4	42	Q8VHW2	Q8VHW2 [371-406]		0	3718.92	36	High	4	1.989e-05	1.953e-11	6.81	DADPS	8
36697	FALSE	High	EKDSAPTAVTIPVAPTVVNAAAPSTTTLTTTTAGTVSEVR	[K].EKDSAPTAVTIPVAPTVVNAAAPSTTTLTTTTAGTVSEVR.[E]	1xDADPS_click_tag [T16(100)]; 1xDeamidated [N19(100)]	4.17821e-07	0.000172888	1	1	3	26	Q9DBR7	Q9DBR7 [622-661]		1	4458.26	40	High	4	1.989e-05	1.173e-07	5.92	DADPS	7
36898	FALSE	High	EKPLSGGDSEVGAPQPSR	[R].EKPLSGGDSEVGAPQPSR.[G]	1xDADPS_click_tag [S17(100)]	3.95119e-13	0.000172888	1	1	4	44	O88737	O88737 [1456-1473]		0	2342.11	18	High	3	1.989e-05	2.675e-13	7.12	DADPS	8
37191	FALSE	High	EICSGNSSQCAPNVHK	[R].EICSGNSSQCAPNVHK.[M]	2xCarbamidomethyl [C3; C10]; 1xDADPS_click_tag [S4(100)]	0.000216759	0.000172888	1	1	3	25	Q9R1V6	Q9R1V6 [512-527]		0	2319	16	High	3	1.989e-05	4.069e-05	2.24	DADPS	8
30903	FALSE	High	DYMSDSEVSSTRPSR	[R].DYMSDSEVSSTRPSR.[V]	1xDADPS_click_tag [T/S/Y]	1.43898e-11	0.000172888	1	1	6	112	Q9QYX7	Q9QYX7 [3760-3774]		0	2247.97	15	High	4	1.989e-05	7.748e-12	7.53	DADPS	8
36902	FALSE	High	EKPVEKPAVSTGVPTK	[K].EKPVEKPAVSTGVPTK.[S]	1xDADPS_click_tag [S10(100)]	4.84497e-07	0.000172888	1	1	3	30	Q6NXI6	Q6NXI6 [408-423]		0	2198.15	16	High	4	1.989e-05	1.344e-07	5.5	DADPS	8
30904	FALSE	High	DYMSDSEVSSTRPSR	[R].DYMSDSEVSSTRPSR.[V]	1xOxidation [M3(100)]; 1xDADPS_click_tag [S/T/Y]	4.11406e-08	0.000172888	1	1	3	126	Q9QYX7	Q9QYX7 [3760-3774]		0	2263.96	15	High	3	1.989e-05	1.339e-08	4.83	DADPS	8
44024	FALSE	High	EVPVVHTETK	[K].EVPVVHTETK.[T]	1xDADPS_click_tag [T7(100)]	8.67908e-07	0.000172888	1	1	1	13	Q9WV92	Q9WV92 [816-825]		0	1669.83	10	High	3	1.989e-05	2.319e-07	3.75	DADPS	8
48089	FALSE	High	FMGSSLGSGLGTLGNTIR	[K].FMGSSLGSGLGTLGNTIR.[S]	1xDADPS_click_tag [T12(100)]	0.000116849	0.000172888	1	1	2	6	Q9QYX7	Q9QYX7 [4183-4200]		0	2299.12	18	High	3	1.989e-05	2.283e-05	2.82	DADPS	4
20822	FALSE	High	DASFHIFPATSTAESSPAANVSVVDGK	[R].DASFHIFPATSTAESSPAANVSVVDGK.[M]	1xDADPS_click_tag [S11(98.9)]	8.85245e-12	0.000172888	1	1	5	69	Q8BXR9	Q8BXR9 [193-219]		0	3236.52	27	High	4	1.989e-05	4.935e-12	7.74	DADPS	8
21054	FALSE	High	DCLAPSTLCSFLSSSSGVAGVGAER	[K].DCLAPSTLCSFLSSSSGVAGVGAER.[R]	2xCarbamidomethyl [C2; C9]; 1xDADPS_click_tag [T7(99.5)]	7.47287e-08	0.000172888	1	1	3	20	Q8BW96	Q8BW96 [346-370]		0	3059.39	25	High	3	1.989e-05	2.333e-08	4.47	DADPS	8
48707	FALSE	High	FPFGSSCTGTFHPAPSAPDKSVTDTALPGQSSGPFYSPR	[K].FPFGSSCTGTFHPAPSAPDKSVTDTALPGQSSGPFYSPR.[D]	1xCarbamidomethyl [C7]; 1xDADPS_click_tag [S21(99)]	2.29659e-08	0.000172888	1	1	4	28	O88737	O88737 [1912-1950]		1	4587.1	39	High	4	1.989e-05	7.744e-09	7.58	DADPS	8
48706	FALSE	High	FPFGSSCTGTFHPAPSAPDK	[K].FPFGSSCTGTFHPAPSAPDK.[S]	1xCarbamidomethyl [C7]; 2xDADPS_click_tag [S5(100); S6(100)]	0.000199667	0.000172888	1	1	9	59	O88737	O88737 [1912-1931]		0	3170.39	20	High	4	1.989e-05	3.772e-05	2.32	DADPS	8
48705	FALSE	High	FPFGSSCTGTFHPAPSAPDK	[K].FPFGSSCTGTFHPAPSAPDK.[S]	1xCarbamidomethyl [C7]; 1xDADPS_click_tag [T8(100)]	3.25915e-09	0.000172888	1	1	5	178	O88737	O88737 [1912-1931]		0	2639.17	20	High	3	1.989e-05	1.246e-09	6.05	DADPS	8
21313	FALSE	High	DDEEMNTWIQAISSAISSDKHDTSASTQSTPASSR	[K].DDEEMNTWIQAISSAISSDKHDTSASTQSTPASSR.[A]	1xOxidation [M5(100)]; 1xDADPS_click_tag [T7(100)]; 1xDeamidated [N6(100)]	1.98836e-05	0.000172888	1	1	3	87	Q62261	Q62261 [2290-2324]		1	4301.87	35	High	4	1.989e-05	4.356e-06	4.96	DADPS	8
21917	FALSE	High	DEDAENLGHFVMFPANGSIDLMYFPYYGK	[R].DEDAENLGHFVMFPANGSIDLMYFPYYGK.[K]	1xDADPS_click_tag [S18(99.4)]; 1xDeamidated [N16(99.4)]	9.35772e-06	0.000172888	1	1	3	12	P14231	P14231 [205-233]		0	3872.7	29	High	4	1.989e-05	2.148e-06	4.04	DADPS	7
22460	FALSE	High	DFAVSTVPVSGSSHLR	[R].DFAVSTVPVSGSSHLR.[G]	1xDADPS_click_tag [S10(100)]	3.68626e-13	0.000172888	1	1	3	16	Q99LD8	Q99LD8 [158-173]		0	2190.07	16	High	3	1.989e-05	2.516e-13	6.96	DADPS	8
47805	FALSE	High	FIQTTANTRPSVSAPAVR	[K].FIQTTANTRPSVSAPAVR.[N]	1xDADPS_click_tag [T4(100)]	5.91972e-06	0.000172888	1	1	2	20	Q689Z5	Q689Z5 [121-138]		0	2447.25	18	High	3	1.989e-05	1.401e-06	3.53	DADPS	8
21311	FALSE	High	DDEEMNTWIQAISSAISSDKHDTSASTQSTPASSR	[K].DDEEMNTWIQAISSAISSDKHDTSASTQSTPASSR.[A]	1xDADPS_click_tag [T7(100)]; 1xDeamidated [N6(100)]	8.53077e-12	0.000172888	1	1	4	125	Q62261	Q62261 [2290-2324]		1	4285.88	35	High	5	1.989e-05	4.76e-12	10.01	DADPS	8
21312	FALSE	High	DDEEMNTWIQAISSAISSDKHDTSASTQSTPASSR	[K].DDEEMNTWIQAISSAISSDKHDTSASTQSTPASSR.[A]	1xOxidation [M5(100)]; 1xDADPS_click_tag [T7(99.1)]	3.93365e-10	0.000172888	1	1	5	150	Q62261	Q62261 [2290-2324]		1	4300.89	35	High	5	1.989e-05	1.715e-10	10.26	DADPS	8
49366	FALSE	High	FSAPGQLCVPMTSNLGGSTPISAASATSLGHFTK	[K].FSAPGQLCVPMTSNLGGSTPISAASATSLGHFTK.[S]	1xCarbamidomethyl [C8]; 1xDADPS_click_tag [S18(99.1)]	1.00465e-10	0.000172888	1	1	4	18	P83741	P83741 [2280-2313]		0	3923.88	34	High	4	1.989e-05	4.791e-11	8.26	DADPS	8
18467	FALSE	High	CPQHFCPTSPTPGTPVYTQVDR	[K].CPQHFCPTSPTPGTPVYTQVDR.[L]	2xCarbamidomethyl [C1; C6]; 1xDADPS_click_tag [T/S/Y]	0.000239615	0.000172888	1	1	4	19	Q3UVC0	Q3UVC0 [205-226]		0	3076.38	22	High	4	1.989e-05	4.471e-05	3.92	DADPS	8
17542	FALSE	High	CNCPLPYTGATCEVVLAPCATSPCK	[K].CNCPLPYTGATCEVVLAPCATSPCK.[N]	5xCarbamidomethyl [C1; C3; C12; C19; C24]; 1xDADPS_click_tag [T11(100)]	3.22936e-06	0.000172888	1	1	3	14	Q01705	Q01705 [815-839]		0	3357.46	25	High	3	1.989e-05	7.941e-07	4.31	DADPS	7
49820	FALSE	High	FSSLPVNVGAVAHGVPSDSSLGHSSLISYLVTLPSIQVTQLMTPSDSCDDTQMTEYQR	[R].FSSLPVNVGAVAHGVPSDSSLGHSSLISYLVTLPSIQVTQLMTPSDSCDDTQMTEYQR.[L]	1xCarbamidomethyl [C48]; 1xDADPS_click_tag [T39(98.8)]; 1xDeamidated [N7(100)]	1.1957e-05	0.000172888	1	1	2	5	Q3UHF7	Q3UHF7 [1927-1984]		0	6755.2	58	High	5	1.989e-05	2.699e-06	5.11	DADPS	4
17543	FALSE	High	CNCPLPYTGATCEVVLAPCATSPCK	[K].CNCPLPYTGATCEVVLAPCATSPCK.[N]	5xCarbamidomethyl [C1; C3; C12; C19; C24]; 1xDADPS_click_tag [Y/T/N/S]; 1xDeamidated [N2(100)]	0.000103218	0.000172888	1	1	2	2	Q01705	Q01705 [815-839]		0	3358.44	25	High	3	1.989e-05	2.031e-05	3.29	DADPS	2
49750	FALSE	High	FSPIEEAKDVESDLASYPPPTVSSSLTSR	[K].FSPIEEAKDVESDLASYPPPTVSSSLTSR.[G]	1xDADPS_click_tag [S23(100)]	3.38205e-09	0.000172888	1	1	5	49	O88737	O88737 [3381-3409]		1	3640.74	29	High	4	1.989e-05	1.285e-09	6.42	DADPS	8
19863	FALSE	High	CVCPSGFTGSHCEK	[K].CVCPSGFTGSHCEK.[D]	3xCarbamidomethyl [C1; C3; C12]; 1xDADPS_click_tag [T8(100)]	1.05729e-07	0.000172888	1	1	2	25	Q2VWQ2	Q2VWQ2 [535-548]		0	2156.87	14	High	3	1.989e-05	3.231e-08	4.27	DADPS	8
48815	FALSE	High	FPPLGGGGGIGYEANPGVPPATMSGSMMGSDMR	[K].FPPLGGGGGIGYEANPGVPPATMSGSMMGSDMR.[T]	1xDADPS_click_tag [Y12(100)]; 1xDeamidated [N15(100)]	2.21137e-05	0.000172888	1	1	3	23	Q8VIJ6	Q8VIJ6 [623-655]		0	3727.64	33	High	4	1.989e-05	4.799e-06	4.36	DADPS	8
48814	FALSE	High	FPPLGGGGGIGYEANPGVPPATMSGSMMGSDMR	[K].FPPLGGGGGIGYEANPGVPPATMSGSMMGSDMR.[T]	1xDADPS_click_tag [T22(100)]	4.25555e-10	0.000172888	1	1	3	105	Q8VIJ6	Q8VIJ6 [623-655]		0	3726.65	33	High	4	1.989e-05	1.85e-10	6.86	DADPS	8
19070	FALSE	High	CSACEGLALTPDTR	[K].CSACEGLALTPDTR.[Y]	2xCarbamidomethyl [C1; C4]; 1xDADPS_click_tag [S2(100)]	0.000388944	0.000172888	1	1	1	8	Q8BJ42	Q8BJ42 [354-367]		0	2081.91	14	High	3	1.989e-05	7.03e-05	2.73	DADPS	6
18749	FALSE	High	CQCPLGYTGLLCENPVVPCAPSPCR	[R].CQCPLGYTGLLCENPVVPCAPSPCR.[N]	5xCarbamidomethyl [C1; C3; C12; C19; C24]; 1xDADPS_click_tag [T8(99.6)]	4.6731e-05	0.000172888	1	1	2	3	Q61982	Q61982 [184-208]		0	3436.51	25	High	3	1.989e-05	9.683e-06	3.24	DADPS	3
18750	FALSE	High	CQCPLGYTGLLCENPVVPCAPSPCR	[R].CQCPLGYTGLLCENPVVPCAPSPCR.[N]	5xCarbamidomethyl [C1; C3; C12; C19; C24]; 1xDADPS_click_tag [T8(99.6)]; 1xDeamidated [N14(100)]	9.76786e-05	0.000172888	1	1	2	6	Q61982	Q61982 [184-208]		0	3437.49	25	High	3	1.989e-05	1.929e-05	2.84	DADPS	4
45369	FALSE	High	FCDIPSQPVEVSQSQSTQVSPPIASSSAGGMISSAAASVTSWFK	[R].FCDIPSQPVEVSQSQSTQVSPPIASSSAGGMISSAAASVTSWFK.[A]	1xCarbamidomethyl [C2]; 1xDADPS_click_tag [S/T]	9.10161e-06	0.000172888	1	1	1	5	Q8CDJ3	Q8CDJ3 [443-486]		0	5045.37	44	High	4	1.989e-05	2.097e-06	3.67	DADPS	3
23807	FALSE	High	DHLLIPVSNSEMEK	[K].DHLLIPVSNSEMEK.[V]	1xDADPS_click_tag [S8(99.6)]	4.26103e-05	0.000172888	1	1	2	15	Q9CWS0	Q9CWS0 [254-267]		0	2143.02	14	High	3	1.989e-05	8.878e-06	3.03	DADPS	8
45953	FALSE	High	FEEDHLSHYSPWSCGTIGSCINAIDSEPK	[K].FEEDHLSHYSPWSCGTIGSCINAIDSEPK.[D]	2xCarbamidomethyl [C14; C20]; 1xDADPS_click_tag [T16(100)]	7.65985e-07	0.000172888	1	1	3	12	P0C090	P0C090 [826-854]		0	3867.67	29	High	4	1.989e-05	2.066e-07	4.68	DADPS	6
23830	FALSE	High	DHLTAATHWASMDPAVVHPELNGAAYSR	[K].DHLTAATHWASMDPAVVHPELNGAAYSR.[Y]	1xDADPS_click_tag [Y/S/T/N]; 1xDeamidated [N22(100)]	9.50555e-08	0.000172888	1	1	5	60	O88712	O88712 [354-381]		0	3549.63	28	High	4	1.989e-05	2.931e-08	7.91	DADPS	8
23832	FALSE	High	DHLTAATHWASMDPAVVHPELNGAAYSR	[K].DHLTAATHWASMDPAVVHPELNGAAYSR.[Y]	1xOxidation [M12(100)]; 1xDADPS_click_tag [Y/S/T/N]; 1xDeamidated [N22(100)]	3.55354e-07	0.000172888	1	1	4	45	O88712	O88712 [354-381]		0	3565.63	28	High	4	1.989e-05	1.006e-07	6.84	DADPS	8
44595	FALSE	High	EYHVAVSSDTIK	[K].EYHVAVSSDTIK.[L]	1xDADPS_click_tag [S7(99.8)]	2.96211e-08	0.000172888	1	1	3	14	Q6NS59	Q6NS59 [743-754]		0	1879.89	12	High	3	1.989e-05	9.81e-09	4.55	DADPS	7
24454	FALSE	High	DLEPDYPTYLSSSTSSIGGISSR	[R].DLEPDYPTYLSSSTSSIGGISSR.[A]	1xDADPS_click_tag [S/T/Y]	1.78059e-08	0.000172888	1	1	2	51	Q9QYX7	Q9QYX7 [4139-4161]		0	2963.36	23	High	3	1.989e-05	6.105e-09	4.94	DADPS	8
24568	FALSE	High	DLFYVSRPPLAR	[K].DLFYVSRPPLAR.[S]	1xDADPS_click_tag [S6(100)]	1.71496e-05	0.000172888	1	1	1	20	F6SEU4	F6SEU4 [804-815]		0	1965.01	12	High	3	1.989e-05	3.794e-06	3.1	DADPS	8
44239	FALSE	High	EVVKPVPITSPAVSK	[K].EVVKPVPITSPAVSK.[V]	1xDADPS_click_tag [T9(100)]	1.22601e-07	0.000172888	1	1	3	52	Q8CI51	Q8CI51 [102-116]		0	2082.13	15	High	3	1.989e-05	3.715e-08	4.43	DADPS	8
44851	FALSE	High	EYQPHVIVSTTGPNPFNTLTDR	[K].EYQPHVIVSTTGPNPFNTLTDR.[E]	1xDADPS_click_tag [S9(100)]	1.75324e-09	0.000172888	1	1	4	92	Q9QYC0	Q9QYC0 [549-570]		0	3017.45	22	High	3	1.989e-05	6.96e-10	6.31	DADPS	8
24085	FALSE	High	DKPEEIVPASKPSR	[K].DKPEEIVPASKPSR.[T]	1xDADPS_click_tag [S10(100)]	3.27426e-09	0.000172888	1	1	3	27	Q80Z38	Q80Z38 [395-408]		0	2084.05	14	High	4	1.989e-05	1.25e-09	6.71	DADPS	8
44855	FALSE	High	EYQPHVIVSTTGPNPFNTLTDRELEEYR	[K].EYQPHVIVSTTGPNPFNTLTDRELEEYR.[R]	1xDADPS_click_tag [S9(96.8)]; 1xDeamidated [N]	3.19962e-06	0.000172888	1	1	3	6	Q9QYC0	Q9QYC0 [549-576]		1	3837.81	28	High	4	1.989e-05	7.884e-07	4.55	DADPS	3
44854	FALSE	High	EYQPHVIVSTTGPNPFNTLTDRELEEYR	[K].EYQPHVIVSTTGPNPFNTLTDRELEEYR.[R]	1xDADPS_click_tag [S/T/Y/N]	0.000229992	0.000172888	1	1	3	6	Q9QYC0	Q9QYC0 [549-576]		1	3836.82	28	High	4	1.989e-05	4.313e-05	3.54	DADPS	3
44852	FALSE	High	EYQPHVIVSTTGPNPFNTLTDR	[K].EYQPHVIVSTTGPNPFNTLTDR.[E]	1xDADPS_click_tag [T10(99.5)]; 1xDeamidated [N14(100)]	3.39795e-06	0.000172888	1	1	11	45	Q9QYC0	Q9QYC0 [549-570]		0	3018.43	22	High	3	1.989e-05	8.337e-07	4.22	DADPS	8
22675	FALSE	High	DFMTTPPCITTETISTTMENSLK	[K].DFMTTPPCITTETISTTMENSLK.[S]	1xCarbamidomethyl [C8]; 1xOxidation [M3(100)]; 1xDADPS_click_tag [T4(99.4)]	6.25797e-09	0.000172888	1	1	9	125	Q9Z2H5	Q9Z2H5 [737-759]		0	3165.42	23	High	3	1.989e-05	2.288e-09	4.89	DADPS	8
22676	FALSE	High	DFMTTPPCITTETISTTMENSLK	[K].DFMTTPPCITTETISTTMENSLK.[S]	1xCarbamidomethyl [C8]; 1xOxidation [M18(100)]; 1xDADPS_click_tag [T4(99.4)]; 1xDeamidated [N20(100)]	1.90734e-05	0.000172888	1	1	7	35	Q9Z2H5	Q9Z2H5 [737-759]		0	3166.4	23	High	3	1.989e-05	4.187e-06	3.32	DADPS	8
22804	FALSE	High	DFVGTTVSSVLRPGGDVSGWGVLPCPVAHTQGP	[K].DFVGTTVSSVLRPGGDVSGWGVLPCPVAHTQGP.[-]	1xCarbamidomethyl [C25]; 1xDADPS_click_tag [S9(97.7)]	1.82962e-05	0.000172888	1	1	4	16	Q5U4E0	Q5U4E0 [215-247]		0	3880.88	33	High	4	1.989e-05	4.019e-06	5.03	DADPS	8
22674	FALSE	High	DFMTTPPCITTETISTTMENSLK	[K].DFMTTPPCITTETISTTMENSLK.[S]	1xCarbamidomethyl [C8]; 1xDADPS_click_tag [T4(100)]; 1xDeamidated [N20(100)]	2.99442e-07	0.000172888	1	1	6	134	Q9Z2H5	Q9Z2H5 [737-759]		0	3150.4	23	High	3	1.989e-05	8.58e-08	5.32	DADPS	8
47208	FALSE	High	FICVTPTTCSNTIDLPMSPR	[K].FICVTPTTCSNTIDLPMSPR.[T]	2xCarbamidomethyl [C3; C9]; 1xOxidation [M17(100)]; 1xDADPS_click_tag [T5(100)]	0.00013471	0.000172888	1	1	4	17	P42227	P42227 [710-729]		0	2857.3	20	High	3	1.989e-05	2.614e-05	2.9	DADPS	7
47207	FALSE	High	FICVTPTTCSNTIDLPMSPR	[K].FICVTPTTCSNTIDLPMSPR.[T]	2xCarbamidomethyl [C3; C9]; 1xDADPS_click_tag [T5(100)]; 1xDeamidated [N11(100)]	0.000269691	0.000172888	1	1	2	3	P42227	P42227 [710-729]		0	2842.29	20	High	3	1.989e-05	4.998e-05	2.67	DADPS	2
47206	FALSE	High	FICVTPTTCSNTIDLPMSPR	[K].FICVTPTTCSNTIDLPMSPR.[T]	2xCarbamidomethyl [C3; C9]; 1xDADPS_click_tag [T5(99.5)]	1.37636e-07	0.000172888	1	1	4	35	P42227	P42227 [710-729]		0	2841.31	20	High	3	1.989e-05	4.13e-08	5.26	DADPS	8
47181	FALSE	High	FLAQGQALPPTSSWQSSSGGSQPR	[R].FLAQGQALPPTSSWQSSSGGSQPR.[L]	1xDADPS_click_tag [T11(99.4)]	0.000129263	0.000172888	1	1	3	7	Q3UHC0	Q3UHC0 [1592-1615]		0	3005.42	24	High	3	1.989e-05	2.509e-05	2.81	DADPS	6
22673	FALSE	High	DFMTTPPCITTETISTTMENSLK	[K].DFMTTPPCITTETISTTMENSLK.[S]	1xCarbamidomethyl [C8]; 1xDADPS_click_tag [T4(100)]	1.37196e-09	0.000172888	1	1	7	158	Q9Z2H5	Q9Z2H5 [737-759]		0	3149.42	23	High	3	1.989e-05	5.536e-10	6.27	DADPS	8
23571	FALSE	High	DGTEGHVTATSSGAGVVK	[K].DGTEGHVTATSSGAGVVK.[M]	1xDADPS_click_tag [S11(100)]	9.81498e-14	0.000172888	1	1	5	55	P83741	P83741 [1834-1851]		0	2204.03	18	High	3	1.989e-05	7.28e-14	7.04	DADPS	8
46536	FALSE	High	FGDDYQVVTTSSSGSGLQPQGPGQGPQQQLVPK	[K].FGDDYQVVTTSSSGSGLQPQGPGQGPQQQLVPK.[K]	1xDADPS_click_tag [S/T/Y]	0.000171717	0.000172888	1	1	1	11	P63250	P63250 [8-40]		0	3918.86	33	High	4	1.989e-05	3.273e-05	3.44	DADPS	7
46480	FALSE	High	FFVDGQWVHDPSEPVVTSQLGTINNLIHVK	[K].FFVDGQWVHDPSEPVVTSQLGTINNLIHVK.[K]	1xDADPS_click_tag [T17(99.4)]	1.70705e-05	0.000172888	1	1	2	7	Q6PAM0	Q6PAM0 [126-155]		0	3907.95	30	High	4	1.989e-05	3.777e-06	4.74	DADPS	4
1207	FALSE	High	AASSSTSPQAPSTLPCESLRPSLPSFTTGLSGGLSDYFTHQNQGSSSNPLIH	[R].AASSSTSPQAPSTLPCESLRPSLPSFTTGLSGGLSDYFTHQNQGSSSNPLIH.[-]	1xCarbamidomethyl [C16]; 1xDADPS_click_tag [S/T/Y/N]	1.05895e-06	0.000172888	1	1	1	5	Q60987	Q60987 [430-481]		0	5905.77	52	High	5	1.989e-05	2.798e-07	6.96	DADPS	3
1208	FALSE	High	AASSSTSPQAPSTLPCESLRPSLPSFTTGLSGGLSDYFTHQNQGSSSNPLIH	[R].AASSSTSPQAPSTLPCESLRPSLPSFTTGLSGGLSDYFTHQNQGSSSNPLIH.[-]	1xCarbamidomethyl [C16]; 1xDADPS_click_tag [S18(95.1)]; 1xDeamidated [N42(100)]	1.452e-05	0.000172888	1	1	3	11	Q60987	Q60987 [430-481]		0	5906.76	52	High	5	1.989e-05	3.24e-06	5.54	DADPS	7
1224	FALSE	High	AATCINPLNGSVCERPANHSAK	[K].AATCINPLNGSVCERPANHSAK.[Q]	2xCarbamidomethyl [C4; C13]; 1xDADPS_click_tag [S11(99.4)]; 1xDeamidated [N9(100)]	9.90353e-05	0.000172888	1	1	6	15	Q9WU60	Q9WU60 [905-926]		0	2899.33	22	High	4	1.989e-05	1.953e-05	3.13	DADPS	8
92318	FALSE	High	KQSTEPSIVMPSIGLSAEPPAPK	[R].KQSTEPSIVMPSIGLSAEPPAPK.[E]	1xDADPS_click_tag [T4(98.4)]	3.97595e-05	0.000172888	1	1	4	11	P20357	P20357 [236-258]		1	2895.46	23	High	4	1.989e-05	8.315e-06	5.63	DADPS	5
1007	FALSE	High	AAPTTSSSSSPPSPASPTSLNQGAR	[R].AAPTTSSSSSPPSPASPTSLNQGAR.[G]	1xDADPS_click_tag [T/S/N]	1.64854e-07	0.000172888	1	1	2	41	A2AQ25	A2AQ25 [1890-1914]		0	2887.35	25	High	3	1.989e-05	4.897e-08	4.05	DADPS	8
1010	FALSE	High	AAPVSLAGLATVR	[R].AAPVSLAGLATVR.[R]	1xDADPS_click_tag [S5(100)]	8.53094e-06	0.000172888	1	1	1	22	Q3UHC7	Q3UHC7 [789-801]		0	1756.94	13	High	3	1.989e-05	1.971e-06	2.94	DADPS	8
5535	FALSE	High	AHPPVTSAPLSPPQPNDLYK	[K].AHPPVTSAPLSPPQPNDLYK.[N]	1xDADPS_click_tag [T6(100)]	2.7466e-06	0.000172888	1	1	4	52	Q8VHG2	Q8VHG2 [191-210]		0	2660.32	20	High	3	1.989e-05	6.834e-07	4.07	DADPS	8
78698	FALSE	High	HSDSGSDSKHDATASSSTTAAATAR	[R].HSDSGSDSKHDATASSSTTAAATAR.[A]	1xDADPS_click_tag [T/S]	9.59052e-14	0.000172888	1	1	7	51	O88737	O88737 [2644-2668]		1	2950.29	25	High	4	1.989e-05	7.127e-14	7.94	DADPS	8
91479	FALSE	High	KPPPGSLAVTTVGATAAGSGLPTGSTSSIFAAPGATPK	[K].KPPPGSLAVTTVGATAAGSGLPTGSTSSIFAAPGATPK.[S]	1xDADPS_click_tag [S19(100)]	1.04737e-10	0.000172888	1	1	4	26	Q9EPN1	Q9EPN1 [1787-1824]		0	3954.03	38	High	4	1.989e-05	4.975e-11	7.47	DADPS	8
5256	FALSE	High	AGVGAPVTQVTLQSTQR	[K].AGVGAPVTQVTLQSTQR.[R]	1xDADPS_click_tag [T8(100)]	7.17572e-05	0.000172888	1	1	1	15	Q9QXS1	Q9QXS1 [642-658]		0	2244.15	17	High	3	1.989e-05	1.446e-05	2.93	DADPS	8
91423	FALSE	High	KPNTVSTSHSGSFTPNNPDLAK	[K].KPNTVSTSHSGSFTPNNPDLAK.[A]	1xDADPS_click_tag [S10(98.6)]	1.26435e-08	0.000172888	1	1	5	20	A2ALS5	A2ALS5 [451-472]		0	2830.35	22	High	4	1.989e-05	4.422e-09	6.77	DADPS	7
80881	FALSE	High	HTPPTIGGSLPYR	[R].HTPPTIGGSLPYR.[R]	1xDADPS_click_tag [T5(100)]	3.2449e-05	0.000172888	1	1	3	32	P62484	P62484 [293-305]		0	1926.95	13	High	3	1.989e-05	6.897e-06	4.07	DADPS	8
1327	FALSE	High	AAVPMAPATVLYPAPAYTSELGLVPR	[R].AAVPMAPATVLYPAPAYTSELGLVPR.[S]	1xDADPS_click_tag [T/Y/S]	0.000129857	0.000172888	1	1	3	6	Q6PB44	Q6PB44 [810-835]		0	3186.64	26	High	3	1.989e-05	2.522e-05	3.47	DADPS	4
91697	FALSE	High	KPTEFIGGVSSTTQSWVQK	[R].KPTEFIGGVSSTTQSWVQK.[L]	1xDADPS_click_tag [T12(100)]	1.72907e-09	0.000172888	1	1	2	2	Q9WV92	Q9WV92 [646-664]		0	2611.29	19	High	3	1.989e-05	6.885e-10	4.55	DADPS	1
91632	FALSE	High	KPSLCQVPSTSSTDGAGGLLGEQPLTEER	[R].KPSLCQVPSTSSTDGAGGLLGEQPLTEER.[S]	1xCarbamidomethyl [C5]; 1xDADPS_click_tag [T13(99.4)]	1.71863e-07	0.000172888	1	1	3	17	P59281	P59281 [494-522]		0	3545.69	29	High	4	1.989e-05	5.091e-08	5.34	DADPS	8
79547	FALSE	High	HSPEDPVLPPPPQTLPLDVSPGLPESGTR	[R].HSPEDPVLPPPPQTLPLDVSPGLPESGTR.[S]	1xDADPS_click_tag [T14(100)]	0.000108072	0.000172888	1	1	1	3	P59644	P59644 [291-319]		0	3560.77	29	High	4	1.989e-05	2.126e-05	4.14	DADPS	1
1337	FALSE	High	AAVSHWQQQSYLDSGIHSGATTTAPSLSGK	[K].AAVSHWQQQSYLDSGIHSGATTTAPSLSGK.[G]	1xDADPS_click_tag [Y/S/T]	8.24842e-07	0.000172888	1	1	4	12	Q02248	Q02248 [20-49]		0	3616.71	30	High	4	1.989e-05	2.211e-07	4.48	DADPS	6
1348	FALSE	High	AAVVTSPPPTTAPHK	[R].AAVVTSPPPTTAPHK.[E]	1xDADPS_click_tag [T5(100)]	3.25393e-10	0.000172888	1	1	5	73	Q9QYC0	Q9QYC0 [7-21]		0	2005.02	15	High	3	1.989e-05	1.437e-10	5.87	DADPS	8
5342	FALSE	High	AGYSQGATQYTQAQQAR	[K].AGYSQGATQYTQAQQAR.[Q]	1xDADPS_click_tag [Y3(100)]	7.39138e-06	0.000172888	1	1	6	52	O88532	O88532 [192-208]		0	2360.07	17	High	3	1.989e-05	1.721e-06	3.05	DADPS	8
80257	FALSE	High	HSYSLGFADGR	[K].HSYSLGFADGR.[Y]	1xDADPS_click_tag [S2(100)]	7.26826e-08	0.000172888	1	1	4	168	O88737	O88737 [2026-2036]		0	1740.78	11	High	3	1.989e-05	2.278e-08	4.95	DADPS	8
74798	FALSE	High	HMLGEDDYTRPPEPVYSTVNK	[K].HMLGEDDYTRPPEPVYSTVNK.[L]	1xDADPS_click_tag [Y8(100)]	1.81676e-07	0.000172888	1	1	6	99	Q91XM9	Q91XM9 [333-353]		0	2979.37	21	High	4	1.989e-05	5.368e-08	4.27	DADPS	8
74799	FALSE	High	HMLGEDDYTRPPEPVYSTVNK	[K].HMLGEDDYTRPPEPVYSTVNK.[L]	1xDADPS_click_tag [Y8(99.2)]; 1xDeamidated [N20(100)]	1.8724e-05	0.000172888	1	1	4	24	Q91XM9	Q91XM9 [333-353]		0	2980.35	21	High	4	1.989e-05	4.111e-06	4.33	DADPS	8
74800	FALSE	High	HMLGEDDYTRPPEPVYSTVNK	[K].HMLGEDDYTRPPEPVYSTVNK.[L]	1xOxidation [M2(100)]; 1xDADPS_click_tag [Y8(100)]	7.02472e-06	0.000172888	1	1	5	39	Q91XM9	Q91XM9 [333-353]		0	2995.36	21	High	4	1.989e-05	1.644e-06	3.11	DADPS	8
6550	FALSE	High	ALGTNTSTAPNHTLR	[K].ALGTNTSTAPNHTLR.[I]	1xDADPS_click_tag [S7(100)]	3.35089e-09	0.000172888	1	1	3	16	Q9ERU9	Q9ERU9 [1301-1315]		0	2085.02	15	High	3	1.989e-05	1.279e-09	4.61	DADPS	8
76980	FALSE	High	HPPSYTLPLSPVLSPTLPAEAPTTQVPHLPR	[K].HPPSYTLPLSPVLSPTLPAEAPTTQVPHLPR.[N]	1xDADPS_click_tag [T/S/Y]	1.2184e-08	0.000172888	1	1	3	16	Q91YD3	Q91YD3 [326-356]		0	3845.01	31	High	4	1.989e-05	4.274e-09	7.01	DADPS	7
77156	FALSE	High	HPTDLLSHPLPLR	[R].HPTDLLSHPLPLR.[R]	1xDADPS_click_tag [S7(100)]	4.94257e-09	0.000172888	1	1	3	123	O88737	O88737 [2052-2064]		0	2027.05	13	High	4	1.989e-05	1.837e-09	6.14	DADPS	8
5867	FALSE	High	AKPSSAGPEPPISQASPSPPGPLSQTPPMQRPVEPQEGPHK	[K].AKPSSAGPEPPISQASPSPPGPLSQTPPMQRPVEPQEGPHK.[S]	1xDADPS_click_tag [S18(99)]	2.67264e-05	0.000172888	1	1	3	6	Q9JM52	Q9JM52 [542-582]		0	4724.33	41	High	5	1.989e-05	5.741e-06	6.53	DADPS	3
75841	FALSE	High	HNNDTQHIWESDSNEFSVIADPR	[K].HNNDTQHIWESDSNEFSVIADPR.[G]	1xDADPS_click_tag [N/T/S]; 1xDeamidated [N14(100)]	2.64655e-09	0.000172888	1	1	3	7	P08113	P08113 [215-237]		0	3243.41	23	High	4	1.989e-05	1.023e-09	6.61	DADPS	2
813	FALSE	High	AAMFPETLDEGMQIPSTQFDAAHPTNVQR	[R].AAMFPETLDEGMQIPSTQFDAAHPTNVQR.[L]	1xDADPS_click_tag [T17(98.6)]; 1xDeamidated [N26(100)]	2.73392e-06	0.000172888	1	1	3	4	Q02248	Q02248 [96-124]		0	3734.69	29	High	4	1.989e-05	6.788e-07	4	DADPS	2
75840	FALSE	High	HNNDTQHIWESDSNEFSVIADPR	[K].HNNDTQHIWESDSNEFSVIADPR.[G]	1xDADPS_click_tag [N/T/S]	2.17178e-14	0.000172888	1	1	4	27	P08113	P08113 [215-237]		0	3242.43	23	High	4	1.989e-05	1.774e-14	8.92	DADPS	8
903	FALSE	High	AANIVIQTEPPVPVSVNSNVTR	[R].AANIVIQTEPPVPVSVNSNVTR.[V]	1xDADPS_click_tag [T8(100)]	0.000373512	0.000172888	1	1	4	40	Q5SFM8	Q5SFM8 [532-553]		0	2836.47	22	High	4	1.989e-05	6.768e-05	3.15	DADPS	8
85938	FALSE	High	KEVVVPVTK	[R].KEVVVPVTK.[S]	1xDADPS_click_tag [T8(100)]	4.12667e-06	0.000172888	1	1	1	8	Q05BC3	Q05BC3 [119-127]		1	1529.84	9	High	3	1.989e-05	9.997e-07	4.14	DADPS	8
86091	FALSE	High	KFGDDYQVVTTSSSGSGLQPQGPGQGPQQQLVPK	[R].KFGDDYQVVTTSSSGSGLQPQGPGQGPQQQLVPK.[K]	1xDADPS_click_tag [T/S/Y]	3.08807e-08	0.000172888	1	1	2	16	P63250	P63250 [7-40]		1	4046.96	34	High	4	1.989e-05	1.022e-08	6.69	DADPS	8
2345	FALSE	High	AEAAAAPAVAPGPAQPGHVSPTPATTSPGEK	[K].AEAAAAPAVAPGPAQPGHVSPTPATTSPGEK.[G]	1xDADPS_click_tag [S20(99.4)]	7.83201e-05	0.000172888	1	1	2	10	O08919	O08919 [244-274]		0	3366.64	31	High	4	1.989e-05	1.573e-05	3.22	DADPS	6
88663	FALSE	High	KLNSSGGGDSDMAAAQPGTEIFNLPAVTTSGAVSSR	[R].KLNSSGGGDSDMAAAQPGTEIFNLPAVTTSGAVSSR.[S]	1xDADPS_click_tag [T28(100)]; 1xDeamidated [N23(100)]	3.16992e-09	0.000172888	1	1	4	12	Q60974	Q60974 [2229-2264]		1	4025.89	36	High	4	1.989e-05	1.211e-09	5.73	DADPS	5
88662	FALSE	High	KLNSSGGGDSDMAAAQPGTEIFNLPAVTTSGAVSSR	[R].KLNSSGGGDSDMAAAQPGTEIFNLPAVTTSGAVSSR.[S]	1xDADPS_click_tag [T28(100)]	5.0817e-09	0.000172888	1	1	3	17	Q60974	Q60974 [2229-2264]		1	4024.9	36	High	4	1.989e-05	1.885e-09	7.21	DADPS	8
3988	FALSE	High	AFNISPNDTSSGSCGINLVTLK	[R].AFNISPNDTSSGSCGINLVTLK.[V]	1xCarbamidomethyl [C14]; 1xDADPS_click_tag [S5(99.2)]	1.51917e-06	0.000172888	1	1	5	8	P11438	P11438 [246-267]		0	2826.35	22	High	3	1.989e-05	3.923e-07	4.07	DADPS	7
85732	FALSE	High	KEPSKTEQLSSMRPAK	[R].KEPSKTEQLSSMRPAK.[S]	1xDADPS_click_tag [T6(100)]	3.67581e-05	0.000172888	1	1	4	6	Q8VHG2	Q8VHG2 [750-765]		2	2348.18	16	High	4	1.989e-05	7.75e-06	4.86	DADPS	3
88373	FALSE	High	KLLPWEEGPGPPPPPLPGPLSQPQASALATVK	[R].KLLPWEEGPGPPPPPLPGPLSQPQASALATVK.[A]	1xDADPS_click_tag [S21(100)]	2.11971e-06	0.000172888	1	1	2	18	D3YZU1	D3YZU1 [1842-1873]		1	3801.01	32	High	4	1.989e-05	5.364e-07	5.29	DADPS	8
87085	FALSE	High	KGTTTNATATSTSTASTAVADAQK	[K].KGTTTNATATSTSTASTAVADAQK.[R]	1xDADPS_click_tag [T5(99)]	1.51438e-08	0.000172888	1	1	7	48	Q02614	Q02614 [229-252]		1	2815.34	24	High	4	1.989e-05	5.241e-09	6.11	DADPS	8
87086	FALSE	High	KGTTTNATATSTSTASTAVADAQK	[K].KGTTTNATATSTSTASTAVADAQK.[R]	1xDADPS_click_tag [T/N/S]; 1xDeamidated [N6(100)]	3.47766e-05	0.000172888	1	1	2	10	Q02614	Q02614 [229-252]		1	2816.33	24	High	3	1.989e-05	7.353e-06	2.92	DADPS	6
87692	FALSE	High	KLAAAAPVAPTAIVTAHADAIPTVEATAAR	[R].KLAAAAPVAPTAIVTAHADAIPTVEATAAR.[R]	1xDADPS_click_tag [T15(100)]	6.25575e-15	0.000172888	1	1	3	37	Q9QYX7	Q9QYX7 [2372-2401]		1	3399.81	30	High	4	1.989e-05	5.526e-15	10.25	DADPS	8
3176	FALSE	High	AEPTPLASSAPPAGSLYSSPVNSSAPLAEDIDPELAR	[K].AEPTPLASSAPPAGSLYSSPVNSSAPLAEDIDPELAR.[Y]	1xDADPS_click_tag [S9(99.1)]; 1xDeamidated [N22(100)]	5.44595e-12	0.000172888	1	1	6	37	Q99LI8	Q99LI8 [292-328]		0	4210.02	37	High	4	1.989e-05	3.119e-12	8.98	DADPS	8
3175	FALSE	High	AEPTPLASSAPPAGSLYSSPVNSSAPLAEDIDPELAR	[K].AEPTPLASSAPPAGSLYSSPVNSSAPLAEDIDPELAR.[Y]	1xDADPS_click_tag [S8(99.1)]	1.49324e-11	0.000172888	1	1	7	50	Q99LI8	Q99LI8 [292-328]		0	4209.04	37	High	4	1.989e-05	8.037e-12	8.84	DADPS	8
87111	FALSE	High	KGVSASSVPFTPSSPLLSCSQEGSR	[R].KGVSASSVPFTPSSPLLSCSQEGSR.[H]	1xCarbamidomethyl [C19]; 1xDADPS_click_tag [S7(99.5)]	0.000174089	0.000172888	1	1	5	16	Q68FF6	Q68FF6 [567-591]		1	3096.48	25	High	3	1.989e-05	3.313e-05	3.77	DADPS	7
87558	FALSE	High	KKPDPLEIGYQAHLPPESLSQLVSR	[K].KKPDPLEIGYQAHLPPESLSQLVSR.[Q]	1xDADPS_click_tag [S18(99.4)]	2.41607e-11	0.000172888	1	1	4	136	O88737	O88737 [2770-2794]		1	3333.73	25	High	4	1.989e-05	1.26e-11	9.15	DADPS	8
86260	FALSE	High	KFSAPGQLCVPMTSNLGGSTPISAASATSLGHFTK	[R].KFSAPGQLCVPMTSNLGGSTPISAASATSLGHFTK.[S]	1xCarbamidomethyl [C9]; 1xDADPS_click_tag [S/N/T]	3.90366e-09	0.000172888	1	1	2	10	P83741	P83741 [2279-2313]		1	4051.97	35	High	4	1.989e-05	1.475e-09	6.71	DADPS	5
2511	FALSE	High	AEDNSCHLAPVSIPEPHTATVSPPTDEAAGEAGLTDESPAGNLPGSSFSHSALSGDR	[K].AEDNSCHLAPVSIPEPHTATVSPPTDEAAGEAGLTDESPAGNLPGSSFSHSALSGDR.[K]	1xCarbamidomethyl [C6]; 1xDADPS_click_tag [T35(100)]; 2xDeamidated [N4(100); N42(100)]	1.73891e-05	0.000172888	1	1	3	8	Q9QYR6	Q9QYR6 [1230-1286]		0	6243.8	57	High	5	1.989e-05	3.836e-06	5.39	DADPS	3
86261	FALSE	High	KFSAPGQLCVPMTSNLGGSTPISAASATSLGHFTK	[R].KFSAPGQLCVPMTSNLGGSTPISAASATSLGHFTK.[S]	1xCarbamidomethyl [C9]; 1xDADPS_click_tag [S14(99.5)]; 1xDeamidated [N15(100)]	1.20353e-07	0.000172888	1	1	4	7	P83741	P83741 [2279-2313]		1	4052.96	35	High	4	1.989e-05	3.651e-08	5.57	DADPS	4
3715	FALSE	High	AEVPVTIVVNGHSEGSALVR	[K].AEVPVTIVVNGHSEGSALVR.[S]	1xDADPS_click_tag [T6(100)]; 1xDeamidated [N10(100)]	2.37963e-06	0.000172888	1	1	1	18	Q80YR4	Q80YR4 [623-642]		0	2566.3	20	High	3	1.989e-05	5.956e-07	2.91	DADPS	8
87952	FALSE	High	KIEITVEPSQRPGTAITR	[K].KIEITVEPSQRPGTAITR.[S]	1xDADPS_click_tag [T17(99.3)]	1.52846e-08	0.000172888	1	1	3	21	Q571K4	Q571K4 [369-386]		1	2527.34	18	High	4	1.989e-05	5.292e-09	6.74	DADPS	8
2464	FALSE	High	AECPDSTVLAPACPAPSEVTISPAVATIAPSK	[R].AECPDSTVLAPACPAPSEVTISPAVATIAPSK.[A]	2xCarbamidomethyl [C3; C13]; 1xDADPS_click_tag [T27(100)]	3.52607e-06	0.000172888	1	1	4	44	Q8R3Q2	Q8R3Q2 [833-864]		0	3738.81	32	High	4	1.989e-05	8.635e-07	5.9	DADPS	8
2510	FALSE	High	AEDNSCHLAPVSIPEPHTATVSPPTDEAAGEAGLTDESPAGNLPGSSFSHSALSGDR	[K].AEDNSCHLAPVSIPEPHTATVSPPTDEAAGEAGLTDESPAGNLPGSSFSHSALSGDR.[K]	1xCarbamidomethyl [C6]; 1xDADPS_click_tag [T/S/N]; 1xDeamidated [N42(100)]	1.49823e-06	0.000172888	1	1	2	4	Q9QYR6	Q9QYR6 [1230-1286]		0	6242.81	57	High	5	1.989e-05	3.872e-07	6.51	DADPS	2
86754	FALSE	High	KGLVSGGVYNSHVGCLPYTIPPCEHHVNGSRPPCTGEGDTPR	[K].KGLVSGGVYNSHVGCLPYTIPPCEHHVNGSRPPCTGEGDTPR.[C]	3xCarbamidomethyl [C15; C23; C34]; 1xDADPS_click_tag [S30(100)]; 1xDeamidated [N28(100)]	4.91269e-07	0.000172888	1	1	3	11	P10605	P10605 [165-206]		1	5091.34	42	High	6	1.989e-05	1.362e-07	7.65	DADPS	3
90835	FALSE	High	KPCQNEASCIDANEKQDGSNFTCLCLPGYTGELCQSK	[R].KPCQNEASCIDANEKQDGSNFTCLCLPGYTGELCQSK.[I]	5xCarbamidomethyl [C3; C9; C23; C25; C34]; 1xDADPS_click_tag [S/T/N/Y]; 1xDeamidated [N20(99.1)]	9.72802e-08	0.000172888	1	1	4	8	Q8JZM4	Q8JZM4 [356-392]		1	4812.05	37	High	4	1.989e-05	2.989e-08	6.41	DADPS	4
1891	FALSE	High	ADASLFPPASTPSSLPGLEVSR	[R].ADASLFPPASTPSSLPGLEVSR.[N]	1xDADPS_click_tag [S/T]	5.91146e-07	0.000172888	1	1	3	45	E9QAT4	E9QAT4 [118-139]		0	2730.35	22	High	3	1.989e-05	1.619e-07	4.53	DADPS	8
90836	FALSE	High	KPCQNEASCIDANEKQDGSNFTCLCLPGYTGELCQSK	[R].KPCQNEASCIDANEKQDGSNFTCLCLPGYTGELCQSK.[I]	5xCarbamidomethyl [C3; C9; C23; C25; C34]; 1xDADPS_click_tag [T22(100)]; 2xDeamidated [N13(100); N20(100)]	1.85927e-07	0.000172888	1	1	3	16	Q8JZM4	Q8JZM4 [356-392]		1	4813.03	37	High	4	1.989e-05	5.484e-08	5.39	DADPS	7
4917	FALSE	High	AGNLYDISEDNSLQELDQPAAPVAVSSNASTTK	[K].AGNLYDISEDNSLQELDQPAAPVAVSSNASTTK.[Y]	1xDADPS_click_tag [S/N/Y/T]; 1xDeamidated [N11(100)]	8.57049e-06	0.000172888	1	1	2	6	Q01097	Q01097 [1248-1280]		0	3937.83	33	High	4	1.989e-05	1.977e-06	3.92	DADPS	6
91126	FALSE	High	KPHTSLTTAASPVSTSAGGIMTAPAIDIFSTPSSSNSTSK	[K].KPHTSLTTAASPVSTSAGGIMTAPAIDIFSTPSSSNSTSK.[L]	1xOxidation [M21(100)]; 1xDADPS_click_tag [T22(98.6)]	6.13491e-05	0.000172888	1	1	3	6	Q7M6Y3	Q7M6Y3 [349-388]		0	4453.16	40	High	4	1.989e-05	1.249e-05	4.61	DADPS	4
91125	FALSE	High	KPHTSLTTAASPVSTSAGGIMTAPAIDIFSTPSSSNSTSK	[K].KPHTSLTTAASPVSTSAGGIMTAPAIDIFSTPSSSNSTSK.[L]	1xDADPS_click_tag [T22(100)]; 1xDeamidated [N36(100)]	1.55923e-10	0.000172888	1	1	4	10	Q7M6Y3	Q7M6Y3 [349-388]		0	4438.14	40	High	4	1.989e-05	7.211e-11	8.73	DADPS	5
91124	FALSE	High	KPHTSLTTAASPVSTSAGGIMTAPAIDIFSTPSSSNSTSK	[K].KPHTSLTTAASPVSTSAGGIMTAPAIDIFSTPSSSNSTSK.[L]	1xDADPS_click_tag [T8(98.9)]	2.50272e-15	0.000172888	1	1	3	18	Q7M6Y3	Q7M6Y3 [349-388]		0	4437.16	40	High	4	1.989e-05	2.347e-15	11.74	DADPS	8
90837	FALSE	High	KPCQNEASCIDANEKQDGSNFTCLCLPGYTGELCQSK	[R].KPCQNEASCIDANEKQDGSNFTCLCLPGYTGELCQSK.[I]	5xCarbamidomethyl [C3; C9; C23; C25; C34]; 1xDADPS_click_tag [T22(99.2)]; 3xDeamidated [N5(100); N13(100); N20(100)]	0.000347526	0.000172888	1	1	2	5	Q8JZM4	Q8JZM4 [356-392]		1	4814.01	37	High	5	1.989e-05	6.328e-05	4.53	DADPS	5
4916	FALSE	High	AGNLYDISEDNSLQELDQPAAPVAVSSNASTTK	[K].AGNLYDISEDNSLQELDQPAAPVAVSSNASTTK.[Y]	1xDADPS_click_tag [S/N/Y/T]	2.03485e-05	0.000172888	1	1	1	5	Q01097	Q01097 [1248-1280]		0	3936.85	33	High	4	1.989e-05	4.443e-06	3.19	DADPS	5
4854	FALSE	High	AGLVPFTESSVSK	[K].AGLVPFTESSVSK.[L]	1xDADPS_click_tag [T7(100)]	1.14561e-06	0.000172888	1	1	1	15	Q3UHF7	Q3UHF7 [245-257]		0	1852.92	13	High	3	1.989e-05	3.006e-07	4.77	DADPS	8
4842	FALSE	High	AGLTGVTCEDDVDECER	[K].AGLTGVTCEDDVDECER.[E]	2xCarbamidomethyl [C8; C15]; 1xDADPS_click_tag [T]	2.59957e-05	0.000172888	1	1	2	15	Q8BNA6	Q8BNA6 [4087-4103]		0	2457	17	High	3	1.989e-05	5.586e-06	2.97	DADPS	8
90898	FALSE	High	KPDPLEIGYQAHLPPESLSQLVSR	[K].KPDPLEIGYQAHLPPESLSQLVSR.[Q]	1xDADPS_click_tag [S/Y]	4.95049e-08	0.000172888	1	1	5	42	O88737	O88737 [2771-2794]		0	3205.64	24	High	4	1.989e-05	1.591e-08	6.81	DADPS	8
83249	FALSE	High	KAEAAAAPAVAPGPAQPGHVSPTPATTSPGEK	[K].KAEAAAAPAVAPGPAQPGHVSPTPATTSPGEK.[G]	1xDADPS_click_tag [T/S]	1.26053e-07	0.000172888	1	1	2	8	O08919	O08919 [243-274]		1	3494.74	32	High	4	1.989e-05	3.82e-08	5.56	DADPS	4
83282	FALSE	High	KAEGATLSNATGAVESTSQAGDR	[K].KAEGATLSNATGAVESTSQAGDR.[G]	1xDADPS_click_tag [T/S/N]	0.000471562	0.000172888	1	1	5	12	Q61644	Q61644 [319-341]		1	2752.29	23	High	4	1.989e-05	8.427e-05	2.35	DADPS	7
2092	FALSE	High	ADIKPVIVTDSSITTSLQTADK	[K].ADIKPVIVTDSSITTSLQTADK.[A]	1xDADPS_click_tag [T9(99.6)]	0.000448951	0.000172888	1	1	2	5	Q5SPL2	Q5SPL2 [464-485]		0	2834.45	22	High	3	1.989e-05	8.059e-05	2.56	DADPS	3
7435	FALSE	High	ALTAAIEAANAQIHGPASQHMGSNAAAVTTTTTIATVTTEDR	[K].ALTAAIEAANAQIHGPASQHMGSNAAAVTTTTTIATVTTEDR.[K]	1xDADPS_click_tag [T29(98.7)]	5.46342e-10	0.000172888	1	1	7	45	Q9D415	Q9D415 [614-655]		0	4695.28	42	High	4	1.989e-05	2.335e-10	6.25	DADPS	8
7451	FALSE	High	ALTAAIEAANAQIHGPASQHMGSNAAAVTTTTTIATVTTEDRK	[K].ALTAAIEAANAQIHGPASQHMGSNAAAVTTTTTIATVTTEDRK.[K]	1xOxidation [M21(100)]; 1xDADPS_click_tag [S/T/N]; 2xDeamidated [N10(100); N24(100)]	0.000151063	0.000172888	1	1	1	7	Q9D415	Q9D415 [614-656]		1	4841.34	43	High	5	1.989e-05	2.911e-05	4.42	DADPS	6
7436	FALSE	High	ALTAAIEAANAQIHGPASQHMGSNAAAVTTTTTIATVTTEDR	[K].ALTAAIEAANAQIHGPASQHMGSNAAAVTTTTTIATVTTEDR.[K]	1xDADPS_click_tag [S23(98.7)]; 1xDeamidated [N24(98.7)]	1.5309e-07	0.000172888	1	1	7	32	Q9D415	Q9D415 [614-655]		0	4696.26	42	High	5	1.989e-05	4.571e-08	6.67	DADPS	7
7508	FALSE	High	ALTPVSIAHGTPVMR	[R].ALTPVSIAHGTPVMR.[L]	1xDADPS_click_tag [S6(99.6)]	0.000167068	0.000172888	1	1	3	16	Q9JHC9	Q9JHC9 [497-511]		0	2081.07	15	High	3	1.989e-05	3.187e-05	3.42	DADPS	8
7446	FALSE	High	ALTAAIEAANAQIHGPASQHMGSNAAAVTTTTTIATVTTEDRK	[K].ALTAAIEAANAQIHGPASQHMGSNAAAVTTTTTIATVTTEDRK.[K]	1xDADPS_click_tag [S/N/T]	0.000226869	0.000172888	1	1	1	1	Q9D415	Q9D415 [614-656]		1	4823.37	43	High	5	1.989e-05	4.254e-05	2.59	DADPS	1
7437	FALSE	High	ALTAAIEAANAQIHGPASQHMGSNAAAVTTTTTIATVTTEDR	[K].ALTAAIEAANAQIHGPASQHMGSNAAAVTTTTTIATVTTEDR.[K]	1xDADPS_click_tag [T3(100)]; 2xDeamidated [N10(100); N24(100)]	7.74129e-06	0.000172888	1	1	4	21	Q9D415	Q9D415 [614-655]		0	4697.25	42	High	5	1.989e-05	1.802e-06	4.72	DADPS	7
656	FALSE	High	AALAHSEIATTQAASTK	[R].AALAHSEIATTQAASTK.[A]	1xDADPS_click_tag [T/S]	2.93013e-09	0.000172888	1	1	3	15	Q9QXS1	Q9QXS1 [2752-2768]		0	2202.09	17	High	3	1.989e-05	1.126e-09	3.7	DADPS	5
70168	FALSE	High	HGSGSGGPDLVQYQPQHGPGLSAPQGLAPLR	[R].HGSGSGGPDLVQYQPQHGPGLSAPQGLAPLR.[S]	1xDADPS_click_tag [S22(100)]	1.5712e-11	0.000172888	1	1	3	106	O88737	O88737 [2120-2150]		0	3609.77	31	High	4	1.989e-05	8.424e-12	9.54	DADPS	8
7440	FALSE	High	ALTAAIEAANAQIHGPASQHMGSNAAAVTTTTTIATVTTEDR	[K].ALTAAIEAANAQIHGPASQHMGSNAAAVTTTTTIATVTTEDR.[K]	1xOxidation [M21(100)]; 1xDADPS_click_tag [S23(98.9)]; 2xDeamidated [N10(100); N24(100)]	2.18263e-08	0.000172888	1	1	5	31	Q9D415	Q9D415 [614-655]		0	4713.24	42	High	4	1.989e-05	7.393e-09	4.83	DADPS	8
7438	FALSE	High	ALTAAIEAANAQIHGPASQHMGSNAAAVTTTTTIATVTTEDR	[K].ALTAAIEAANAQIHGPASQHMGSNAAAVTTTTTIATVTTEDR.[K]	1xOxidation [M21(100)]; 1xDADPS_click_tag [T29(96.9)]	4.06314e-10	0.000172888	1	1	6	67	Q9D415	Q9D415 [614-655]		0	4711.27	42	High	4	1.989e-05	1.774e-10	6.3	DADPS	8
95510	FALSE	High	LAAAAPVAPTAIVTAHADAIPTVEATAAR	[K].LAAAAPVAPTAIVTAHADAIPTVEATAAR.[R]	1xDADPS_click_tag [T14(100)]	5.11164e-14	0.000172888	1	1	3	127	Q9QYX7	Q9QYX7 [2373-2401]		0	3271.72	29	High	4	1.989e-05	3.946e-14	10.25	DADPS	8
70263	FALSE	High	HGSVGSSIKDEASLPDCSSPQQPITVPGHSVGQPISTGSQTLVAK	[K].HGSVGSSIKDEASLPDCSSPQQPITVPGHSVGQPISTGSQTLVAK.[K]	1xCarbamidomethyl [C17]; 1xDADPS_click_tag [T25(98.2)]	5.21725e-07	0.000172888	1	1	3	7	P59759	P59759 [614-658]		1	5072.47	45	High	5	1.989e-05	1.441e-07	6.48	DADPS	5
7439	FALSE	High	ALTAAIEAANAQIHGPASQHMGSNAAAVTTTTTIATVTTEDR	[K].ALTAAIEAANAQIHGPASQHMGSNAAAVTTTTTIATVTTEDR.[K]	1xOxidation [M21(100)]; 1xDADPS_click_tag [S23(95.4)]; 1xDeamidated [N10(97.7)]	1.68953e-09	0.000172888	1	1	16	76	Q9D415	Q9D415 [614-655]		0	4712.26	42	High	4	1.989e-05	6.719e-10	5.12	DADPS	8
95511	FALSE	High	LAAAAPVAPTAIVTAHADAIPTVEATAAR	[K].LAAAAPVAPTAIVTAHADAIPTVEATAAR.[R]	2xDADPS_click_tag [T10(100); T14(100)]	0.00044099	0.000172888	1	1	3	13	Q9QYX7	Q9QYX7 [2373-2401]		0	3802.93	29	High	4	1.989e-05	7.935e-05	2.41	DADPS	5
95542	FALSE	High	LAADGAAKPPLAVPTVAPGLATTTAAAQPSYPSQEQR	[K].LAADGAAKPPLAVPTVAPGLATTTAAAQPSYPSQEQR.[I]	1xDADPS_click_tag [T22(98.5)]	0.00019516	0.000172888	1	1	2	3	Q9QXD8	Q9QXD8 [91-127]		0	4148.11	37	High	4	1.989e-05	3.698e-05	4.04	DADPS	3
7444	FALSE	High	ALTAAIEAANAQIHGPASQHMGSNAAAVTTTTTIATVTTEDR	[K].ALTAAIEAANAQIHGPASQHMGSNAAAVTTTTTIATVTTEDR.[K]	1xDeamidated [N10]; 1xOxidation [M21]; 2xDADPS_click_tag [S18; S23]	0.000174887	0.000172888	1	1	1	4	Q9D415	Q9D415 [614-655]		0	5243.48	42	High	5	1.989e-05	3.332e-05	3.98	DADPS	4
7145	FALSE	High	AIQAGYSQDDECIPVMTSSNMTSTIR	[R].AIQAGYSQDDECIPVMTSSNMTSTIR.[S]	1xCarbamidomethyl [C12]; 1xDADPS_click_tag [T17(99.4)]	5.14533e-07	0.000172888	1	1	4	37	Q8BJ42	Q8BJ42 [578-603]		0	3406.51	26	High	3	1.989e-05	1.421e-07	4.5	DADPS	8
95950	FALSE	High	IAEVMAVMPSITYSAATSPLSPVSPHYSSK	[K].IAEVMAVMPSITYSAATSPLSPVSPHYSSK.[F]	1xDADPS_click_tag [S10(99.6)]	1.12982e-06	0.000172888	1	1	3	8	Q7TQE6	Q7TQE6 [614-643]		0	3652.78	30	High	4	1.989e-05	2.969e-07	5.02	DADPS	4
95804	FALSE	High	LADVSAPSGGPPPPHSPYSGPPSR	[K].LADVSAPSGGPPPPHSPYSGPPSR.[G]	1xDADPS_click_tag [S5(100)]	1.14166e-05	0.000172888	1	1	3	35	Q9QWI6	Q9QWI6 [544-567]		0	2858.36	24	High	3	1.989e-05	2.586e-06	4.36	DADPS	8
7146	FALSE	High	AIQAGYSQDDECIPVMTSSNMTSTIR	[R].AIQAGYSQDDECIPVMTSSNMTSTIR.[S]	1xCarbamidomethyl [C12]; 1xDADPS_click_tag [T/S/Y/N]; 1xDeamidated [N20(100)]	3.36703e-05	0.000172888	1	1	4	14	Q8BJ42	Q8BJ42 [578-603]		0	3407.49	26	High	3	1.989e-05	7.119e-06	2.51	DADPS	7
562	FALSE	High	AAGLLGTNSVSFSQASGNMGTNPPTMTR	[R].AAGLLGTNSVSFSQASGNMGTNPPTMTR.[V]	1xDADPS_click_tag [T/N/S]	1.18469e-05	0.000172888	1	1	4	9	P0CG14	P0CG14 [285-312]		0	3298.53	28	High	3	1.989e-05	2.677e-06	3.28	DADPS	7
95691	FALSE	High	LACSEAPTDVSK	[K].LACSEAPTDVSK.[T]	1xCarbamidomethyl [C3]; 1xDADPS_click_tag [S4(100)]	2.0905e-06	0.000172888	1	1	1	60	P58871	P58871 [257-268]		0	1808.82	12	High	3	1.989e-05	5.28e-07	4.28	DADPS	8
73843	FALSE	High	HLSNVSSTGSIDMVDSPQLATLADEVSASLAK	[R].HLSNVSSTGSIDMVDSPQLATLADEVSASLAK.[Q]	1xDADPS_click_tag [S16(100)]	6.72805e-10	0.000172888	1	1	3	12	P10637	P10637 [699-730]		0	3774.82	32	High	4	1.989e-05	2.843e-10	5.63	DADPS	6
73844	FALSE	High	HLSNVSSTGSIDMVDSPQLATLADEVSASLAK	[R].HLSNVSSTGSIDMVDSPQLATLADEVSASLAK.[Q]	1xDADPS_click_tag [S16(100)]; 1xDeamidated [N4(100)]	2.0905e-06	0.000172888	1	1	2	16	P10637	P10637 [699-730]		0	3775.81	32	High	4	1.989e-05	5.278e-07	4.05	DADPS	7
99	FALSE	High	AAAGPLPPISADTR	[R].AAAGPLPPISADTR.[D]	1xDADPS_click_tag [S10(100)]	6.24896e-07	0.000172888	1	1	2	28	Q9QYX7	Q9QYX7 [4304-4317]		0	1867.94	14	High	3	1.989e-05	1.706e-07	4.37	DADPS	8
69220	FALSE	High	HGAPGPSHTVAAPQAAAAAALR	[K].HGAPGPSHTVAAPQAAAAAALR.[R]	1xDADPS_click_tag [T9(100)]	1.47056e-09	0.000172888	1	1	3	31	Q80U93	Q80U93 [1083-1104]		0	2553.28	22	High	4	1.989e-05	5.909e-10	7.43	DADPS	8
69227	FALSE	High	HGAPSAPGALQPLTSSSAGPAQPGNVAGAGPGPTEGFTEK	[K].HGAPSAPGALQPLTSSSAGPAQPGNVAGAGPGPTEGFTEK.[N]	1xDADPS_click_tag [S17(98.7)]; 1xDeamidated [N25(100)]	7.97295e-08	0.000172888	1	1	2	7	Q3UHH1	Q3UHH1 [1046-1085]		0	4200.99	40	High	4	1.989e-05	2.481e-08	5.5	DADPS	4
7280	FALSE	High	ALRPVPQLAAEGDAVVFSAPQEVQVAK	[K].ALRPVPQLAAEGDAVVFSAPQEVQVAK.[M]	1xDADPS_click_tag [S18(100)]	7.17572e-05	0.000172888	1	1	1	14	Q9JIL5	Q9JIL5 [808-834]		0	3321.73	27	High	4	1.989e-05	1.448e-05	4.41	DADPS	7
563	FALSE	High	AAGLLGTNSVSFSQASGNMGTNPPTMTR	[R].AAGLLGTNSVSFSQASGNMGTNPPTMTR.[V]	1xDADPS_click_tag [T/S/N]; 1xDeamidated [N8(100)]	0.000143638	0.000172888	1	1	2	9	P0CG14	P0CG14 [285-312]		0	3299.51	28	High	3	1.989e-05	2.777e-05	2.81	DADPS	7
185137	FALSE	High	SLPVHTSPQNMLMFQQPEFQLPVTEPDINNR	[R].SLPVHTSPQNMLMFQQPEFQLPVTEPDINNR.[L]	1xDADPS_click_tag [T24(97.4)]	0.000634611	0.000321815	1	1	2	4	Q8CBY1	Q8CBY1 [658-688]		0	4138.98	31	High	4	5.296e-05	0.0001113	3.46	DADPS	2
127296	FALSE	High	MEDTLVNNVPLPNTLPLPK	[K].MEDTLVNNVPLPNTLPLPK.[R]	1xDADPS_click_tag [N/T]	0.00069893	0.000321815	1	1	3	16	Q3TLH4	Q3TLH4 [2160-2178]		0	2636.35	19	High	3	5.296e-05	0.0001222	3.23	DADPS	8
185180	FALSE	High	SIQDLTVTGTEPGQVSSR	[R].SIQDLTVTGTEPGQVSSR.[S]	1xDADPS_click_tag [S1(99.4)]	0.00118317	0.000321815	1	1	1	2	Q62073	Q62073 [412-429]		0	2406.16	18	High	3	5.296e-05	0.0002009	2.23	DADPS	2
185635	FALSE	High	SLSVPGSEDIPPPPTTSPPEPPYSTPPAPSSSGR	[R].SLSVPGSEDIPPPPTTSPPEPPYSTPPAPSSSGR.[L]	2xDADPS_click_tag [S1(99.4); S3(99.4)]	0.000568329	0.000321815	1	1	3	10	D3YZU1	D3YZU1 [919-952]		0	4448.08	34	High	4	3.923e-05	0.0001005	3.73	DADPS	5
195455	FALSE	High	SYSTSSPINIVVSSAGLSPIR	[K].SYSTSSPINIVVSSAGLSPIR.[V]	1xDADPS_click_tag [S13(100)]; 1xDeamidated [N9(100)]	0.000992623	0.000321815	1	1	3	17	O35927	O35927 [307-327]		0	2667.34	21	High	3	5.296e-05	0.0001699	3.03	DADPS	5
25353	FALSE	High	DLSGIHTTDAITSLSALHQSQPMPR	[R].DLSGIHTTDAITSLSALHQSQPMPR.[S]	3xDADPS_click_tag [T8(99.1); T/S]	0.000975721	0.000321815	1	1	2	2	Q9QYX7	Q9QYX7 [3046-3070]		0	4269.99	25	High	4	5.296e-05	0.0001674	3.48	DADPS	1
218262	FALSE	High	VSEGPRPFAPVFFQSDDKVSLQDPSALATSK	[R].VSEGPRPFAPVFFQSDDKVSLQDPSALATSK.[E]	1xDADPS_click_tag [S15(100)]	0.00120359	0.000321815	1	1	2	4	P20357	P20357 [332-362]		1	3851.9	31	High	4	5.296e-05	0.000204	4.29	DADPS	2
166106	FALSE	High	QISAVQPSIINLSAASSLGTPVTMDSK	[R].QISAVQPSIINLSAASSLGTPVTMDSK.[T]	1xDeamidated [N11]; 2xDADPS_click_tag [S/T]	0.000776079	0.000321815	1	1	2	6	Q9QYX7	Q9QYX7 [2695-2721]		0	3778.84	27	High	3	5.296e-05	0.0001346	2.66	DADPS	5
42312	FALSE	High	ESGFSSCQLSCQPQGSAHAFGSGLVVPTTNHGDTQAPAPESPPVVVK	[R].ESGFSSCQLSCQPQGSAHAFGSGLVVPTTNHGDTQAPAPESPPVVVK.[Q]	2xCarbamidomethyl [C7; C11]; 1xDADPS_click_tag [T/S/N]; 1xDeamidated [N30(100)]	0.00113848	0.000321815	1	1	3	11	Q8K4J6	Q8K4J6 [611-657]		0	5352.47	47	High	5	5.296e-05	0.0001938	3.56	DADPS	5
49862	FALSE	High	FSTGGLSISGLNPLPNPSYLLPPR	[R].FSTGGLSISGLNPLPNPSYLLPPR.[I]	1xDADPS_click_tag [S/T/N/Y]	0.0011631	0.000321815	1	1	1	9	P46660	P46660 [407-430]		0	3028.56	24	High	3	5.296e-05	0.0001979	2.97	DADPS	6
117667	FALSE	High	ITKPGSIDSNNQLFAPGGR	[K].ITKPGSIDSNNQLFAPGGR.[L]	1xDADPS_click_tag [T2(100)]	0.000807018	0.000321815	1	1	1	8	Q6NZJ6	Q6NZJ6 [1076-1094]		0	2503.24	19	High	3	5.296e-05	0.0001399	2.33	DADPS	5
207196	FALSE	High	TTDTCPKPTGLPLTSNMSLNLVTSADYK	[K].TTDTCPKPTGLPLTSNMSLNLVTSADYK.[L]	1xCarbamidomethyl [C5]; 1xDADPS_click_tag [T/S/N/Y]; 2xDeamidated [N16(100); N20(100)]	0.000821136	0.000321815	1	1	1	2	Q9QYX7	Q9QYX7 [2459-2486]		0	3558.67	28	High	4	5.296e-05	0.0001421	2.12	DADPS	2
165727	FALSE	High	QLLPSTATVR	[R].QLLPSTATVR.[A]	2xDADPS_click_tag [S5(100); T6(100)]	0.00071751	0.000321815	1	1	1	6	O88737	O88737 [2184-2193]		0	2148.07	10	High	3	5.296e-05	0.0001251	3.2	DADPS	4
170222	FALSE	High	QTETLTSNLR	[R].QTETLTSNLR.[M]	1xDADPS_click_tag [T2(100)]	0.000793127	0.000321815	1	1	2	7	Q8K0L9	Q8K0L9 [479-488]		0	1693.82	10	High	3	5.296e-05	0.0001371	3.02	DADPS	3
207336	FALSE	High	TTGYPSSPATTTSGTALR	[R].TTGYPSSPATTTSGTALR.[L]	1xDADPS_click_tag [Y4(99.1)]	0.000583609	0.000321815	1	1	2	11	Q09XV5	Q09XV5 [2514-2531]		0	2300.09	18	High	3	5.296e-05	0.0001032	2.22	DADPS	8
91130	FALSE	High	KPHTVVVQMGEGTAGTVTTLLPEEPAGALDLTGMRPESQLACCDMVYK	[R].KPHTVVVQMGEGTAGTVTTLLPEEPAGALDLTGMRPESQLACCDMVYK.[F]	2xCarbamidomethyl [C42; C43]; 1xDADPS_click_tag [T/S/Y]	0.000708163	0.000321815	1	1	1	3	O88737	O88737 [1864-1911]		0	5689.72	48	High	5	5.296e-05	0.0001236	3.3	DADPS	2
63989	FALSE	High	GTTASAASVASSSSSSFQPSPENCR	[K].GTTASAASVASSSSSSFQPSPENCR.[Q]	1xCarbamidomethyl [C24]; 1xDADPS_click_tag [T/S/N]	0.00103169	0.000321815	1	1	2	12	Q6PAL7	Q6PAL7 [1069-1093]		0	3004.31	25	High	3	5.296e-05	0.0001765	2.17	DADPS	8
120836	FALSE	High	LYLQMWEHYAAGNKPDHMIKPVEVTESA	[R].LYLQMWEHYAAGNKPDHMIKPVEVTESA.[-]	1xOxidation [M18(100)]; 1xDADPS_click_tag [S27(97.8)]; 1xDeamidated [N13(100)]	0.00105856	0.000321815	1	1	3	8	Q8CGY8	Q8CGY8 [1019-1046]		0	3805.77	28	High	5	5.296e-05	0.0001805	3.67	DADPS	7
120835	FALSE	High	LYLQMWEHYAAGNKPDHMIKPVEVTESA	[R].LYLQMWEHYAAGNKPDHMIKPVEVTESA.[-]	1xOxidation [M18(100)]; 1xDADPS_click_tag [N/T/S/Y]	0.00107686	0.000321815	1	1	2	5	Q8CGY8	Q8CGY8 [1019-1046]		0	3804.79	28	High	5	5.296e-05	0.0001839	3.06	DADPS	4
217001	FALSE	High	VPEVTKPSLSQPTAASPIGSSPSPPVNGGNNAK	[K].VPEVTKPSLSQPTAASPIGSSPSPPVNGGNNAK.[R]	1xDADPS_click_tag [S16(99.2)]; 1xDeamidated [N27(100)]	0.000645873	0.000321815	1	1	2	2	Q8BKI2	Q8BKI2 [75-107]		0	3717.84	33	High	4	5.296e-05	0.0001134	2.99	DADPS	2
119145	FALSE	High	LVGGPVAGGDPNQTIQGQYCDICTAANSNK	[K].LVGGPVAGGDPNQTIQGQYCDICTAANSNK.[A]	2xCarbamidomethyl [C20; C23]; 1xDADPS_click_tag [N/T/Y/S]	0.000563321	0.000321815	1	1	1	3	Q61001	Q61001 [89-118]		0	3636.65	30	High	3	3.923e-05	9.962e-05	2.57	DADPS	3
216943	FALSE	High	VPDTVDPFDQFLLSSNSDTQPCSKPDLFGEFLNSDSVASSTAFPSTHSAPPPSCSTAFLHLGDLPAEPSK	[K].VPDTVDPFDQFLLSSNSDTQPCSKPDLFGEFLNSDSVASSTAFPSTHSAPPPSCSTAFLHLGDLPAEPSK.[V]	2xCarbamidomethyl [C22; C54]; 1xDADPS_click_tag [S/N/T]; 1xDeamidated [N16(99.1)]	0.000766016	0.000321815	1	1	3	5	Q99KY4	Q99KY4 [953-1022]		0	7996.68	70	High	6	5.296e-05	0.0001331	4.87	DADPS	4
7702	FALSE	High	ALYPNPPLSMGQYLQTEPIVLGPPNLR	[R].ALYPNPPLSMGQYLQTEPIVLGPPNLR.[R]	1xDADPS_click_tag [Y3(98.6)]; 1xDeamidated [N5(100)]	0.000967375	0.000321815	1	1	4	12	Q3UHF7	Q3UHF7 [2133-2159]		0	3510.78	27	High	3	5.296e-05	0.0001657	3.3	DADPS	5
179066	FALSE	High	SEGHEEKPLPPAQSQTQEGGPAAGK	[R].SEGHEEKPLPPAQSQTQEGGPAAGK.[A]	1xDADPS_click_tag [S/T]	0.000782857	0.000321815	1	1	3	16	Q7TSJ2	Q7TSJ2 [294-318]		0	3061.43	25	High	4	5.296e-05	0.0001359	2.57	DADPS	8
217294	FALSE	High	VPQTLPLGLESSIPLCLPSTSDNAASLGGSK	[K].VPQTLPLGLESSIPLCLPSTSDNAASLGGSK.[R]	1xCarbamidomethyl [C16]; 1xDADPS_click_tag [S/T/N]	0.00114826	0.000321815	1	1	1	2	Q3UHF7	Q3UHF7 [1397-1427]		0	3640.83	31	High	4	5.296e-05	0.0001954	2.97	DADPS	2
119551	FALSE	High	LVNESEMPVPPGHLNSTGVLLEVGGVLPMIHGGEIQPTTSAVAASPAASGAPTLSR	[R].LVNESEMPVPPGHLNSTGVLLEVGGVLPMIHGGEIQPTTSAVAASPAASGAPTLSR.[L]	1xDADPS_click_tag [T17(97.4)]	0.000555887	0.000321815	1	1	1	1	Q8R3B7	Q8R3B7 [287-342]		0	6045.06	56	High	5	3.923e-05	9.85e-05	3.65	DADPS	1
119552	FALSE	High	LVNESEMPVPPGHLNSTGVLLEVGGVLPMIHGGEIQPTTSAVAASPAASGAPTLSR	[R].LVNESEMPVPPGHLNSTGVLLEVGGVLPMIHGGEIQPTTSAVAASPAASGAPTLSR.[L]	1xDADPS_click_tag [S/T/N]; 1xDeamidated [N15(100)]	0.000963227	0.000321815	1	1	1	3	Q8R3B7	Q8R3B7 [287-342]		0	6046.04	56	High	5	5.296e-05	0.0001655	3.62	DADPS	3
46295	FALSE	High	FEYPPPPVSLGSSSHAAR	[R].FEYPPPPVSLGSSSHAAR.[L]	1xDADPS_click_tag [Y3(100)]	0.000648717	0.000321815	1	1	2	23	Q8K3X4	Q8K3X4 [151-168]		0	2430.16	18	High	4	5.296e-05	0.0001136	3.43	DADPS	8
23746	FALSE	High	DHFFQQETVVTSEPYR	[K].DHFFQQETVVTSEPYR.[S]	1xDADPS_click_tag [S12(98.9)]	0.000612642	0.000321815	1	1	5	17	Q924S8	Q924S8 [155-170]		0	2514.14	16	High	3	5.296e-05	0.0001077	3.19	DADPS	8
182128	FALSE	High	SGSIDDSFTDFQEMPASSK	[K].SGSIDDSFTDFQEMPASSK.[T]	1xDADPS_click_tag [S/T]	0.000967375	0.000321815	1	1	3	4	Q5SV85	Q5SV85 [465-483]		0	2580.09	19	High	3	5.296e-05	0.000166	2.85	DADPS	3
86886	FALSE	High	KGQDSEPSLNLLSPHSK	[K].KGQDSEPSLNLLSPHSK.[G]	1xDADPS_click_tag [S13(99.2)]	0.00100981	0.000321815	1	1	3	4	Q3UHF7	Q3UHF7 [377-393]		1	2368.16	17	High	4	5.296e-05	0.0001725	3.23	DADPS	3
120081	FALSE	High	IVVTGNNEDISFSRPADLDLIQSTPFKPLALK	[R].IVVTGNNEDISFSRPADLDLIQSTPFKPLALK.[T]	1xDADPS_click_tag [T4(100)]; 2xDeamidated [N6(100); N7(100)]	0.000645873	0.000321815	1	1	1	2	Q6PCP5	Q6PCP5 [57-88]		0	4032.07	32	High	4	5.296e-05	0.000113	2.93	DADPS	1
7442	FALSE	High	ALTAAIEAANAQIHGPASQHMGSNAAAVTTTTTIATVTTEDR	[K].ALTAAIEAANAQIHGPASQHMGSNAAAVTTTTTIATVTTEDR.[K]	2xDeamidated [N10; N24]; 2xDADPS_click_tag [S18; S23]	0.00089527	0.000321815	1	1	1	3	Q9D415	Q9D415 [614-655]		0	5228.46	42	High	5	5.296e-05	0.0001539	3.74	DADPS	3
7443	FALSE	High	ALTAAIEAANAQIHGPASQHMGSNAAAVTTTTTIATVTTEDR	[K].ALTAAIEAANAQIHGPASQHMGSNAAAVTTTTTIATVTTEDR.[K]	1xOxidation [M21(100)]; 2xDADPS_click_tag [N/S/T]	0.000708163	0.000321815	1	1	1	1	Q9D415	Q9D415 [614-655]		0	5242.49	42	High	5	5.296e-05	0.0001233	4.12	DADPS	1
173684	FALSE	High	RLPHNATTGYEELLSEAGPAEPTDSSGALQGGLR	[R].RLPHNATTGYEELLSEAGPAEPTDSSGALQGGLR.[R]	1xDADPS_click_tag [S15(100)]; 1xDeamidated [N5(100)]	0.000786266	0.000321815	1	1	1	1	O88737	O88737 [906-939]		1	4026.92	34	High	4	5.296e-05	0.0001365	3.27	DADPS	1
206651	FALSE	High	TSPQAPGLVASIR	[R].TSPQAPGLVASIR.[S]	1xDADPS_click_tag [T/S]	0.000618065	0.000321815	1	1	1	1	A2AHC3	A2AHC3 [559-571]		0	1827.94	13	High	3	5.296e-05	0.0001085	2.31	DADPS	1
7441	FALSE	High	ALTAAIEAANAQIHGPASQHMGSNAAAVTTTTTIATVTTEDR	[K].ALTAAIEAANAQIHGPASQHMGSNAAAVTTTTTIATVTTEDR.[K]	1xDeamidated [N]; 2xDADPS_click_tag [S18; S23]	0.000782857	0.000321815	1	1	2	3	Q9D415	Q9D415 [614-655]		0	5227.48	42	High	5	5.296e-05	0.0001358	3.76	DADPS	3
49204	FALSE	High	FQVSVTMDDAQK	[R].FQVSVTMDDAQK.[E]	1xDADPS_click_tag [T6(99.5)]	0.000883761	0.000321815	1	1	3	23	P83741	P83741 [1855-1866]		0	1899.86	12	High	3	5.296e-05	0.0001525	2.6	DADPS	8
173768	FALSE	High	RLSDSSFIANLPNGYMTDLQRPEPQQPPPAPGPGAATASAATSAASPGPER	[R].RLSDSSFIANLPNGYMTDLQRPEPQQPPPAPGPGAATASAATSAASPGPER.[R]	1xOxidation [M16(100)]; 1xDADPS_click_tag [Y/T/N/S]; 1xDeamidated [N13(97.7)]	0.000984137	0.000321815	1	1	1	2	Q64332	Q64332 [8-58]		1	5692.71	51	High	5	5.296e-05	0.0001684	5.72	DADPS	1
4018	FALSE	High	AFPSHLENPLASVQPGLMSCPQTLSNTSPVK	[R].AFPSHLENPLASVQPGLMSCPQTLSNTSPVK.[G]	1xCarbamidomethyl [C20]; 1xDADPS_click_tag [S12(100)]; 1xDeamidated [N26(99.2)]	0.00109546	0.000321815	1	1	2	2	P70670	P70670 [205-235]		0	3839.85	31	High	4	5.296e-05	0.0001868	3.19	DADPS	1
176375	FALSE	High	RVPMGPIIVPPGGHSVPSTPPVVTIAPTK	[K].RVPMGPIIVPPGGHSVPSTPPVVTIAPTK.[T]	1xDADPS_click_tag [S18(98.8)]	0.000568329	0.000321815	1	1	4	14	Q3U3C9	Q3U3C9 [102-130]		1	3432.86	29	High	4	3.923e-05	0.0001004	3.91	DADPS	7
8243	FALSE	High	AMSSVGIQTISDCSVQTEPEQLPR	[R].AMSSVGIQTISDCSVQTEPEQLPR.[V]	1xCarbamidomethyl [C13]; 2xDADPS_click_tag [S3(99); S4(99)]	0.000594012	0.000321815	1	1	1	3	O88737	O88737 [2669-2692]		0	3695.69	24	High	4	5.296e-05	0.0001047	2.99	DADPS	3
171	FALSE	High	AAATLAAVSGTPGLGAQPAELGTHK	[R].AAATLAAVSGTPGLGAQPAELGTHK.[R]	1xDADPS_click_tag [T/S]	0.000686795	0.000321815	1	1	3	4	E9Q1P8	E9Q1P8 [198-222]		0	2820.44	25	High	4	5.296e-05	0.0001201	2.86	DADPS	4
196343	FALSE	High	TATSASASPTLR	[R].TATSASASPTLR.[V]	1xDADPS_click_tag [T/S]	0.00111438	0.000321815	1	1	2	30	Q80TZ3	Q80TZ3 [588-599]		0	1693.82	12	High	3	5.296e-05	0.0001896	2.03	DADPS	8
85006	FALSE	High	KDSGVASTEDSSSSHITAAALAAK	[K].KDSGVASTEDSSSSHITAAALAAK.[I]	1xDADPS_click_tag [T8(96.7)]	0.00107226	0.000321815	1	1	2	2	Q8BUV3	Q8BUV3 [220-243]		1	2835.35	24	High	4	5.296e-05	0.0001831	3.12	DADPS	1
225626	FALSE	High	YKDGVPVSVAETQTVISIK	[R].YKDGVPVSVAETQTVISIK.[A]	1xDADPS_click_tag [S8(100)]	0.00116808	0.000321815	1	1	3	4	O88466	O88466 [1491-1509]		1	2565.33	19	High	3	5.296e-05	0.0001984	2.48	DADPS	2
220167	FALSE	High	VVPPTTTSGGLIMTSDYQR	[R].VVPPTTTSGGLIMTSDYQR.[S]	1xDADPS_click_tag [T5(99.6)]	0.000879956	0.000321815	1	1	2	10	Q8R3L8	Q8R3L8 [406-424]		0	2554.23	19	High	3	5.296e-05	0.0001519	2.22	DADPS	8
192394	FALSE	High	SSQSFDSSLHGAGSGVSR	[R].SSQSFDSSLHGAGSGVSR.[V]	1xDADPS_click_tag [S]	0.00104953	0.000321815	1	1	1	9	Q68FF7	Q68FF7 [426-443]		0	2297.03	18	High	3	5.296e-05	0.0001795	2	DADPS	7
154594	FALSE	High	NQSPVVPASTK	[K].NQSPVVPASTK.[D]	1xDADPS_click_tag [T10(99.6)]	0.000657323	0.000321815	1	1	4	27	Q7TSJ2	Q7TSJ2 [696-706]		0	1658.82	11	High	3	5.296e-05	0.0001149	1.9	DADPS	8
218732	FALSE	High	VSTAQDVIQQTLCK	[R].VSTAQDVIQQTLCK.[A]	1xCarbamidomethyl [C13]; 1xDADPS_click_tag [T3(99.6)]	0.000640218	0.000321815	1	1	2	4	Q8K4S1	Q8K4S1 [2138-2151]		0	2122.03	14	High	3	5.296e-05	0.0001121	1.88	DADPS	4
1147	FALSE	High	AASDPLLSSVSPAVSK	[R].AASDPLLSSVSPAVSK.[A]	1xDADPS_click_tag [S3(100)]	0.000879956	0.000321815	1	1	2	15	Q64092	Q64092 [543-558]		0	2060.04	16	High	3	5.296e-05	0.0001514	3	DADPS	8
219161	FALSE	High	VTGTLAATSTAAQR	[R].VTGTLAATSTAAQR.[V]	1xDADPS_click_tag [T2(100)]	0.00109078	0.000321815	1	1	2	15	Q9QZQ0	Q9QZQ0 [801-814]		0	1878.94	14	High	3	5.296e-05	0.0001857	2.42	DADPS	8
40377	FALSE	High	EPAKTQPMVATTTTVAEK	[K].EPAKTQPMVATTTTVAEK.[Y]	1xOxidation [M8(100)]; 1xDADPS_click_tag [T5(100)]	0.00103612	0.000321815	1	1	1	13	Q9Z2D6	Q9Z2D6 [430-447]		1	2450.2	18	High	3	5.296e-05	0.0001772	2.18	DADPS	7
136694	FALSE	High	MPVCSFNGSTPITK	[K].MPVCSFNGSTPITK.[S]	1xCarbamidomethyl [C4]; 1xDADPS_click_tag [T13(100)]	0.000583609	0.000321815	1	1	4	15	Q9ES97	Q9ES97 [373-386]		0	2069.95	14	High	3	5.296e-05	0.0001031	2.6	DADPS	8
136584	FALSE	High	MPSVSQPGVHTACPR	[R].MPSVSQPGVHTACPR.[Q]	1xCarbamidomethyl [C13]; 1xDADPS_click_tag [S3(99.6)]	0.00114336	0.000321815	1	1	3	8	O70546	O70546 [550-564]		0	2154.99	15	High	3	5.296e-05	0.0001943	2.25	DADPS	7
60522	FALSE	High	GQPTMTTVGSAAVLAGTIK	[K].GQPTMTTVGSAAVLAGTIK.[T]	1xOxidation [M5(100)]; 1xDADPS_click_tag [T4(99.3)]	0.00115319	0.000321815	1	1	2	5	Q8CHI8	Q8CHI8 [2529-2547]		0	2350.18	19	High	3	5.296e-05	0.0001962	2.43	DADPS	5
154380	FALSE	High	NQPLMIAPVSTDNTYAVSHLGSK	[R].NQPLMIAPVSTDNTYAVSHLGSK.[Y]	2xDADPS_click_tag [T11(99.5); S/N/T/Y]	0.000720652	0.000321815	1	1	3	8	Q9QYX7	Q9QYX7 [3911-3933]		0	3505.66	23	High	4	5.296e-05	0.0001255	2.41	DADPS	4
220176	FALSE	High	VVPTSTYESLQASSPSSTMTMTALEALLCPSATVTQVCSNPPCETHETGTTNTATTSNAGSAQR	[R].VVPTSTYESLQASSPSSTMTMTALEALLCPSATVTQVCSNPPCETHETGTTNTATTSNAGSAQR.[V]	3xCarbamidomethyl [C29; C38; C43]; 3xDeamidated [N40; N52; N58]; 1xDADPS_click_tag [T/S]	0.000903021	0.000321815	1	1	3	4	Q61191	Q61191 [1261-1324]		0	7224.22	64	High	5	5.296e-05	0.0001555	4.04	DADPS	4
218769	FALSE	High	VSTPSLDDPAR	[R].VSTPSLDDPAR.[R]	1xDADPS_click_tag [S2(100)]	0.00105404	0.000321815	1	1	1	20	Q7TPB0	Q7TPB0 [378-388]		0	1688.8	11	High	3	5.296e-05	0.0001799	1.91	DADPS	8
36903	FALSE	High	EKPVEKPAVSTGVPTK	[K].EKPVEKPAVSTGVPTK.[S]	2xDADPS_click_tag [S10(99.2); T11(99.2)]	0.00102288	0.000321815	1	1	2	9	Q6NXI6	Q6NXI6 [408-423]		0	2729.37	16	High	4	5.296e-05	0.0001749	3.53	DADPS	6
29667	FALSE	High	DTVQALPVRPDLPETTK	[K].DTVQALPVRPDLPETTK.[S]	1xDADPS_click_tag [T2(100)]	0.000541298	0.000321815	1	1	3	18	Q9JL04	Q9JL04 [248-264]		0	2411.23	17	High	3	3.923e-05	9.589e-05	3.4	DADPS	8
58653	FALSE	High	GNLSSAPAPAMPTALHSK	[R].GNLSSAPAPAMPTALHSK.[M]	1xDADPS_click_tag [N/S/T]	0.00121393	0.000321815	1	1	2	3	Q99J85	Q99J85 [210-227]		0	2281.11	18	High	3	5.296e-05	0.0002059	2.95	DADPS	2
150472	FALSE	High	NLMGSSIGYHTSVSSPTPLVPDTYEPDGYNPEAPSITSSGR	[R].NLMGSSIGYHTSVSSPTPLVPDTYEPDGYNPEAPSITSSGR.[S]	1xDADPS_click_tag [T/Y/N/S]; 1xDeamidated [N30(100)]	0.00089527	0.000321815	1	1	2	7	Q5SFM8	Q5SFM8 [461-501]		0	4813.19	41	High	4	5.296e-05	0.0001541	3.85	DADPS	4
56121	FALSE	High	GLAGPTTVPATK	[R].GLAGPTTVPATK.[A]	2xDADPS_click_tag [T7(100); T11(100)]	0.000887581	0.000321815	1	1	1	15	O88737	O88737 [2935-2946]		0	2175.07	12	High	3	5.296e-05	0.000153	2.48	DADPS	8
781	FALSE	High	AALTQQHPPVTNGDTVK	[K].AALTQQHPPVTNGDTVK.[G]	1xDADPS_click_tag [T11(100)]; 1xDeamidated [N12(100)]	0.000817585	0.000321815	1	1	4	35	P16951	P16951 [262-278]		0	2309.12	17	High	3	5.296e-05	0.0001413	2.2	DADPS	8
11169	FALSE	High	AQPELVPPRPQNSPQVPQASCPEPSNPESPPTQGQSESLAQPPASPASVNTGQLLPQPPQASSASVTSTNSSQAAVR	[R].AQPELVPPRPQNSPQVPQASCPEPSNPESPPTQGQSESLAQPPASPASVNTGQLLPQPPQASSASVTSTNSSQAAVR.[S]	1xCarbamidomethyl [C21]; 1xDADPS_click_tag [T/S/N]; 3xDeamidated [N12(100); N26(100); N50(100)]	0.000680803	0.000321815	1	1	4	11	E9QAT4	E9QAT4 [1075-1151]		0	8380	77	High	6	5.296e-05	0.0001188	3.91	DADPS	5
115139	FALSE	High	LSGINEIPRPFSPPVTSNTSPPPTAPLAR	[K].LSGINEIPRPFSPPVTSNTSPPPTAPLAR.[A]	1xDADPS_click_tag [S2(97.5)]; 1xDeamidated [N5(100)]	0.000586194	0.000321815	1	1	2	2	Q3UQN2	Q3UQN2 [476-504]		0	3545.81	29	High	4	5.296e-05	0.0001034	3.13	DADPS	2
210400	FALSE	High	VAVSQTPAINVSVPTTLPSATQVPMEVLK	[R].VAVSQTPAINVSVPTTLPSATQVPMEVLK.[V]	1xDADPS_click_tag [T/S/N]; 1xDeamidated [N10(100)]	0.000588789	0.000321815	1	1	2	5	Q08874	Q08874 [90-118]		0	3509.83	29	High	4	5.296e-05	0.000104	3.77	DADPS	4
192322	FALSE	High	SSPSIICMPK	[R].SSPSIICMPK.[Q]	1xCarbamidomethyl [C7]; 1xDADPS_click_tag [S]	0.00109546	0.000321815	1	1	1	5	Q8C5L3	Q8C5L3 [169-178]		0	1650.77	10	High	3	5.296e-05	0.0001869	1.82	DADPS	5
97946	FALSE	High	IDDYSCTEHDECLTNQHNCDENALCFNTVGGHNCVCKPGYTGNGTTCK	[R].IDDYSCTEHDECLTNQHNCDENALCFNTVGGHNCVCKPGYTGNGTTCK.[A]	7xCarbamidomethyl [C6; C12; C19; C25; C34; C36; C47]; 1xDADPS_click_tag [T28(98.9)]; 4xDeamidated [N27(97.8); N43(100); N]	0.000620794	0.000321815	1	1	2	5	Q61220	Q61220 [478-525]		0	6158.4	48	High	6	5.296e-05	0.0001091	6.27	DADPS	2
194064	FALSE	High	SVHPSLSADKPQGSPLLNEVSSSHIETDSQDFPPTSRPSSAYPSTTIVNPTIVLLQHNR	[R].SVHPSLSADKPQGSPLLNEVSSSHIETDSQDFPPTSRPSSAYPSTTIVNPTIVLLQHNR.[D]	1xDADPS_click_tag [S/T/Y/N]; 2xDeamidated [N18(100); N49(100)]	0.000910836	0.000321815	1	1	3	31	Q62417	Q62417 [105-163]		0	6869.37	59	High	6	5.296e-05	0.0001568	3.46	DADPS	8
192183	FALSE	High	SSPEDVVVTNSSNR	[R].SSPEDVVVTNSSNR.[T]	1xDADPS_click_tag [S/T/N]	0.00121393	0.000321815	1	1	2	11	Q8C8R3	Q8C8R3 [2923-2936]		0	2021.93	14	High	3	5.296e-05	0.0002063	2.67	DADPS	7
112232	FALSE	High	LPTPMQSLGAITTGTSTIVR	[K].LPTPMQSLGAITTGTSTIVR.[T]	1xDADPS_click_tag [T3(100)]	0.000534142	0.000321815	1	1	3	8	A2RSY1	A2RSY1 [784-803]		0	2575.33	20	High	3	3.923e-05	9.484e-05	2.69	DADPS	4
12682	FALSE	High	ASSPNSTVSNNSTEGFGGIMSFASSLYR	[R].ASSPNSTVSNNSTEGFGGIMSFASSLYR.[N]	1xDADPS_click_tag [S/N/T/Y]	0.000543704	0.000321815	1	1	1	1	Q80U28	Q80U28 [827-854]		0	3399.53	28	High	3	3.923e-05	9.634e-05	3.02	DADPS	1
192975	FALSE	High	STAPVLPTNTVSSAK	[R].STAPVLPTNTVSSAK.[S]	1xDADPS_click_tag [S/T/N]; 1xDeamidated [N9(100)]	0.000651574	0.000321815	1	1	2	12	P59759	P59759 [245-259]		0	2005	15	High	3	5.296e-05	0.0001143	2.46	DADPS	8
52323	FALSE	High	GCHNSPLLLCTSGPGDPEPLLGTVSQAR	[K].GCHNSPLLLCTSGPGDPEPLLGTVSQAR.[E]	2xCarbamidomethyl [C2; C10]; 1xDADPS_click_tag [T/S/N]	0.00106767	0.000321815	1	1	1	3	Q6P4S6	Q6P4S6 [1168-1195]		0	3464.64	28	High	4	5.296e-05	0.0001821	2.97	DADPS	3
41086	FALSE	High	EQANAVSEAVVSSVNTVANK	[K].EQANAVSEAVVSSVNTVANK.[T]	1xDADPS_click_tag [S7(99.5)]; 1xDeamidated [N15(100)]	0.000850068	0.000321815	1	1	3	4	Q9Z0F7	Q9Z0F7 [61-80]		0	2549.22	20	High	3	5.296e-05	0.0001464	2.54	DADPS	3
57307	FALSE	High	GLQITTTAAQIAK	[R].GLQITTTAAQIAK.[V]	1xDADPS_click_tag [T]	0.00110016	0.000321815	1	1	3	12	Q61315	Q61315 [875-887]		0	1846.97	13	High	3	5.296e-05	0.0001879	1.91	DADPS	7
40792	FALSE	High	EPSTTSGGGQLNR	[R].EPSTTSGGGQLNR.[A]	1xDADPS_click_tag [T/S/N]	0.00120359	0.000321815	1	1	3	21	Q148V7	Q148V7 [165-177]		0	1834.84	13	High	3	5.296e-05	0.0002039	1.8	DADPS	8
12415	FALSE	High	ASNYNVPLSSTAQSTSAR	[R].ASNYNVPLSSTAQSTSAR.[N]	1xDADPS_click_tag [S/N/Y/T]	0.000583609	0.000321815	1	1	1	5	Q3UHK8	Q3UHK8 [1613-1630]		0	2385.12	18	High	3	5.296e-05	0.0001031	2.93	DADPS	5
116374	FALSE	High	LSSCTNCTEQSQPVAFPPSTEPAFVTVPQR	[K].LSSCTNCTEQSQPVAFPPSTEPAFVTVPQR.[G]	2xCarbamidomethyl [C4; C7]; 1xDADPS_click_tag [S/T/N]	0.00112396	0.000321815	1	1	1	3	Q61001	Q61001 [959-988]		0	3866.78	30	High	4	5.296e-05	0.0001912	2.91	DADPS	2
135131	FALSE	High	MNPPPPYPGTIPAAPTTAAPPPPLPPPQPPVDVCLK	[K].MNPPPPYPGTIPAAPTTAAPPPPLPPPQPPVDVCLK.[K]	1xCarbamidomethyl [C34]; 1xDADPS_click_tag [T/Y/N]; 1xDeamidated [N2(100)]	0.000842746	0.000321815	1	1	2	7	Q9JIL5	Q9JIL5 [835-870]		0	4225.12	36	High	4	5.296e-05	0.0001454	3.35	DADPS	4
108838	FALSE	High	LMISGITQSLNSGFAQTLHPSLNSGLTQSLTPSLTSSSVTSGLSSGMTSR	[K].LMISGITQSLNSGFAQTLHPSLNSGLTQSLTPSLTSSSVTSGLSSGMTSR.[L]	2xDeamidated [N11; N23]; 1xDADPS_click_tag [S]	0.000959097	0.000321815	1	1	2	3	Q91ZU6	Q91ZU6 [497-546]		0	5572.72	50	High	5	5.296e-05	0.0001642	2.7	DADPS	3
192945	FALSE	High	STAAMTSTVLTNTAPSK	[K].STAAMTSTVLTNTAPSK.[L]	1xDADPS_click_tag [T6(98.9)]	0.000733349	0.000321815	1	1	2	6	Q8VCF0	Q8VCF0 [309-325]		0	2212.06	17	High	3	5.296e-05	0.0001274	1.95	DADPS	6
161878	FALSE	High	QDDLISCSVPSTTSTPTVTSAAGLQR	[R].QDDLISCSVPSTTSTPTVTSAAGLQR.[S]	1xCarbamidomethyl [C7]; 2xDADPS_click_tag [S/T]	0.000996892	0.000321815	1	1	2	4	Q9DBR7	Q9DBR7 [559-584]		0	3754.74	26	High	4	5.296e-05	0.000171	3.75	DADPS	3
208967	FALSE	High	TVTSASIEGLMGR	[R].TVTSASIEGLMGR.[A]	1xDADPS_click_tag [T/S]	0.000899137	0.000321815	1	1	2	7	Q9WU42	Q9WU42 [1290-1302]		0	1852.9	13	High	3	5.296e-05	0.000155	2.18	DADPS	4
164820	FALSE	High	QHSNPGHAGPFPVVSAHNPINPTSPTTATMANANR	[R].QHSNPGHAGPFPVVSAHNPINPTSPTTATMANANR.[G]	1xDADPS_click_tag [T23(96.1)]; 1xDeamidated [N21(97.6)]	0.000807018	0.000321815	1	1	2	3	Q99PP7	Q99PP7 [636-670]		0	4122.93	35	High	5	5.296e-05	0.0001395	3.34	DADPS	3
186751	FALSE	High	SNDGDFTFSSPQVVAQPPSTAYSNSESLLGLLTSDKPLQGDGYSGLKPISGQASGSR	[K].SNDGDFTFSSPQVVAQPPSTAYSNSESLLGLLTSDKPLQGDGYSGLKPISGQASGSR.[N]	1xDADPS_click_tag [S/T/Y/N]; 1xDeamidated [N24(100)]	0.000548546	0.000321815	1	1	1	17	Q9ERU9	Q9ERU9 [1038-1094]		0	6348.02	57	High	5	3.923e-05	9.736e-05	3.6	DADPS	7
108969	FALSE	High	LMPALGVSVADQK	[R].LMPALGVSVADQK.[G]	1xDADPS_click_tag [S8(100)]	0.000756075	0.000321815	1	1	1	4	Q6PIJ4	Q6PIJ4 [1057-1069]		0	1859.94	13	High	3	5.296e-05	0.0001313	2.67	DADPS	4
208685	FALSE	High	TVPVSSNDAPSGTLQEAAALTSTDPLPVFLYPPVQR	[R].TVPVSSNDAPSGTLQEAAALTSTDPLPVFLYPPVQR.[N]	1xDADPS_click_tag [T/S/N/Y]; 1xDeamidated [N7(100)]	0.000766016	0.000321815	1	1	3	25	Q8BZH4	Q8BZH4 [696-731]		0	4271.12	36	High	4	5.296e-05	0.0001328	3.14	DADPS	8
187361	FALSE	High	SNPVIPISSSNHSAR	[K].SNPVIPISSSNHSAR.[S]	1xDADPS_click_tag [S8(99.1)]	0.000640218	0.000321815	1	1	2	15	Q8BT14	Q8BT14 [309-323]		0	2097.02	15	High	3	5.296e-05	0.0001124	2.39	DADPS	8
193404	FALSE	High	STNVAVDSGGFDELGGLLKPTVASQNQSLPVAK	[K].STNVAVDSGGFDELGGLLKPTVASQNQSLPVAK.[L]	1xDADPS_click_tag [S/T/N]; 1xDeamidated [N3(100)]	0.000752788	0.000321815	1	1	2	2	Q7M6Y3	Q7M6Y3 [497-529]		0	3831.91	33	High	4	5.296e-05	0.0001307	3.12	DADPS	1
9554	FALSE	High	APLAGQVNTMVTTSTTTTVAK	[K].APLAGQVNTMVTTSTTTTVAK.[T]	2xDADPS_click_tag [N8(100); T9(100)]	0.000899137	0.000321815	1	1	1	1	Q6ZQ08	Q6ZQ08 [1029-1049]		0	3154.53	21	High	4	5.296e-05	0.0001548	1.71	DADPS	1
51889	FALSE	High	GAPVNVSSSDLTGR	[R].GAPVNVSSSDLTGR.[Q]	1xDADPS_click_tag [S7(99.3)]	0.000776079	0.000321815	1	1	3	18	Q9DC28	Q9DC28 [376-389]		0	1890.9	14	High	3	5.296e-05	0.0001344	2.51	DADPS	8
188376	FALSE	High	SPEVMSTVSGTR	[R].SPEVMSTVSGTR.[S]	2xDADPS_click_tag [S6(100); T7(100)]	0.000756075	0.000321815	1	1	2	5	Q80Z38	Q80Z38 [1286-1297]		0	2313.04	12	High	3	5.296e-05	0.0001314	2.44	DADPS	3
37863	FALSE	High	EINDVAGEIDSVTSSGTAPSTTVSTAATTPGSAIDTR	[R].EINDVAGEIDSVTSSGTAPSTTVSTAATTPGSAIDTR.[E]	1xDADPS_click_tag [S/T/N]; 1xDeamidated [N3(100)]	0.000558354	0.000321815	1	1	1	6	Q6A065	Q6A065 [1305-1341]		0	4111.92	37	High	3	3.923e-05	9.879e-05	2.67	DADPS	4
61643	FALSE	High	GSGEEPCPATASGLLQPLR	[R].GSGEEPCPATASGLLQPLR.[V]	1xCarbamidomethyl [C7]; 1xDADPS_click_tag [S2(100)]	0.00118317	0.000321815	1	1	1	5	Q9WVJ0	Q9WVJ0 [932-950]		0	2471.17	19	High	3	5.296e-05	0.0002006	2.87	DADPS	5
194500	FALSE	High	SVSLTGAPESVQK	[R].SVSLTGAPESVQK.[A]	1xDADPS_click_tag [S1(100)]	0.000793127	0.000321815	1	1	2	4	Q3U0V1	Q3U0V1 [192-204]		0	1833.91	13	High	3	5.296e-05	0.0001377	1.46	DADPS	2
192776	FALSE	High	SSTPTSYQAPK	[R].SSTPTSYQAPK.[H]	1xDADPS_click_tag [S/T/Y]	0.000910836	0.000321815	1	1	2	18	Q69ZX8	Q69ZX8 [418-428]		0	1697.79	11	High	3	5.296e-05	0.0001567	2.24	DADPS	8
136549	FALSE	High	MPSTAAASSNLSSPVTVR	[R].MPSTAAASSNLSSPVTVR.[S]	1xOxidation [M1(100)]; 1xDADPS_click_tag [S3(99.6)]	0.000607263	0.000321815	1	1	4	24	Q68FF7	Q68FF7 [408-425]		0	2323.11	18	High	3	5.296e-05	0.0001069	3.33	DADPS	8
116207	FALSE	High	LSQGSGSSITAAGMR	[R].LSQGSGSSITAAGMR.[L]	1xDADPS_click_tag [S2(100)]	0.00110016	0.000321815	1	1	1	2	F6SEU4	F6SEU4 [891-905]		0	1953.92	15	High	3	5.296e-05	0.0001879	2.01	DADPS	2
12427	FALSE	High	ASPCAPPSVPTTAAPPLPKPLSTALLSPSPTLVLPNLANVDLAK	[K].ASPCAPPSVPTTAAPPLPKPLSTALLSPSPTLVLPNLANVDLAK.[I]	1xCarbamidomethyl [C4]; 1xDADPS_click_tag [T/S/N]	0.000817585	0.000321815	1	1	1	2	Q6NXI6	Q6NXI6 [431-474]		0	4915.64	44	High	4	5.296e-05	0.0001413	3.83	DADPS	1
160272	FALSE	High	QAAAAAAAAAATAAWTGTTFTK	[K].QAAAAAAAAAATAAWTGTTFTK.[K]	1xDADPS_click_tag [T12(100)]	0.00109078	0.000321815	1	1	1	2	O88532	O88532 [289-310]		0	2554.24	22	High	4	5.296e-05	0.0001857	2.5	DADPS	1
228214	FALSE	High	YRPVSTSSSSAPSSSSLSTLGSTLYASSQLNRPNSLVGITSAYSR	[R].YRPVSTSSSSAPSSSSLSTLGSTLYASSQLNRPNSLVGITSAYSR.[G]	1xDeamidated [N]; 1xDADPS_click_tag [T/S]	0.000861162	0.000321815	1	1	2	2	Q9DBR7	Q9DBR7 [767-811]		0	5156.51	45	High	5	5.296e-05	0.0001485	3.73	DADPS	1
78580	FALSE	High	HSAQPTASQAGDTTIPTATHASAQALDRPTATVSPLR	[R].HSAQPTASQAGDTTIPTATHASAQALDRPTATVSPLR.[T]	1xDADPS_click_tag [T/S]	0.000618065	0.000321815	1	1	2	3	Q8C120	Q8C120 [588-624]		0	4258.1	37	High	5	5.296e-05	0.0001085	4.1	DADPS	3
37723	FALSE	High	ELILSSEPSPAVTPVTPTTLIAPR	[R].ELILSSEPSPAVTPVTPTTLIAPR.[I]	1xDADPS_click_tag [S6(98.6)]	0.00215586	0.000422288	1	1	4	6	Q9CWK8	Q9CWK8 [89-112]		0	3020.6	24	High	3	6.42e-05	0.0003561	2.96	DADPS	5
99724	FALSE	High	LENLSSTESGYTATLTR	[R].LENLSSTESGYTATLTR.[T]	1xDADPS_click_tag [S5(99.6)]; 1xDeamidated [N3(100)]	0.00238663	0.000422288	1	1	2	4	P70699	P70699 [138-154]		0	2375.11	17	High	3	6.42e-05	0.0003918	1.89	DADPS	4
192790	FALSE	High	SSTSSSVGTEVTETPAHSVPHTR	[K].SSTSSSVGTEVTETPAHSVPHTR.[L]	1xDADPS_click_tag [S/T]	0.00228311	0.000422288	1	1	1	1	Q8CH77	Q8CH77 [1268-1290]		0	2885.34	23	High	4	6.42e-05	0.0003755	2.34	DADPS	1
2209	FALSE	High	ADQELMTYSHDNIICGITSVSFSK	[R].ADQELMTYSHDNIICGITSVSFSK.[S]	1xCarbamidomethyl [C15]; 1xDADPS_click_tag [T/Y/S/N]	0.00132805	0.000422288	1	1	2	5	P62874	P62874 [257-280]		0	3247.48	24	High	4	6.42e-05	0.0002243	3.03	DADPS	5
193367	FALSE	High	STNAGFTLGHGFQFVSLSSPLHNHTLFPEK	[K].STNAGFTLGHGFQFVSLSSPLHNHTLFPEK.[Q]	1xDADPS_click_tag [T7(100)]; 1xDeamidated [N23(100)]	0.00430454	0.000422288	1	1	1	1	Q99LI5	Q99LI5 [676-705]		0	3802.83	30	High	5	0.0001055	0.0006722	4.1	DADPS	1
200083	FALSE	High	TKPMASVSNAHTSSTQAAPAAVTAPTLSSNQGTPTSPVK	[K].TKPMASVSNAHTSSTQAAPAAVTAPTLSSNQGTPTSPVK.[K]	1xOxidation [M4(100)]; 1xDADPS_click_tag [T23(100)]; 1xDeamidated [N30(100)]	0.00126158	0.000422288	1	1	4	8	Q9DBR7	Q9DBR7 [374-412]		0	4342.1	39	High	4	6.42e-05	0.0002141	4.41	DADPS	5
228328	FALSE	High	YSCVCSPGFTGQR	[R].YSCVCSPGFTGQR.[C]	2xCarbamidomethyl [C3; C5]; 1xDADPS_click_tag [T10(100)]	0.00212761	0.000422288	1	1	4	21	O35516	O35516 [666-678]		0	2049.86	13	High	3	6.42e-05	0.0003508	2.55	DADPS	8
192463	FALSE	High	SSSATSPPGQLPHHSNTQPLDLAPGR	[K].SSSATSPPGQLPHHSNTQPLDLAPGR.[M]	1xDADPS_click_tag [S/T/N]; 1xDeamidated [N16(100)]	0.00356347	0.000422288	1	1	3	5	P0C7T6	P0C7T6 [201-226]		0	3184.51	26	High	4	0.0001055	0.0005673	3.06	DADPS	3
203785	FALSE	High	TNQSAELIQPVATNGK	[K].TNQSAELIQPVATNGK.[V]	1xDADPS_click_tag [T/N/S]; 1xDeamidated [N14(100)]	0.00312963	0.000422288	1	1	1	2	Q8C129	Q8C129 [144-159]		0	2203.07	16	High	3	9.388e-05	0.0005035	1.55	DADPS	2
780	FALSE	High	AALTQQHPPVTNGDTVK	[K].AALTQQHPPVTNGDTVK.[G]	1xDADPS_click_tag [T11(100)]	0.00181824	0.000422288	1	1	2	9	P16951	P16951 [262-278]		0	2308.14	17	High	3	6.42e-05	0.0003032	2.72	DADPS	6
193466	FALSE	High	STQALHNTNLTK	[K].STQALHNTNLTK.[E]	1xDADPS_click_tag [T2(99.4)]	0.00166034	0.000422288	1	1	3	16	O88704	O88704 [791-802]		0	1858.91	12	High	3	6.42e-05	0.0002776	2.36	DADPS	8
196415	FALSE	High	TAVTTVPSMGIGLVK	[K].TAVTTVPSMGIGLVK.[G]	1xOxidation [M9(100)]; 1xDADPS_click_tag [T1(99.2)]	0.00145309	0.000422288	1	1	3	22	Q9DAM7	Q9DAM7 [69-83]		0	2021.05	15	High	3	6.42e-05	0.0002446	1.27	DADPS	8
181210	FALSE	High	SGLLGNPTYPEGQPSPGNLAQYGPAASQATAVR	[R].SGLLGNPTYPEGQPSPGNLAQYGPAASQATAVR.[Q]	1xDeamidated [N6]; 2xDADPS_click_tag [S1; S/N]	0.00140409	0.000422288	1	1	2	4	O88737	O88737 [2151-2183]		0	4333.04	33	High	5	6.42e-05	0.0002369	2.89	DADPS	4
30002	FALSE	High	DVGSGTTNNSQACAQFLEQYFHNSDLTEFMR	[K].DVGSGTTNNSQACAQFLEQYFHNSDLTEFMR.[L]	1xCarbamidomethyl [C13]; 1xDADPS_click_tag [S/T/N/Y]; 1xDeamidated [N23(100)]	0.00300313	0.000422288	1	1	1	1	O89023	O89023 [214-244]		0	4099.75	31	High	4	7.87e-05	0.0004842	3.2	DADPS	1
199927	FALSE	High	TKEEDPIIPFSDGPIISK	[R].TKEEDPIIPFSDGPIISK.[W]	1xDADPS_click_tag [S11(100)]	0.00129993	0.000422288	1	1	2	15	P0C090	P0C090 [885-902]		1	2517.26	18	High	3	6.42e-05	0.00022	3.16	DADPS	7
44853	FALSE	High	EYQPHVIVSTTGPNPFNTLTDR	[K].EYQPHVIVSTTGPNPFNTLTDR.[E]	1xDADPS_click_tag [S/T/Y/N]; 2xDeamidated [N14(100); N17(100)]	0.00213698	0.000422288	1	1	3	6	Q9QYC0	Q9QYC0 [549-570]		0	3019.42	22	High	4	6.42e-05	0.0003532	2.93	DADPS	5
37865	FALSE	High	EINDVAGEIDSVTSSGTAPSTTVSTAATTPGSAIDTR	[R].EINDVAGEIDSVTSSGTAPSTTVSTAATTPGSAIDTR.[E]	1xDeamidated [N3]; 2xDADPS_click_tag [T/S]	0.00398938	0.000422288	1	1	3	11	Q6A065	Q6A065 [1305-1341]		0	4643.13	37	High	4	0.0001055	0.0006267	2.62	DADPS	7
180803	FALSE	High	SGFSSPSPSQTSSLGTAFTQHHRPVITGPR	[K].SGFSSPSPSQTSSLGTAFTQHHRPVITGPR.[A]	1xDADPS_click_tag [S/T]	0.00155646	0.000422288	1	1	1	1	Q02780	Q02780 [352-381]		0	3655.77	30	High	5	6.42e-05	0.0002608	3.64	DADPS	1
192846	FALSE	High	SSVLPSALTTSAPSSAVSVVSSVDPTHASDTGGESPGSR	[K].SSVLPSALTTSAPSSAVSVVSSVDPTHASDTGGESPGSR.[S]	1xDADPS_click_tag [S/T]	0.00400832	0.000422288	1	1	1	5	Q9ESE1	Q9ESE1 [1736-1774]		0	4216	39	High	4	0.0001055	0.0006296	3.28	DADPS	5
193455	FALSE	High	STPSTSTTPTATQPTSLGQLAGQPPGQSNQTSNPK	[K].STPSTSTTPTATQPTSLGQLAGQPPGQSNQTSNPK.[L]	1xDADPS_click_tag [T/S/N]	0.00285632	0.000422288	1	1	2	8	Q8BZH4	Q8BZH4 [251-285]		0	3998.91	35	High	4	7.87e-05	0.0004622	2.29	DADPS	5
199298	FALSE	High	TGQCICPPNTTGEK	[K].TGQCICPPNTTGEK.[C]	2xCarbamidomethyl [C4; C6]; 1xDADPS_click_tag [T/N]	0.00436662	0.000422288	1	1	3	6	Q60675	Q60675 [1023-1036]		0	2093.91	14	High	3	0.0001055	0.0006792	1.07	DADPS	4
196647	FALSE	High	TCNISVGR	[K].TCNISVGR.[-]	1xCarbamidomethyl [C2]; 1xDADPS_click_tag [T1(100)]	0.00283051	0.000422288	1	2	3	16	Q8K0S0	Q8K0S0 [323-330]		0	1437.66	8	High	3	7.87e-05	0.0004585	1.62	DADPS	8
96590	FALSE	High	LAPSSAPSNIAPSDVVSNMTLINFTPSQLSNHPSLLDLGSLNPSSHR	[K].LAPSSAPSNIAPSDVVSNMTLINFTPSQLSNHPSLLDLGSLNPSSHR.[T]	1xDADPS_click_tag [S/N/T]; 1xDeamidated [N]	0.00160406	0.000422288	1	1	1	1	P55200	P55200 [3230-3276]		0	5415.66	47	High	5	6.42e-05	0.0002686	3.31	DADPS	1
31788	FALSE	High	EALHTTGYEMSFNGSPR	[R].EALHTTGYEMSFNGSPR.[S]	2xDADPS_click_tag [T5(100); T6(100)]; 1xDeamidated [N13(100)]	0.00440856	0.000422288	1	1	2	12	Q69ZX8	Q69ZX8 [552-568]		0	2960.27	17	High	4	0.0001055	0.0006857	2.35	DADPS	7
40530	FALSE	High	EPHCDLEAIAVTGVGPLHMLPSTCLQK	[K].EPHCDLEAIAVTGVGPLHMLPSTCLQK.[V]	2xCarbamidomethyl [C4; C24]; 1xDADPS_click_tag [T12(100)]	0.00428406	0.000422288	1	1	1	4	O55017	O55017 [1013-1039]		0	3504.68	27	High	4	0.0001055	0.0006681	3.65	DADPS	4
202186	FALSE	High	TLSSPSNRPSGEASVPPTSAALPFLPVGR	[K].TLSSPSNRPSGEASVPPTSAALPFLPVGR.[M]	1xDADPS_click_tag [T1(95.6)]	0.00131673	0.000422288	1	1	4	16	Q7TQH0	Q7TQH0 [419-447]		0	3423.74	29	High	4	6.42e-05	0.0002226	3.29	DADPS	7
42857	FALSE	High	ESVTDYTTPSSSLPNTVATNNAK	[K].ESVTDYTTPSSSLPNTVATNNAK.[M]	1xDADPS_click_tag [T7(99.1)]; 1xDeamidated [N]	0.00186624	0.000422288	1	1	8	14	Q3TLH4	Q3TLH4 [2137-2159]		0	2929.34	23	High	3	6.42e-05	0.0003108	2.55	DADPS	7
185603	FALSE	High	SLSSTSSSVPTHAAHSGDATTPR	[R].SLSSTSSSVPTHAAHSGDATTPR.[T]	1xDADPS_click_tag [S/T]	0.00290874	0.000422288	1	1	2	5	Q9R0Z9	Q9R0Z9 [159-181]		0	2785.29	23	High	4	7.87e-05	0.000471	2.32	DADPS	5
202120	FALSE	High	TLSMENIQSLNAAYATSGPMYLSDHEGVASTTYPK	[K].TLSMENIQSLNAAYATSGPMYLSDHEGVASTTYPK.[G]	1xDADPS_click_tag [T/S/N/Y]; 2xDeamidated [N6(100); N11(100)]	0.00136261	0.000422288	1	1	2	5	Q6PH08	Q6PH08 [43-77]		0	4280.94	35	High	4	6.42e-05	0.0002296	4.53	DADPS	2
194530	FALSE	High	SVSSNVASVSPIPAGSK	[R].SVSSNVASVSPIPAGSK.[K]	1xDADPS_click_tag [S/N]	0.00285632	0.000422288	1	1	2	8	Q8R1Q8	Q8R1Q8 [412-428]		0	2118.06	17	High	3	7.87e-05	0.0004622	1.95	DADPS	7
42513	FALSE	High	ESITSAVVSLPGSPAPSPR	[R].ESITSAVVSLPGSPAPSPR.[C]	1xDADPS_click_tag [S2(99)]	0.00251779	0.000422288	1	1	1	1	Q9JL04	Q9JL04 [365-383]		0	2383.2	19	High	3	6.42e-05	0.0004111	2.62	DADPS	1
185596	FALSE	High	SLSSPTVTLSAPLEGAK	[R].SLSSPTVTLSAPLEGAK.[D]	1xDADPS_click_tag [T8(99.4)]	0.00332318	0.000422288	1	1	2	2	Q8CFI0	Q8CFI0 [475-491]		0	2189.12	17	High	3	0.0001055	0.0005311	2.69	DADPS	1
229614	FALSE	High	YVDCPVSGHNLSVYPNFDVPVTSPAIMNLK	[R].YVDCPVSGHNLSVYPNFDVPVTSPAIMNLK.[G]	1xCarbamidomethyl [C4]; 1xDADPS_click_tag [T/S/Y/N]; 2xDeamidated [N16(100); N28(100)]	0.00353033	0.000422288	1	1	2	2	Q9DAI6	Q9DAI6 [413-442]		0	3866.81	30	High	4	0.0001055	0.0005604	3.7	DADPS	1
200750	FALSE	High	TIGAELMELVR	[R].TIGAELMELVR.[R]	1xDADPS_click_tag [T1(100)]	0.00166752	0.000422288	1	1	1	1	Q9ESJ4	Q9ESJ4 [303-313]		0	1762.89	11	High	3	6.42e-05	0.0002791	2.1	DADPS	1
185138	FALSE	High	SLPVHTSPQNMLMFQQPEFQLPVTEPDINNR	[R].SLPVHTSPQNMLMFQQPEFQLPVTEPDINNR.[L]	1xDADPS_click_tag [T24(100)]; 1xDeamidated [N10(100)]	0.00259799	0.000422288	1	1	2	5	Q8CBY1	Q8CBY1 [658-688]		0	4139.97	31	High	4	6.42e-05	0.0004238	3.07	DADPS	3
185463	FALSE	High	SISHSCTTPSTSSASGLNPTSAPPTSASAVPVSPVPQSTIPPLLQDPNLFR	[K].SISHSCTTPSTSSASGLNPTSAPPTSASAVPVSPVPQSTIPPLLQDPNLFR.[Q]	1xCarbamidomethyl [C6]; 1xDADPS_click_tag [S33(94.8)]	0.0022431	0.000422288	1	1	2	2	Q924H7	Q924H7 [314-364]		0	5687.8	51	High	4	6.42e-05	0.0003688	3.51	DADPS	1
195737	FALSE	High	TAENVAIESR	[R].TAENVAIESR.[V]	1xDADPS_click_tag [T1(99.7)]	0.00290874	0.000422288	1	1	2	13	Q80Z38	Q80Z38 [409-418]		0	1620.77	10	High	3	7.87e-05	0.0004694	1.38	DADPS	8
97318	FALSE	High	LCEETPVTVSAVHR	[K].LCEETPVTVSAVHR.[G]	1xCarbamidomethyl [C2]; 1xDADPS_click_tag [T5(100)]	0.00445094	0.000422288	1	1	1	3	Q6PGG2	Q6PGG2 [893-906]		0	2129.02	14	High	3	0.0001055	0.0006914	1.83	DADPS	3
1957	FALSE	High	ADEVTLSEAGSTAGPAEPR	[K].ADEVTLSEAGSTAGPAEPR.[G]	1xDADPS_click_tag [T5(100)]	0.00138616	0.000422288	1	1	2	9	Q9Z0P4	Q9Z0P4 [238-256]		0	2389.1	19	High	3	6.42e-05	0.0002337	2.34	DADPS	8
27264	FALSE	High	DPQCSASSELSGPSTPLHTSSPVQGK	[R].DPQCSASSELSGPSTPLHTSSPVQGK.[E]	1xCarbamidomethyl [C4]; 1xDADPS_click_tag [S11(98.3)]	0.00317314	0.000422288	1	1	4	12	Q8CGB6	Q8CGB6 [895-920]		0	3185.45	26	High	4	9.388e-05	0.000509	2.25	DADPS	6
187362	FALSE	High	SNPVIPISSSNHSAR	[K].SNPVIPISSSNHSAR.[S]	1xDADPS_click_tag [S/N]; 1xDeamidated [N11(100)]	0.0019408	0.000422288	1	1	2	10	Q8BT14	Q8BT14 [309-323]		0	2098	15	High	3	6.42e-05	0.0003227	1.9	DADPS	8
101743	FALSE	High	LGGQLPVVAISLSEYPSSGAR	[R].LGGQLPVVAISLSEYPSSGAR.[S]	1xDADPS_click_tag [S11(100)]	0.00343297	0.000422288	1	1	1	7	Q6PDH0	Q6PDH0 [353-373]		0	2632.35	21	High	3	0.0001055	0.0005463	2.67	DADPS	4
194850	FALSE	High	SWPAPPPVSAAK	[K].SWPAPPPVSAAK.[I]	1xDADPS_click_tag [S9(100)]	0.00393317	0.000422288	1	1	2	10	E9Q3C1	E9Q3C1 [387-398]		0	1738.86	12	High	3	0.0001055	0.00062	1.99	DADPS	7
186105	FALSE	High	SMCAPLPVAAQSTTLPSLSGR	[R].SMCAPLPVAAQSTTLPSLSGR.[Q]	1xCarbamidomethyl [C3]; 1xDADPS_click_tag [S1(100)]	0.00168926	0.000422288	1	1	2	2	Q80TE7	Q80TE7 [539-559]		0	2675.3	21	High	3	6.42e-05	0.0002822	2.63	DADPS	1
186848	FALSE	High	SNESEMDNTVITVSNSSDK	[R].SNESEMDNTVITVSNSSDK.[G]	1xDADPS_click_tag [S4(98.9)]	0.00129438	0.000422288	1	1	1	2	Q8K0L9	Q8K0L9 [436-454]		0	2588.11	19	High	3	6.42e-05	0.0002193	1.91	DADPS	2
1332	FALSE	High	AAVSASLSNMVLAPTLQSMQQNQDPEVFSQPK	[R].AAVSASLSNMVLAPTLQSMQQNQDPEVFSQPK.[V]	1xDADPS_click_tag [T/S/N]; 1xDeamidated [N22(100)]	0.00378753	0.000422288	1	1	1	3	Q91YD3	Q91YD3 [465-496]		0	3948.88	32	High	4	0.0001055	0.000598	2.63	DADPS	3
101867	FALSE	High	LGKPIPSTEPNVVSQATSSTAASASKPTASPSSIGASNCTLNTSSIATSSVK	[K].LGKPIPSTEPNVVSQATSSTAASASKPTASPSSIGASNCTLNTSSIATSSVK.[G]	1xCarbamidomethyl [C39]; 3xDeamidated [N11; N38; N42]; 1xDADPS_click_tag [S23]	0.00289554	0.000422288	1	1	1	1	O88532	O88532 [416-467]		0	5581.71	52	High	4	7.87e-05	0.0004687	2.65	DADPS	1
185890	FALSE	High	SLVPVPSLPPSIPSSCASIENTSTLHR	[R].SLVPVPSLPPSIPSSCASIENTSTLHR.[K]	1xCarbamidomethyl [C16]; 1xDADPS_click_tag [S11(98.6)]	0.00160406	0.000422288	1	1	3	6	Q5SPL2	Q5SPL2 [616-642]		0	3377.69	27	High	4	6.42e-05	0.0002685	3.1	DADPS	6
26668	FALSE	High	DNTTGSNSSLNTSLPSPGAWPYSASDNSFTNVHSTSAK	[R].DNTTGSNSSLNTSLPSPGAWPYSASDNSFTNVHSTSAK.[F]	1xDADPS_click_tag [S/T/N/Y]; 2xDeamidated [N11(98.6); N27(100)]	0.00141618	0.000422288	1	1	4	11	Q8BKI2	Q8BKI2 [1501-1538]		0	4432.94	38	High	4	6.42e-05	0.0002389	3.2	DADPS	5
187826	FALSE	High	SNSMPTSSATNLSVPPSLR	[R].SNSMPTSSATNLSVPPSLR.[G]	1xDADPS_click_tag [S7(98.7)]; 1xDeamidated [N11(100)]	0.00177156	0.000422288	1	1	2	5	Q3UHF7	Q3UHF7 [543-561]		0	2478.17	19	High	3	6.42e-05	0.000295	2.84	DADPS	4
91128	FALSE	High	KPHTSLTTAASPVSTSAGGIMTAPAIDIFSTPSSSNSTSK	[K].KPHTSLTTAASPVSTSAGGIMTAPAIDIFSTPSSSNSTSK.[L]	2xDADPS_click_tag [S30(100); T31(100)]	0.00152992	0.000422288	1	1	2	4	Q7M6Y3	Q7M6Y3 [349-388]		0	4968.38	40	High	5	6.42e-05	0.000257	3.33	DADPS	2
26667	FALSE	High	DNTTGSNSSLNTSLPSPGAWPYSASDNSFTNVHSTSAK	[R].DNTTGSNSSLNTSLPSPGAWPYSASDNSFTNVHSTSAK.[F]	1xDADPS_click_tag [S/T/N/Y]; 1xDeamidated [N11(98.4)]	0.00326222	0.000422288	1	1	6	14	Q8BKI2	Q8BKI2 [1501-1538]		0	4431.96	38	High	4	0.0001055	0.0005234	3.64	DADPS	6
188010	FALSE	High	SNVSVEENVILEKPSHVELK	[K].SNVSVEENVILEKPSHVELK.[C]	1xDADPS_click_tag [S/N]	0.00375206	0.000422288	1	1	1	2	P21995	P21995 [69-88]		0	2781.41	20	High	4	0.0001055	0.0005943	2.69	DADPS	2
185074	FALSE	High	SLPNSPSHSAVSAASIPAVHINQATNGGSSAFSDYSSSVPSTPSISQR	[K].SLPNSPSHSAVSAASIPAVHINQATNGGSSAFSDYSSSVPSTPSISQR.[E]	1xDADPS_click_tag [Y35(97.6)]; 3xDeamidated [N4(100); N22(100); N26(100)]	0.00259799	0.000422288	1	1	2	9	Q8VHH5	Q8VHH5 [300-347]		0	5289.46	48	High	5	6.42e-05	0.0004233	3.2	DADPS	6
38877	FALSE	High	EMGTPLADTPTRPVTR	[K].EMGTPLADTPTRPVTR.[H]	1xDADPS_click_tag [T]	0.00240796	0.000422288	1	1	2	15	Q9EQF6	Q9EQF6 [506-521]		0	2273.11	16	High	3	6.42e-05	0.0003945	2.14	DADPS	8
190573	FALSE	High	SQTNLTDCPFHDQPHLMR	[K].SQTNLTDCPFHDQPHLMR.[K]	1xCarbamidomethyl [C8]; 1xDADPS_click_tag [S/T/N]	0.00260968	0.000422288	1	1	1	1	P21460	P21460 [96-113]		0	2728.21	18	High	4	6.42e-05	0.0004252	2.89	DADPS	1
95485	FALSE	High	KYVLASQEQQMNEIVTIDQPVQIIPASVPPATPTTIK	[R].KYVLASQEQQMNEIVTIDQPVQIIPASVPPATPTTIK.[V]	1xDADPS_click_tag [T16(100)]	0.00410448	0.000422288	1	1	2	2	Q00422	Q00422 [249-285]		1	4579.38	37	High	4	0.0001055	0.0006435	3.6	DADPS	1
202601	FALSE	High	TMCADQCSGHGTYLQESGSCTCDPNWTGPDCSNEICSVDCGSHGVCMGGSCR	[K].TMCADQCSGHGTYLQESGSCTCDPNWTGPDCSNEICSVDCGSHGVCMGGSCR.[C]	9xCarbamidomethyl [C3; C7; C20; C22; C31; C36; C40; C46; C51]; 1xDADPS_click_tag [T/Y/S/N]; 2xDeamidated [N25(100); N33(100)]	0.00172616	0.000422288	1	1	2	4	Q9WTS6	Q9WTS6 [646-697]		0	6395.35	52	High	5	6.42e-05	0.0002887	4.23	DADPS	4
190449	FALSE	High	SQPTTPQETVTGK	[K].SQPTTPQETVTGK.[L]	1xDADPS_click_tag [S1(100)]	0.00369954	0.000422288	1	1	1	12	Q9QYX7	Q9QYX7 [856-868]		0	1904.91	13	High	3	0.0001055	0.0005851	2.21	DADPS	7
191894	FALSE	High	SSLGLSYYPTSSTSSVSSSSSSPSSWLTR	[R].SSLGLSYYPTSSTSSVSSSSSSPSSWLTR.[R]	1xDADPS_click_tag [T/S/Y]	0.00382337	0.000422288	1	1	1	1	O08579	O08579 [176-204]		0	3516.61	29	High	3	0.0001055	0.000603	2.44	DADPS	1
44261	FALSE	High	EVVVPVTK	[K].EVVVPVTK.[S]	1xDADPS_click_tag [T7(100)]	0.00389619	0.000422288	1	1	1	16	Q05BC3	Q05BC3 [120-127]		0	1401.75	8	High	2	0.0001055	0.0006145	1.94	DADPS	8
94488	FALSE	High	KVGEAVQNTLGAVVTAIDIPLGLVK	[R].KVGEAVQNTLGAVVTAIDIPLGLVK.[D]	1xDADPS_click_tag [T15(100)]	0.00123488	0.000422288	1	1	1	6	Q810J8	Q810J8 [680-704]		1	3036.68	25	High	3	5.296e-05	0.0002091	2.98	DADPS	5
183891	FALSE	High	SLEPLQLPDFPAAVSGPSAFAPGHNIPDHGLR	[R].SLEPLQLPDFPAAVSGPSAFAPGHNIPDHGLR.[E]	1xDADPS_click_tag [S15(98.6)]	0.00160406	0.000422288	1	1	2	2	Q8VCF0	Q8VCF0 [104-135]		0	3838.9	32	High	4	6.42e-05	0.0002693	3.12	DADPS	2
202600	FALSE	High	TMCADQCSGHGTYLQESGSCTCDPNWTGPDCSNEICSVDCGSHGVCMGGSCR	[K].TMCADQCSGHGTYLQESGSCTCDPNWTGPDCSNEICSVDCGSHGVCMGGSCR.[C]	9xCarbamidomethyl [C3; C7; C20; C22; C31; C36; C40; C46; C51]; 1xDADPS_click_tag [Y13(97.2)]; 1xDeamidated [N25(99.1)]	0.00168926	0.000422288	1	1	3	6	Q9WTS6	Q9WTS6 [646-697]		0	6394.37	52	High	5	6.42e-05	0.0002818	4.28	DADPS	6
102341	FALSE	High	IGPGEPLELLCNVSGALPPPGR	[R].IGPGEPLELLCNVSGALPPPGR.[H]	1xCarbamidomethyl [C11]; 1xDADPS_click_tag [S14(100)]; 1xDeamidated [N12(100)]	0.00294878	0.000422288	1	1	1	8	Q8R366	Q8R366 [314-335]		0	2775.39	22	High	3	7.87e-05	0.0004767	2.22	DADPS	5
43281	FALSE	High	ETPAPLPVTSSEPSTTPNNWADFSSTWPSSSNEKPETDNWDTWAAQPSLTVPSAGQLR	[R].ETPAPLPVTSSEPSTTPNNWADFSSTWPSSSNEKPETDNWDTWAAQPSLTVPSAGQLR.[Q]	1xDADPS_click_tag [S/T/N]; 4xDeamidated [N18(100); N19(100); N32(100); N39(100)]	0.00153651	0.000422288	1	1	1	2	Q9Z0R4	Q9Z0R4 [824-881]		0	6805.07	58	High	5	6.42e-05	0.0002576	2.87	DADPS	1
227670	FALSE	High	YPNSSMFNEVYGK	[R].YPNSSMFNEVYGK.[N]	1xDADPS_click_tag [Y1(100)]	0.00154313	0.000422288	1	1	2	12	Q5RJH6	Q5RJH6 [945-957]		0	2066.9	13	High	3	6.42e-05	0.0002585	2.11	DADPS	7
197830	FALSE	High	TEPPVFTAASSNSELIR	[K].TEPPVFTAASSNSELIR.[I]	1xDADPS_click_tag [T1(100)]; 1xDeamidated [N12(100)]	0.00279229	0.000422288	1	1	1	5	Q8CDG3	Q8CDG3 [1066-1082]		0	2351.12	17	High	3	7.87e-05	0.0004536	2.09	DADPS	4
185072	FALSE	High	SLPNSPSHSAVSAASIPAVHINQATNGGSSAFSDYSSSVPSTPSISQR	[K].SLPNSPSHSAVSAASIPAVHINQATNGGSSAFSDYSSSVPSTPSISQR.[E]	1xDADPS_click_tag [T/S/Y/N]; 1xDeamidated [N]	0.00227304	0.000422288	1	1	1	3	Q8VHH5	Q8VHH5 [300-347]		0	5287.49	48	High	4	6.42e-05	0.000374	2.55	DADPS	2
95886	FALSE	High	LAELSGGGGGPGSGPGAATSASAAAVTVADSAVATMENHQHGAQVLLR	[R].LAELSGGGGGPGSGPGAATSASAAAVTVADSAVATMENHQHGAQVLLR.[E]	1xOxidation [M36(100)]; 1xDADPS_click_tag [T/S/N]; 1xDeamidated [N38(100)]	0.00369954	0.000422288	1	1	3	5	Q69ZS8	Q69ZS8 [37-84]		0	4947.37	48	High	5	0.0001055	0.0005851	3.33	DADPS	4
202491	FALSE	High	TLVTNAAMQGIGLNIAQVLGQHTGLEK	[R].TLVTNAAMQGIGLNIAQVLGQHTGLEK.[Y]	1xOxidation [M8(100)]; 1xDADPS_click_tag [T1(97.4)]; 1xDeamidated [N14(98.7)]	0.00150385	0.000422288	1	1	1	1	Q3UHF7	Q3UHF7 [1365-1391]		0	3325.69	27	High	4	6.42e-05	0.0002526	3.23	DADPS	1
31144	FALSE	High	EAALPSTK	[K].EAALPSTK.[A]	1xDADPS_click_tag [T7(100)]	0.00123488	0.000422288	1	1	1	14	Q9D824	Q9D824 [223-230]		0	1347.66	8	High	2	5.296e-05	0.0002095	2.51	DADPS	8
196219	FALSE	High	TASDTDSSYCIPPPAGMTPSR	[R].TASDTDSSYCIPPPAGMTPSR.[S]	1xCarbamidomethyl [C10]; 1xDADPS_click_tag [S/T/Y]	0.00222338	0.000422288	1	1	1	7	Q9QYY0	Q9QYY0 [365-385]		0	2742.19	21	High	3	6.42e-05	0.0003661	1.85	DADPS	7
35945	FALSE	High	EGILASTVSPSNVVIASAAITR	[R].EGILASTVSPSNVVIASAAITR.[A]	1xDADPS_click_tag [S6(99.5)]	0.002109	0.000422288	1	1	1	2	Q2VPU4	Q2VPU4 [602-623]		0	2687.41	22	High	3	6.42e-05	0.000348	2.86	DADPS	2
43387	FALSE	High	ETSINGLLEDFDNISVTR	[K].ETSINGLLEDFDNISVTR.[S]	1xDADPS_click_tag [T/S/N]; 1xDeamidated [N5(100)]	0.00333862	0.000422288	1	1	1	3	Q8C015	Q8C015 [79-96]		0	2555.2	18	High	3	0.0001055	0.0005345	1.67	DADPS	2
202492	FALSE	High	TLVTNAAMQGIGLNIAQVLGQHTGLEK	[R].TLVTNAAMQGIGLNIAQVLGQHTGLEK.[Y]	2xDADPS_click_tag [T1(100); T4(100)]; 1xDeamidated [N5(100)]	0.00301689	0.000422288	1	1	3	3	Q3UHF7	Q3UHF7 [1365-1391]		0	3840.92	27	High	4	7.87e-05	0.0004854	3.17	DADPS	3
64429	FALSE	High	GVLQQPSVNTSIGQPLPSTQLYLR	[K].GVLQQPSVNTSIGQPLPSTQLYLR.[Q]	1xDADPS_click_tag [S/N/T/Y]	0.00189074	0.000422288	1	1	3	5	Q8K0L9	Q8K0L9 [455-478]		0	3127.63	24	High	3	6.42e-05	0.0003141	2.92	DADPS	4
13388	FALSE	High	ATPTTAPGTSPR	[R].ATPTTAPGTSPR.[A]	1xDADPS_click_tag [T2(100)]	0.00172616	0.000422288	1	1	2	27	Q8VHH5	Q8VHH5 [469-480]		0	1687.81	12	High	3	6.42e-05	0.000288	1.91	DADPS	8
56058	FALSE	High	GKTPPVAVTSPITHTAQSALK	[K].GKTPPVAVTSPITHTAQSALK.[V]	1xDADPS_click_tag [T3(100)]	0.00251779	0.000422288	1	1	2	4	Q8CH77	Q8CH77 [535-555]		1	2635.39	21	High	4	6.42e-05	0.0004122	3.84	DADPS	2
111898	FALSE	High	IPPSSAPTVLSVPAGTTIVKTVAVTPGTTTLPATVK	[K].IPPSSAPTVLSVPAGTTIVKTVAVTPGTTTLPATVK.[V]	1xDADPS_click_tag [T/S]	0.00200101	0.000422288	1	1	2	4	Q61191	Q61191 [559-594]		1	4004.2	36	High	4	6.42e-05	0.0003319	2.98	DADPS	2
9054	FALSE	High	ANSLDGFAQNCPQDSVNVQPVSR	[K].ANSLDGFAQNCPQDSVNVQPVSR.[A]	1xCarbamidomethyl [C11]; 1xDADPS_click_tag [S3(99.5)]; 1xDeamidated [N10(99)]	0.00182615	0.000422288	1	1	3	4	Q6NSW3	Q6NSW3 [1242-1264]		0	3035.36	23	High	3	6.42e-05	0.0003039	2.97	DADPS	4
111743	FALSE	High	LPNDLLDLQQPTFHPSVHAMSAAPQGASTWGDPFSATLDAVEDAIPSLNPFLTK	[K].LPNDLLDLQQPTFHPSVHAMSAAPQGASTWGDPFSATLDAVEDAIPSLNPFLTK.[S]	1xOxidation [M20(100)]; 1xDADPS_click_tag [S/T/N]; 2xDeamidated [N3(100); N49(100)]	0.00274223	0.000422288	1	1	2	4	Q7M6Y3	Q7M6Y3 [389-442]		0	6278.01	54	High	5	7.87e-05	0.0004447	4.13	DADPS	3
64512	FALSE	High	GVNIGGAGSYIYEKPQTEAPQVTGPIEVPVVR	[K].GVNIGGAGSYIYEKPQTEAPQVTGPIEVPVVR.[T]	1xDADPS_click_tag [S/Y/N/T]; 1xDeamidated [N3(100)]	0.00376974	0.000422288	1	1	2	4	Q9DCT8	Q9DCT8 [66-97]		0	3857.94	32	High	4	0.0001055	0.0005946	3.74	DADPS	3
153656	FALSE	High	NPNTVIVPTSSSGQHR	[K].NPNTVIVPTSSSGQHR.[Q]	1xDADPS_click_tag [T9(100)]	0.00127242	0.000422288	1	1	4	8	Q8BHR8	Q8BHR8 [168-183]		0	2225.08	16	High	3	6.42e-05	0.0002159	2.54	DADPS	5
220083	FALSE	High	VVMDIPYELWNETSAEVADLK	[K].VVMDIPYELWNETSAEVADLK.[K]	1xDADPS_click_tag [Y7(99.5)]	0.00159717	0.000422288	1	1	1	2	Q9DAU1	Q9DAU1 [143-163]		0	2953.4	21	High	3	6.42e-05	0.0002672	2.43	DADPS	2
111741	FALSE	High	LPNDLLDLQQPTFHPSVHAMSAAPQGASTWGDPFSATLDAVEDAIPSLNPFLTK	[K].LPNDLLDLQQPTFHPSVHAMSAAPQGASTWGDPFSATLDAVEDAIPSLNPFLTK.[S]	1xOxidation [M20(100)]; 1xDADPS_click_tag [S/T/N]	0.00244034	0.000422288	1	1	1	1	Q7M6Y3	Q7M6Y3 [389-442]		0	6276.04	54	High	5	6.42e-05	0.0004005	4.19	DADPS	1
6552	FALSE	High	ALGTSGNLRPGPSGGLRDPVTPTSPTVSVTGAGTDGLLALSACSGPSTAGVAGGPVAVEPEVPPVPLPTASSLPR	[R].ALGTSGNLRPGPSGGLRDPVTPTSPTVSVTGAGTDGLLALSACSGPSTAGVAGGPVAVEPEVPPVPLPTASSLPR.[K]	1xCarbamidomethyl [C43]; 1xDADPS_click_tag [S/T/N]; 1xDeamidated [N7(100)]	0.00145309	0.000422288	1	1	1	13	D3YZU1	D3YZU1 [1767-1841]		1	7584.86	75	High	6	6.42e-05	0.0002442	4.41	DADPS	5
219652	FALSE	High	VTTVVATVGQGPER	[K].VTTVVATVGQGPER.[S]	1xDADPS_click_tag [T3(99.7)]	0.00290874	0.000422288	1	1	3	7	Q2NL51	Q2NL51 [100-113]		0	1944.99	14	High	3	7.87e-05	0.0004703	2.12	DADPS	7
150184	FALSE	High	NILITTSMVSSQNTATDSNPLKR	[K].NILITTSMVSSQNTATDSNPLKR.[K]	1xDADPS_click_tag [T5(99.6)]; 1xDeamidated [N1(100)]	0.00216537	0.000422288	1	1	1	1	Q6NZA9	Q6NZA9 [216-238]		1	3023.48	23	High	3	6.42e-05	0.0003569	2.21	DADPS	1
112081	FALSE	High	LPSGPSLPSSSSSSSSSSSSSSAPQRPGGPTTTHGDASSSSNSLAEAQAPQAAPAQKPQPHPQLNK	[R].LPSGPSLPSSSSSSSSSSSSSSAPQRPGGPTTTHGDASSSSNSLAEAQAPQAAPAQKPQPHPQLNK.[S]	1xDeamidated [N]; 1xDADPS_click_tag [S/T]	0.00220386	0.000422288	1	1	7	8	Q64332	Q64332 [478-543]		0	6925.25	66	High	6	6.42e-05	0.0003627	3.95	DADPS	4
9104	FALSE	High	ANSTAATSSVLTIQSSATPVK	[K].ANSTAATSSVLTIQSSATPVK.[V]	1xDADPS_click_tag [S/T/N]	0.00329254	0.000422288	1	1	1	1	Q91Z96	Q91Z96 [373-393]		0	2565.29	21	High	3	0.0001055	0.0005268	2.35	DADPS	1
218176	FALSE	High	VSASSPSVAAASQADSK	[K].VSASSPSVAAASQADSK.[Q]	1xDADPS_click_tag [S]	0.0028824	0.000422288	1	1	1	8	P06537	P06537 [42-58]		0	2093.98	17	High	3	7.87e-05	0.0004655	1.86	DADPS	7
219634	FALSE	High	VTTHSVLPAGPPLGVGEPK	[K].VTTHSVLPAGPPLGVGEPK.[T]	1xDADPS_click_tag [T/S]	0.00348127	0.000422288	1	1	2	2	Q6PFX7	Q6PFX7 [467-485]		0	2387.24	19	High	3	0.0001055	0.0005547	1.73	DADPS	2
158029	FALSE	High	NTSGLSSLVDLGPPLVEK	[R].NTSGLSSLVDLGPPLVEK.[Q]	1xDADPS_click_tag [S/N/T]	0.00307268	0.000422288	1	1	1	3	A2AQ25	A2AQ25 [526-543]		0	2357.21	18	High	3	9.388e-05	0.0004948	2.28	DADPS	2
220382	FALSE	High	VVVTQPNTK	[R].VVVTQPNTK.[Y]	1xDADPS_click_tag [T4(100)]	0.00332318	0.000422288	1	1	1	25	Q99K90	Q99K90 [453-461]		0	1516.78	9	High	3	0.0001055	0.000532	2.77	DADPS	8
55019	FALSE	High	GGPFNPGSGGPLPASSPSSFDGPSPPDPR	[R].GGPFNPGSGGPLPASSPSSFDGPSPPDPR.[S]	1xDADPS_click_tag [S15(98.2)]	0.00346509	0.000422288	1	1	3	16	D3YZU1	D3YZU1 [959-987]		0	3266.49	29	High	3	0.0001055	0.000551	2.59	DADPS	8
218111	FALSE	High	VSAADSTQVDGGTPMVK	[R].VSAADSTQVDGGTPMVK.[D]	1xOxidation [M15(100)]; 1xDADPS_click_tag [S2(99.5)]	0.00406572	0.000422288	1	1	3	21	Q9Z2H5	Q9Z2H5 [720-736]		0	2210.01	17	High	3	0.0001055	0.0006376	1.4	DADPS	8
218114	FALSE	High	VSAADSTQVDGGTPMVKDFMTTPPCITTETISTTMENSLK	[R].VSAADSTQVDGGTPMVKDFMTTPPCITTETISTTMENSLK.[S]	1xCarbamidomethyl [C25]; 1xDADPS_click_tag [T/S/N]; 1xDeamidated [N37(100)]	0.00406572	0.000422288	1	1	4	10	Q9Z2H5	Q9Z2H5 [720-759]		1	4794.19	40	High	4	0.0001055	0.0006379	3.22	DADPS	6
216134	FALSE	High	VNECLNNPPMPGSLGASGSSGHELSALGGEGGLQSLLGNMSHSQLMQLIGPAGLGGLGGLGALTGPGLASLLGSSGPPASSSSSSSR	[K].VNECLNNPPMPGSLGASGSSGHELSALGGEGGLQSLLGNMSHSQLMQLIGPAGLGGLGGLGALTGPGLASLLGSSGPPASSSSSSSR.[S]	1xCarbamidomethyl [C4]; 3xDeamidated [N6; N7; N39]; 1xDADPS_click_tag [S41]	0.00354686	0.000422288	1	1	1	1	Q9JKV1	Q9JKV1 [124-210]		0	8699.18	87	High	6	0.0001055	0.0005648	3.87	DADPS	1
125486	FALSE	High	MCAALNSMDQYGGR	[R].MCAALNSMDQYGGR.[H]	1xCarbamidomethyl [C2]; 1xDADPS_click_tag [S7(100)]	0.00353033	0.000422288	1	1	2	16	O88737	O88737 [2106-2119]		0	2104.87	14	High	3	0.0001055	0.000562	2.27	DADPS	8
154377	FALSE	High	NQPLMIAPVSTDNTYAVSHLGSK	[R].NQPLMIAPVSTDNTYAVSHLGSK.[Y]	1xDADPS_click_tag [S10(99.2)]; 2xDeamidated [N1(100); N13(100)]	0.00268106	0.000422288	1	1	2	8	Q9QYX7	Q9QYX7 [3911-3933]		0	2976.41	23	High	4	7.87e-05	0.0004371	2.5	DADPS	4
55573	FALSE	High	GHFSSLELVPPSTLTTTHLK	[K].GHFSSLELVPPSTLTTTHLK.[A]	1xDADPS_click_tag [T13(96.1)]	0.00127242	0.000422288	1	1	3	9	Q9QXZ0	Q9QXZ0 [530-549]		0	2696.38	20	High	4	6.42e-05	0.0002159	2.6	DADPS	5
70169	FALSE	High	HGSGSGGPDLVQYQPQHGPGLSAPQGLAPLR	[R].HGSGSGGPDLVQYQPQHGPGLSAPQGLAPLR.[S]	2xDADPS_click_tag [Y/S]	0.00233424	0.000422288	1	1	3	11	O88737	O88737 [2120-2150]		0	4140.98	31	High	4	6.42e-05	0.0003828	3.02	DADPS	5
220331	FALSE	High	VVTSYPNAVHKPPSGIENFLASLNLSK	[K].VVTSYPNAVHKPPSGIENFLASLNLSK.[E]	1xDADPS_click_tag [T3(97.6)]	0.00301689	0.000422288	1	1	2	5	P97789	P97789 [1337-1363]		0	3413.76	27	High	4	7.87e-05	0.0004865	2.77	DADPS	3
124873	FALSE	High	MATAASNPYLPGNSLLTAGSIVHSDAAGAGGGGGGGGGGGGGAGGGGGGMQPGSAAVTSGAYR	[-].MATAASNPYLPGNSLLTAGSIVHSDAAGAGGGGGGGGGGGGGAGGGGGGMQPGSAAVTSGAYR.[G]	1xMet-loss+Acetyl [N-Term]; 1xDADPS_click_tag [S/T/N/Y]; 1xDeamidated [N]	0.0038054	0.000422288	1	1	1	1	P31361	P31361 [1-63]	P31361 1xMet-loss+Acetyl [N-Term]	0	5731.62	63	High	4	0.0001055	0.000601	1.85	DADPS	1
138363	FALSE	High	MSDQNIIPSVTR	[R].MSDQNIIPSVTR.[S]	1xDADPS_click_tag [T11(100)]	0.00242949	0.000422288	1	1	2	18	Q6Y7W8	Q6Y7W8 [671-682]		0	1891.91	12	High	3	6.42e-05	0.0003988	2.41	DADPS	8
60988	FALSE	High	GRPAPGFHHGDGPGNAVQEIMIPASK	[K].GRPAPGFHHGDGPGNAVQEIMIPASK.[A]	1xDADPS_click_tag [S25(100)]	0.00369954	0.000422288	1	1	1	2	Q91WJ8	Q91WJ8 [167-192]		0	3171.53	26	High	4	0.0001055	0.0005865	2.73	DADPS	1
136550	FALSE	High	MPSTAAASSNLSSPVTVR	[R].MPSTAAASSNLSSPVTVR.[S]	1xOxidation [M1(100)]; 1xDADPS_click_tag [S/T/N]; 1xDeamidated [N10(100)]	0.00329254	0.000422288	1	1	2	3	Q68FF7	Q68FF7 [408-425]		0	2324.09	18	High	3	0.0001055	0.0005271	2.07	DADPS	3
139990	FALSE	High	MSSTSMAGGSTPVSSANMMSGISSVPTPSPLGPLAGSPVIAAANSLGIPVPAAAGAQQ	[R].MSSTSMAGGSTPVSSANMMSGISSVPTPSPLGPLAGSPVIAAANSLGIPVPAAAGAQQ.[-]	1xDeamidated [N]; 2xOxidation [M]; 1xDADPS_click_tag [S/T/N]	0.0017113	0.000422288	1	1	40	97	Q60737	Q60737 [334-391]		0	5899.82	58	High	4	6.42e-05	0.0002864	2.96	DADPS	8
139991	FALSE	High	MSSTSMAGGSTPVSSANMMSGISSVPTPSPLGPLAGSPVIAAANSLGIPVPAAAGAQQ	[R].MSSTSMAGGSTPVSSANMMSGISSVPTPSPLGPLAGSPVIAAANSLGIPVPAAAGAQQ.[-]	2xDeamidated [N17; N44]; 2xOxidation [M]; 1xDADPS_click_tag [T/S]	0.00338543	0.000422288	1	1	20	83	Q60737	Q60737 [334-391]		0	5900.81	58	High	4	0.0001055	0.0005411	2.39	DADPS	8
11274	FALSE	High	AQSLIDLGSSSSTSSTASLSGNSPK	[K].AQSLIDLGSSSSTSSTASLSGNSPK.[T]	1xDADPS_click_tag [S3(100)]	0.00139809	0.000422288	1	1	1	3	Q9Z0R6	Q9Z0R6 [209-233]		0	2913.38	25	High	3	6.42e-05	0.0002362	2.56	DADPS	3
114812	FALSE	High	LSEDSQTSLLSKPSSSIFQNWPKPPLPPLPTGSGVSSSTAAAPGATSPSASSASASTR	[R].LSEDSQTSLLSKPSSSIFQNWPKPPLPPLPTGSGVSSSTAAAPGATSPSASSASASTR.[H]	1xDeamidated [N20]; 1xDADPS_click_tag [S37]	0.00378753	0.000422288	1	1	1	1	D3YZU1	D3YZU1 [1930-1987]		0	6215.04	58	High	5	0.0001055	0.0005992	2.93	DADPS	1
218515	FALSE	High	VSMSTAGQASR	[K].VSMSTAGQASR.[G]	1xDADPS_click_tag [T5(100)]	0.00294878	0.000422288	1	1	4	29	Q69ZI1	Q69ZI1 [523-533]		0	1625.74	11	High	3	7.87e-05	0.0004764	1.94	DADPS	8
62647	FALSE	High	GSQLNVSELTPSSHASALR	[R].GSQLNVSELTPSSHASALR.[Q]	1xDADPS_click_tag [S2(100)]	0.00187437	0.000422288	1	1	2	4	P58390	P58390 [179-197]		0	2485.22	19	High	3	6.42e-05	0.0003119	1.78	DADPS	4
63025	FALSE	High	GSSVESLPPTSEGKR	[R].GSSVESLPPTSEGKR.[M]	1xDADPS_click_tag [S11(100)]	0.00170392	0.000422288	1	1	4	27	Q62073	Q62073 [373-387]		1	2061.99	15	High	3	6.42e-05	0.000285	2.94	DADPS	8
133598	FALSE	High	MITTSGPTSEKPAR	[R].MITTSGPTSEKPAR.[S]	1xDADPS_click_tag [T3(100)]	0.00376974	0.000422288	1	1	3	9	Q62073	Q62073 [437-450]		0	2006.97	14	High	3	0.0001055	0.0005965	2.43	DADPS	6
9745	FALSE	High	APPQTQLPSGASSGTGSASATHGGAPLPGTR	[R].APPQTQLPSGASSGTGSASATHGGAPLPGTR.[G]	1xDADPS_click_tag [S/T]	0.00177925	0.000422288	1	1	2	6	Q9Z1R2	Q9Z1R2 [88-118]		0	3347.61	31	High	4	6.42e-05	0.0002964	2.5	DADPS	6
116375	FALSE	High	LSSCTNCTEQSQPVAFPPSTEPAFVTVPQR	[K].LSSCTNCTEQSQPVAFPPSTEPAFVTVPQR.[G]	2xCarbamidomethyl [C4; C7]; 1xDADPS_click_tag [S/T/N]; 1xDeamidated [N6(100)]	0.00187437	0.000422288	1	1	1	5	Q61001	Q61001 [959-988]		0	3867.77	30	High	4	6.42e-05	0.0003118	2.42	DADPS	3
9722	FALSE	High	APPNSSVTGTHVAQIQAQGITSTAQPLVAGTANGGK	[K].APPNSSVTGTHVAQIQAQGITSTAQPLVAGTANGGK.[V]	1xDADPS_click_tag [T/S/N]; 2xDeamidated [N4(100); N33(100)]	0.00140409	0.000422288	1	1	3	6	Q09XV5	Q09XV5 [164-199]		0	3962.96	36	High	4	6.42e-05	0.0002368	3.39	DADPS	5
132598	FALSE	High	MLKPSVTSAPTADMATLTVVQPLTLDR	[-].MLKPSVTSAPTADMATLTVVQPLTLDR.[D]	1xAcetyl [N-Term]; 1xDADPS_click_tag [S/T]	0.00190727	0.000422288	1	1	1	2	Q8JZS0	Q8JZS0 [1-27]	Q8JZS0 1xAcetyl [N-Term]	0	3429.75	27	High	3	6.42e-05	0.0003167	3.11	DADPS	1
9721	FALSE	High	APPNSSVTGTHVAQIQAQGITSTAQPLVAGTANGGK	[K].APPNSSVTGTHVAQIQAQGITSTAQPLVAGTANGGK.[V]	1xDADPS_click_tag [T21(97.9)]; 1xDeamidated [N33(100)]	0.00398938	0.000422288	1	1	2	3	Q09XV5	Q09XV5 [164-199]		0	3961.97	36	High	4	0.0001055	0.0006264	3.31	DADPS	3
116814	FALSE	High	LSTSELSPLTPPSSVSSSLSIPVSPLAASALNPTFTFPSHSLTQSGESTEK	[R].LSTSELSPLTPPSSVSSSLSIPVSPLAASALNPTFTFPSHSLTQSGESTEK.[N]	1xDADPS_click_tag [S/T/N]; 1xDeamidated [N32(100)]	0.00145309	0.000422288	1	1	2	14	P55200	P55200 [760-810]		0	5703.82	51	High	5	6.42e-05	0.0002446	3.58	DADPS	5
218500	FALSE	High	VSLVTAPVK	[R].VSLVTAPVK.[I]	1xDADPS_click_tag [S2(100)]	0.00226301	0.000422288	1	1	1	6	Q8K0T0	Q8K0T0 [274-282]		0	1444.79	9	High	3	6.42e-05	0.0003722	1.21	DADPS	5
146655	FALSE	High	NESAHISDAVGVVAQAVHELLEKENITDPPR	[K].NESAHISDAVGVVAQAVHELLEKENITDPPR.[G]	1xDADPS_click_tag [S3(99.1)]; 2xDeamidated [N1(100); N25(100)]	0.00389619	0.000422288	1	1	2	8	P35438	P35438 [276-306]		1	3871.88	31	High	4	0.0001055	0.0006146	3.26	DADPS	5
146654	FALSE	High	NESAHISDAVGVVAQAVHELLEKENITDPPR	[K].NESAHISDAVGVVAQAVHELLEKENITDPPR.[G]	1xDADPS_click_tag [S/N/T]; 1xDeamidated [N25(100)]	0.00348127	0.000422288	1	1	5	11	P35438	P35438 [276-306]		1	3870.9	31	High	4	0.0001055	0.0005537	2.64	DADPS	5
146652	FALSE	High	NESAHISDAVGVVAQAVHELLEK	[K].NESAHISDAVGVVAQAVHELLEK.[E]	1xDADPS_click_tag [S3(99.3)]; 1xDeamidated [N1(100)]	0.00142837	0.000422288	1	1	2	4	P35438	P35438 [276-298]		0	2948.45	23	High	4	6.42e-05	0.0002406	2.93	DADPS	4
57319	FALSE	High	GIQNIDPESDPYVTPGSVLGGTTTSPIVDTDHQLLR	[K].GIQNIDPESDPYVTPGSVLGGTTTSPIVDTDHQLLR.[D]	1xDADPS_click_tag [S9(99.1)]; 1xDeamidated [N4(100)]	0.00140409	0.000422288	1	1	1	6	Q8BKI2	Q8BKI2 [1465-1500]		0	4325.09	36	High	4	6.42e-05	0.0002365	3.8	DADPS	6
12061	FALSE	High	ASGTGPETPGLGLDHNKPPELPSTVNAEPLGLIQSGPHQSAPPPPPPPPPPPPVSEPK	[R].ASGTGPETPGLGLDHNKPPELPSTVNAEPLGLIQSGPHQSAPPPPPPPPPPPPVSEPK.[G]	1xDADPS_click_tag [S55(99.7)]; 2xDeamidated [N16(100); N26(100)]	0.00145934	0.000422288	1	1	1	1	E9PYL2	E9PYL2 [992-1049]		0	6309.15	58	High	5	6.42e-05	0.0002457	4.03	DADPS	1
219465	FALSE	High	VTPSLNSAPAPACSSTSHLK	[R].VTPSLNSAPAPACSSTSHLK.[S]	1xCarbamidomethyl [C13]; 1xDADPS_click_tag [T/S/N]	0.00369954	0.000422288	1	1	3	8	Q6PD31	Q6PD31 [683-702]		0	2556.22	20	High	3	0.0001055	0.0005858	2.53	DADPS	6
219600	FALSE	High	VTSTITITPVTTSSTR	[K].VTSTITITPVTTSSTR.[G]	1xDADPS_click_tag [T/S]	0.00177156	0.000422288	1	1	3	12	Q9CS72	Q9CS72 [1126-1141]		0	2196.12	16	High	3	6.42e-05	0.0002951	2.11	DADPS	7
212801	FALSE	High	VGEAVQNTLGAVVTAIDIPLGLVK	[K].VGEAVQNTLGAVVTAIDIPLGLVK.[D]	1xDADPS_click_tag [T8(100)]; 1xDeamidated [N7(100)]	0.0024732	0.000422288	1	1	1	1	Q810J8	Q810J8 [681-704]		0	2909.57	24	High	3	6.42e-05	0.000405	2.85	DADPS	1
12539	FALSE	High	ASQGLATAPASPPVLQR	[R].ASQGLATAPASPPVLQR.[R]	1xDADPS_click_tag [S2(99.4)]	0.00279229	0.000422288	1	1	1	4	A2AJA9	A2AJA9 [99-115]		0	2195.13	17	High	3	7.87e-05	0.0004522	2.47	DADPS	4
57542	FALSE	High	GISSQPKPPFSVNPVYITYTQPTGPSCAPSPSPR	[R].GISSQPKPPFSVNPVYITYTQPTGPSCAPSPSPR.[V]	1xCarbamidomethyl [C27]; 1xDADPS_click_tag [Y16(99.1)]; 1xDeamidated [N13(100)]	0.00318779	0.000422288	1	1	1	3	Q571K4	Q571K4 [417-450]		0	4147	34	High	4	9.388e-05	0.000512	2.68	DADPS	3
57548	FALSE	High	GLSSVPEVAEVEPTTK	[K].GLSSVPEVAEVEPTTK.[A]	1xDADPS_click_tag [S3(99.7)]	0.00215586	0.000422288	1	1	3	12	P20357	P20357 [1020-1035]		0	2174.07	16	High	3	6.42e-05	0.0003553	2.57	DADPS	8
113541	FALSE	High	IQTHVPSYGSVMYTSISQILGQNSPAIVICK	[R].IQTHVPSYGSVMYTSISQILGQNSPAIVICK.[V]	1xCarbamidomethyl [C30]; 1xDADPS_click_tag [T/S/Y/N]; 1xDeamidated [N23(100)]	0.00157668	0.000422288	1	1	1	5	Q3UHF7	Q3UHF7 [1326-1356]		0	3923.94	31	High	4	6.42e-05	0.0002648	3.25	DADPS	3
114475	FALSE	High	ISASSTFTPVPSTGLGMMFSTPIDNTK	[K].ISASSTFTPVPSTGLGMMFSTPIDNTK.[R]	1xDADPS_click_tag [S2(99.3)]; 1xDeamidated [N25(100)]	0.00129993	0.000422288	1	1	2	4	Q8CFE4	Q8CFE4 [740-766]		0	3319.56	27	High	3	6.42e-05	0.0002198	2.64	DADPS	4
219139	FALSE	High	VTGPQATTGTPLVTMRPASQAGK	[K].VTGPQATTGTPLVTMRPASQAGK.[A]	1xDADPS_click_tag [T2(100)]	0.00204526	0.000422288	1	1	1	25	Q61191	Q61191 [489-511]		0	2800.41	23	High	4	6.42e-05	0.0003388	2.5	DADPS	8
215303	FALSE	High	VLSTSTGLTK	[K].VLSTSTGLTK.[T]	1xDADPS_click_tag [S/T]	0.00436662	0.000422288	1	1	3	30	Q6NZN0	Q6NZN0 [692-701]		0	1537.79	10	High	3	0.0001055	0.0006797	1.94	DADPS	8
58181	FALSE	High	GMSLQSNYLGLAAAPALMSYAECSVPIGVTTPSLQPAQAR	[R].GMSLQSNYLGLAAAPALMSYAECSVPIGVTTPSLQPAQAR.[G]	1xCarbamidomethyl [C23]; 1xDADPS_click_tag [S/Y/N/T]; 1xDeamidated [N7(100)]	0.00402735	0.000422288	1	1	1	8	Q6ZQ03	Q6ZQ03 [865-904]		0	4653.25	40	High	4	0.0001055	0.0006313	2.34	DADPS	7
57650	FALSE	High	GLTTLTPVSESSK	[R].GLTTLTPVSESSK.[V]	1xDADPS_click_tag [T/S]	0.00361383	0.000422288	1	1	3	14	Q8VBW1	Q8VBW1 [615-627]		0	1850.92	13	High	3	0.0001055	0.000574	1.96	DADPS	8
113575	FALSE	High	IQTTATTQAVQGR	[K].IQTTATTQAVQGR.[S]	1xDADPS_click_tag [T3(99.6)]	0.00300313	0.000422288	1	1	2	10	Q9EPN1	Q9EPN1 [1270-1282]		0	1905.95	13	High	3	7.87e-05	0.0004846	2.09	DADPS	8
73808	FALSE	High	HLSLPAGQVVPKTNSLSLIR	[K].HLSLPAGQVVPKTNSLSLIR.[T]	1xDADPS_click_tag [S3(100)]; 1xDeamidated [N14(100)]	0.00185009	0.000422288	1	1	3	5	Q8C729	Q8C729 [428-447]		1	2662.44	20	High	4	6.42e-05	0.0003083	2.52	DADPS	5
219283	FALSE	High	VTIPPPSSSVAISNHVTPPPIPK	[K].VTIPPPSSSVAISNHVTPPPIPK.[S]	1xDADPS_click_tag [T2(100)]; 1xDeamidated [N14(100)]	0.00200101	0.000422288	1	1	2	33	Q9CR95	Q9CR95 [195-217]		0	2867.5	23	High	4	6.42e-05	0.0003311	2.64	DADPS	8
131841	FALSE	High	MKPVTASITTMPVNTVVSRPPPQVQIAPPVSLEPVNSLSASLENQLEAFLDGTLPSATDTGPLQNSSEDR	[K].MKPVTASITTMPVNTVVSRPPPQVQIAPPVSLEPVNSLSASLENQLEAFLDGTLPSATDTGPLQNSSEDR.[E]	1xDADPS_click_tag [S/T/N]; 4xDeamidated [N14(100); N36(100); N44(100); N65(100)]	0.00343297	0.000422288	1	1	2	4	P59759	P59759 [918-987]		0	7874.89	70	High	6	0.0001055	0.000548	3.56	DADPS	2
161117	FALSE	High	QAFTPSSTMMEVFLQEKPPAVATSTAAPPPPSSPLPSK	[R].QAFTPSSTMMEVFLQEKPPAVATSTAAPPPPSSPLPSK.[S]	2xDADPS_click_tag [T23(99.5); S/T]	0.0030868	0.000422288	1	1	1	2	Q80X50	Q80X50 [442-479]		0	4987.41	38	High	4	9.388e-05	0.0004969	2.54	DADPS	1
4017	FALSE	High	AFPSHLENPLASVQPGLMSCPQTLSNTSPVK	[R].AFPSHLENPLASVQPGLMSCPQTLSNTSPVK.[G]	1xCarbamidomethyl [C20]; 1xDADPS_click_tag [S12(100)]	0.00128886	0.000422288	1	1	2	2	P70670	P70670 [205-235]		0	3838.86	31	High	4	6.42e-05	0.0002181	2.93	DADPS	2
177093	FALSE	High	SALQDEADKPYSSGSR	[R].SALQDEADKPYSSGSR.[S]	1xDADPS_click_tag [S1(100)]	0.00274223	0.000422288	1	1	2	9	Q9QYX7	Q9QYX7 [4201-4216]		0	2242.01	16	High	3	7.87e-05	0.0004454	2.27	DADPS	8
176720	FALSE	High	SAAPVMDLLGLDAPVACSIANSK	[K].SAAPVMDLLGLDAPVACSIANSK.[T]	1xCarbamidomethyl [C17]; 1xOxidation [M6(100)]; 1xDADPS_click_tag [S1(100)]; 1xDeamidated [N21(100)]	0.00242949	0.000422288	1	1	1	2	Q7TN29	Q7TN29 [180-202]		0	2848.36	23	High	3	6.42e-05	0.0003986	1.87	DADPS	2
217439	FALSE	High	VPTTITLTLR	[K].VPTTITLTLR.[G]	1xDADPS_click_tag [T4(100)]	0.00281771	0.000422288	1	1	2	24	A2RSY1	A2RSY1 [856-865]		0	1645.9	10	High	3	7.87e-05	0.0004576	2.32	DADPS	7
173704	FALSE	High	RLPSGPSLPSSSSSSSSSSSSSSAPQRPGGPTTTHGDASSSSNSLAEAQAPQAAPAQKPQPHPQLNK	[R].RLPSGPSLPSSSSSSSSSSSSSSAPQRPGGPTTTHGDASSSSNSLAEAQAPQAAPAQKPQPHPQLNK.[S]	2xDeamidated [N43; N66]; 1xDADPS_click_tag [S/T]	0.00176391	0.000422288	1	1	14	29	Q64332	Q64332 [477-543]		1	7082.33	67	High	6	6.42e-05	0.0002942	4.5	DADPS	8
20268	FALSE	High	CYHVSGTCLCEAGFSGELCEAR	[K].CYHVSGTCLCEAGFSGELCEAR.[L]	4xCarbamidomethyl [C1; C8; C10; C19]; 1xDADPS_click_tag [S/T/Y]	0.00324718	0.000422288	1	1	4	6	Q6DIB5	Q6DIB5 [332-353]		0	3094.26	22	High	3	0.0001055	0.00052	2.14	DADPS	5
119104	FALSE	High	IVFSDASK	[K].IVFSDASK.[E]	1xDADPS_click_tag [S4(100)]	0.00196636	0.000422288	1	1	1	30	O88737	O88737 [384-391]		0	1397.68	8	High	3	6.42e-05	0.0003266	2.12	DADPS	8
222766	FALSE	High	WTPVSMADLVTPEQVK	[R].WTPVSMADLVTPEQVK.[K]	1xDADPS_click_tag [T2(100)]	0.00348127	0.000422288	1	1	1	1	Q99KY4	Q99KY4 [1243-1258]		0	2332.14	16	High	3	0.0001055	0.0005544	2.13	DADPS	1
48817	FALSE	High	FPPLGGGGGIGYEANPGVPPATMSGSMMGSDMR	[K].FPPLGGGGGIGYEANPGVPPATMSGSMMGSDMR.[T]	1xOxidation [M]; 1xDADPS_click_tag [T22(100)]; 1xDeamidated [N15(100)]	0.00148461	0.000422288	1	1	6	28	Q8VIJ6	Q8VIJ6 [623-655]		0	3743.63	33	High	4	6.42e-05	0.00025	3.6	DADPS	8
173765	FALSE	High	RLSDSSFIANLPNGYMTDLQRPEPQQPPPAPGPGAATASAATSAASPGPER	[R].RLSDSSFIANLPNGYMTDLQRPEPQQPPPAPGPGAATASAATSAASPGPER.[R]	1xDADPS_click_tag [N/Y/T/S]	0.00369954	0.000422288	1	1	1	1	Q64332	Q64332 [8-58]		1	5675.73	51	High	4	0.0001055	0.0005847	2.78	DADPS	1
173795	FALSE	High	RISPADTPVSESSSPLK	[R].RISPADTPVSESSSPLK.[S]	1xDADPS_click_tag [S10(100)]	0.00414366	0.000422288	1	1	3	10	Q64336	Q64336 [638-654]		1	2302.14	17	High	3	0.0001055	0.0006486	2.18	DADPS	6
67424	FALSE	High	HDTSASTQSTPASSR	[K].HDTSASTQSTPASSR.[A]	1xDADPS_click_tag [S14(99.6)]	0.00346509	0.000422288	1	1	5	11	Q62261	Q62261 [2310-2324]		0	2063.91	15	High	3	0.0001055	0.000552	2.48	DADPS	6
206360	FALSE	High	TSLGEQVIVPPSELER	[R].TSLGEQVIVPPSELER.[C]	1xDADPS_click_tag [T/S]	0.00193236	0.000422288	1	1	1	11	Q922X9	Q922X9 [203-218]		0	2285.15	16	High	3	6.42e-05	0.000321	2.67	DADPS	7
173822	FALSE	High	RLTEAPSCSVSISHVGPIADSSPAASSSK	[K].RLTEAPSCSVSISHVGPIADSSPAASSSK.[S]	1xCarbamidomethyl [C8]; 1xDADPS_click_tag [S21(99.2)]	0.00202744	0.000422288	1	1	3	4	Q80TL4	Q80TL4 [327-355]		1	3429.64	29	High	4	6.42e-05	0.0003354	3.4	DADPS	4
204502	FALSE	High	TPLTSADEHNIHSK	[R].TPLTSADEHNIHSK.[L]	1xDADPS_click_tag [T1(100)]	0.00410448	0.000422288	1	1	3	7	Q6A065	Q6A065 [1044-1057]		0	2080.98	14	High	4	0.0001055	0.0006421	1.81	DADPS	5
3177	FALSE	High	AEPTPLASSAPPAGSLYSSPVNSSAPLAEDIDPELAR	[K].AEPTPLASSAPPAGSLYSSPVNSSAPLAEDIDPELAR.[Y]	2xDADPS_click_tag [S/Y/N/T]	0.00434582	0.000422288	1	1	1	2	Q99LI8	Q99LI8 [292-328]		0	4740.25	37	High	4	0.0001055	0.0006772	1.78	DADPS	2
204499	FALSE	High	TPITQGTGVNFPIGEIPSQPYYHDMNSGVNLQR	[R].TPITQGTGVNFPIGEIPSQPYYHDMNSGVNLQR.[S]	1xDADPS_click_tag [T/N/S/Y]; 2xDeamidated [N10(100); N26(100)]	0.00190727	0.000422288	1	1	1	1	P97863	P97863 [229-261]		0	4163.95	33	High	4	6.42e-05	0.0003163	3.12	DADPS	1
179612	FALSE	High	SETLSQLPAEK	[R].SETLSQLPAEK.[L]	1xDADPS_click_tag [S/T]	0.00248426	0.000422288	1	1	2	3	Q3UHF7	Q3UHF7 [916-926]		0	1733.84	11	High	3	6.42e-05	0.0004072	1.54	DADPS	2
3178	FALSE	High	AEPTPLASSAPPAGSLYSSPVNSSAPLAEDIDPELAR	[K].AEPTPLASSAPPAGSLYSSPVNSSAPLAEDIDPELAR.[Y]	1xDeamidated [N22]; 2xDADPS_click_tag [S/T/Y]	0.00200101	0.000422288	1	1	4	6	Q99LI8	Q99LI8 [292-328]		0	4741.24	37	High	4	6.42e-05	0.0003322	3.68	DADPS	6
179467	FALSE	High	SESAEQQISPPNTNAK	[R].SESAEQQISPPNTNAK.[S]	1xDADPS_click_tag [N/T/S]	0.0017487	0.000422288	1	1	5	13	Q3UHF7	Q3UHF7 [404-419]		0	2232.03	16	High	3	6.42e-05	0.0002922	2.64	DADPS	7
204790	FALSE	High	TPSLLAPLVSPLAGPLASTSSDSKPAATFLGLASASSITPLTDSK	[K].TPSLLAPLVSPLAGPLASTSSDSKPAATFLGLASASSITPLTDSK.[S]	1xDADPS_click_tag [S/T]	0.00167474	0.000422288	1	1	1	1	Q8K3Z9	Q8K3Z9 [604-648]		0	4869.55	45	High	4	6.42e-05	0.0002801	3.33	DADPS	1
46644	FALSE	High	FGLPQAQQPQWNLSQMNQQMAAMNLSSANASAGFGQPPSTTAGWSGSSSGQTLSTQLWK	[K].FGLPQAQQPQWNLSQMNQQMAAMNLSSANASAGFGQPPSTTAGWSGSSSGQTLSTQLWK.[-]	1xDADPS_click_tag [S/N/T]; 2xDeamidated [N24(97.2); N29(99.9)]	0.00137433	0.000422288	1	1	2	2	Q91VZ6	Q91VZ6 [382-440]		0	6730.08	59	High	5	6.42e-05	0.0002319	3.82	DADPS	1
45954	FALSE	High	FEEDHLSHYSPWSCGTIGSCINAIDSEPK	[K].FEEDHLSHYSPWSCGTIGSCINAIDSEPK.[D]	2xCarbamidomethyl [C14; C20]; 1xDADPS_click_tag [S19(98.3)]; 1xDeamidated [N22(100)]	0.00391463	0.000422288	1	1	2	2	P0C090	P0C090 [826-854]		0	3868.66	29	High	4	0.0001055	0.000617	3.35	DADPS	1
225373	FALSE	High	YGSSVPAPNFAMPVTVPVSNQSSMQFSNPSSSLVTPSLVTSSLTDPR	[R].YGSSVPAPNFAMPVTVPVSNQSSMQFSNPSSSLVTPSLVTSSLTDPR.[L]	1xDeamidated [N]; 1xOxidation [M]; 1xDADPS_click_tag [S/T/N]	0.00271757	0.000422288	1	1	2	2	Q63943	Q63943 [131-177]		0	5416.57	47	High	4	7.87e-05	0.0004411	3.28	DADPS	2
180075	FALSE	High	SFNYSPSSSTSEVSSTSASK	[K].SFNYSPSSSTSEVSSTSASK.[A]	1xDADPS_click_tag [S1(99.6)]; 1xDeamidated [N3(100)]	0.00223322	0.000422288	1	1	2	4	Q6NXI6	Q6NXI6 [608-627]		0	2572.11	20	High	3	6.42e-05	0.000367	2.33	DADPS	4
22679	FALSE	High	DFMTTPPCITTETISTTMENSLK	[K].DFMTTPPCITTETISTTMENSLK.[S]	1xCarbamidomethyl [C8]; 2xDADPS_click_tag [T10(99); T11(99)]	0.00208143	0.000422288	1	1	3	18	Q9Z2H5	Q9Z2H5 [737-759]		0	3680.64	23	High	4	6.42e-05	0.0003448	2.61	DADPS	8
177854	FALSE	High	SCLVVATTSGLECVK	[K].SCLVVATTSGLECVK.[S]	2xCarbamidomethyl [C2; C13]; 1xDADPS_click_tag [S1(99.7)]	0.00248426	0.000422288	1	1	2	6	O70481	O70481 [995-1009]		0	2155.03	15	High	3	6.42e-05	0.0004072	2.21	DADPS	4
22677	FALSE	High	DFMTTPPCITTETISTTMENSLK	[K].DFMTTPPCITTETISTTMENSLK.[S]	1xCarbamidomethyl [C8]; 2xOxidation [M3(100); M18(100)]; 1xDADPS_click_tag [T5(99.1)]	0.00197497	0.000422288	1	1	2	2	Q9Z2H5	Q9Z2H5 [737-759]		0	3181.41	23	High	3	6.42e-05	0.0003276	1.94	DADPS	2
205169	FALSE	High	TQFLTTPISQAQK	[K].TQFLTTPISQAQK.[L]	1xDADPS_click_tag [S9(100)]	0.00166034	0.000422288	1	1	2	14	Q8CHI8	Q8CHI8 [2932-2944]		0	1994.01	13	High	3	6.42e-05	0.000278	2.38	DADPS	8
217259	FALSE	High	VPPPPVSKPSFSQHSLASMK	[K].VPPPPVSKPSFSQHSLASMK.[D]	1xDADPS_click_tag [S7(99.4)]	0.00125083	0.000422288	1	1	2	13	Q6DFV3	Q6DFV3 [622-641]		0	2652.33	20	High	4	6.42e-05	0.0002123	2.6	DADPS	8
177417	FALSE	High	SASEQSPNVPHSSHMTETR	[R].SASEQSPNVPHSSHMTETR.[S]	1xDADPS_click_tag [S6(99.1)]	0.00259799	0.000422288	1	1	2	2	A2A884	A2A884 [973-991]		0	2613.15	19	High	4	6.42e-05	0.0004244	2.57	DADPS	1
177415	FALSE	High	SASEASPQSLPHTPTTPTAPLTPVTQGPSVITTTSMHTVGPIR	[K].SASEASPQSLPHTPTTPTAPLTPVTQGPSVITTTSMHTVGPIR.[R]	1xOxidation [M36(100)]; 1xDADPS_click_tag [T18(96.8)]	0.00263323	0.000422288	1	1	2	4	P58462	P58462 [422-464]		0	4898.44	43	High	5	7.87e-05	0.0004298	3.51	DADPS	2
177322	FALSE	High	SAPVPVTTQQNPPGAPPNVVWQTPLAWQNPSGWQNQTAR	[R].SAPVPVTTQQNPPGAPPNVVWQTPLAWQNPSGWQNQTAR.[Q]	1xDADPS_click_tag [T/S/N]; 2xDeamidated [N11(100); N18(100)]	0.00296226	0.000422288	1	1	2	2	Q9QYH6	Q9QYH6 [272-310]		0	4753.29	39	High	4	7.87e-05	0.0004785	3.54	DADPS	2
177317	FALSE	High	SAPTTLYLVHTDHAYQATPPVTIPGSAK	[R].SAPTTLYLVHTDHAYQATPPVTIPGSAK.[F]	1xDADPS_click_tag [T18(100)]	0.00200101	0.000422288	1	1	4	6	Q9ERQ3	Q9ERQ3 [447-474]		0	3467.73	28	High	4	6.42e-05	0.0003309	2.38	DADPS	4
177309	FALSE	High	SAPSSDSSPSFVR	[R].SAPSSDSSPSFVR.[R]	1xDADPS_click_tag [S1(100)]	0.00363079	0.000422288	1	1	1	2	Q8K070	Q8K070 [144-156]		0	1854.83	13	High	3	0.0001055	0.0005751	1.92	DADPS	2
119553	FALSE	High	LVNESEMPVPPGHLNSTGVLLEVGGVLPMIHGGEIQPTTSAVAASPAASGAPTLSR	[R].LVNESEMPVPPGHLNSTGVLLEVGGVLPMIHGGEIQPTTSAVAASPAASGAPTLSR.[L]	1xDADPS_click_tag [S/T/N]; 2xDeamidated [N3(100); N15(100)]	0.00447229	0.000422288	1	1	1	3	Q8R3B7	Q8R3B7 [287-342]		0	6047.03	56	High	5	0.0001055	0.0006937	2.03	DADPS	3
178481	FALSE	High	SDISPLTPR	[K].SDISPLTPR.[E]	1xDADPS_click_tag [S1(100)]	0.00138616	0.000422288	1	1	2	32	P14873	P14873 [1778-1786]		0	1516.75	9	High	3	6.42e-05	0.000234	1.86	DADPS	8
86651	FALSE	High	KGHFSSLELVPPSTLTTTHLK	[R].KGHFSSLELVPPSTLTTTHLK.[A]	1xDADPS_click_tag [S/T]	0.00157668	0.000422288	1	1	1	3	Q9QXZ0	Q9QXZ0 [529-549]		1	2824.47	21	High	4	6.42e-05	0.0002646	3.34	DADPS	2
23012	FALSE	High	DGFSFCIPVSADGFK	[K].DGFSFCIPVSADGFK.[F]	1xCarbamidomethyl [C6]; 1xDADPS_click_tag [S10(100)]	0.00175629	0.000422288	1	1	2	16	Q9ERU9	Q9ERU9 [1722-1736]		0	2177.97	15	High	3	6.42e-05	0.0002932	2.15	DADPS	8
205063	FALSE	High	TQASSNLLALVTR	[K].TQASSNLLALVTR.[H]	1xDADPS_click_tag [T1(99.6)]	0.00297581	0.000422288	1	1	1	2	Q9QY01	Q9QY01 [613-625]		0	1904.99	13	High	3	7.87e-05	0.0004808	2.28	DADPS	2
217425	FALSE	High	VPTNYEVIGSPAVTMSSAPPETGYSGPAVSGSYEQGKAPEHPR	[K].VPTNYEVIGSPAVTMSSAPPETGYSGPAVSGSYEQGKAPEHPR.[G]	1xDADPS_click_tag [S/T/Y/N]	0.00318779	0.000422288	1	1	1	1	O88737	O88737 [3166-3208]		1	4933.31	43	High	5	9.388e-05	0.000512	3.53	DADPS	1
104125	FALSE	High	LKPPGLSPFPAASSAQQNDTASPPATTAAWDLKPSAPQPSVLSR	[K].LKPPGLSPFPAASSAQQNDTASPPATTAAWDLKPSAPQPSVLSR.[L]	1xDADPS_click_tag [S/N/T]; 1xDeamidated [N18(100)]	0.00256327	0.000422288	1	1	2	11	Q91VX2	Q91VX2 [380-423]		0	4987.5	44	High	5	6.42e-05	0.0004181	4.22	DADPS	5
172656	FALSE	High	RFSDTCFLDTDGQATCDACAPGYTGR	[R].RFSDTCFLDTDGQATCDACAPGYTGR.[R]	3xCarbamidomethyl [C6; C16; C19]; 1xDADPS_click_tag [T10(99.4)]	0.00193236	0.000422288	1	1	1	1	Q05793	Q05793 [824-849]		1	3473.43	26	High	4	6.42e-05	0.0003206	2.76	DADPS	1
19472	FALSE	High	CSTCANLPVTLDAPLLK	[K].CSTCANLPVTLDAPLLK.[K]	2xCarbamidomethyl [C1; C4]; 1xDADPS_click_tag [T3(99.5)]	0.0021464	0.000422288	1	1	2	3	Q9D415	Q9D415 [265-281]		0	2404.17	17	High	3	6.42e-05	0.0003536	2.67	DADPS	3
208123	FALSE	High	TVFSGSVSIPSITK	[R].TVFSGSVSIPSITK.[S]	1xDADPS_click_tag [T1(100)]	0.00161794	0.000422288	1	1	2	2	Q3UU96	Q3UU96 [1593-1606]		0	1954	14	High	3	6.42e-05	0.0002708	2.1	DADPS	1
5006	FALSE	High	AGQGIPAPPEASPTAVPEPSTPFPPVLASGMSHPPPTSR	[K].AGQGIPAPPEASPTAVPEPSTPFPPVLASGMSHPPPTSR.[E]	1xDADPS_click_tag [T/S]	0.00198361	0.000422288	1	1	1	2	P54726	P54726 [81-119]		0	4361.14	39	High	4	6.42e-05	0.000329	3.52	DADPS	1
165357	FALSE	High	QLEQFNMMENAISSSSLYNPGSTLNYSQAAMMGLSGSHGGLQDPQQLGYTGHGGIPNIILTVTGESPPSLSK	[R].QLEQFNMMENAISSSSLYNPGSTLNYSQAAMMGLSGSHGGLQDPQQLGYTGHGGIPNIILTVTGESPPSLSK.[E]	4xDeamidated [N10; N19; N25; N57]; 1xDADPS_click_tag [S14]	0.00418325	0.000422288	1	1	1	1	Q68ED7	Q68ED7 [500-571]		0	8043.73	72	High	6	0.0001055	0.0006539	3.18	DADPS	1
166047	FALSE	High	QLQSPLPLPTTLPLLSASIASTK	[K].QLQSPLPLPTTLPLLSASIASTK.[T]	1xDADPS_click_tag [S/T]	0.00136846	0.000422288	1	1	2	6	Q8BPN8	Q8BPN8 [2189-2211]		0	2907.59	23	High	3	6.42e-05	0.0002307	3.02	DADPS	6
207907	FALSE	High	TVASAATANEIR	[R].TVASAATANEIR.[R]	1xDADPS_click_tag [T1(99.5)]	0.00246219	0.000422288	1	1	1	8	O54916	O54916 [258-269]		0	1734.85	12	High	3	6.42e-05	0.000403	1.59	DADPS	4
207926	FALSE	High	TVAVTPGTTTLPATVK	[K].TVAVTPGTTTLPATVK.[V]	2xDADPS_click_tag [T1(100); T]	0.00408505	0.000422288	1	1	6	34	Q61191	Q61191 [579-594]		0	2619.32	16	High	4	0.0001055	0.0006403	2.19	DADPS	8
208911	FALSE	High	TVTHVVVVSAPSAIALPVTMK	[K].TVTHVVVVSAPSAIALPVTMK.[T]	1xDADPS_click_tag [S9(100)]	0.00123488	0.000422288	1	1	2	15	Q9JHC9	Q9JHC9 [564-584]		0	2651.43	21	High	3	5.296e-05	0.0002094	2.85	DADPS	8
216325	FALSE	High	VNLPAIVPNFNNPSPSVVTATTSVHESNK	[R].VNLPAIVPNFNNPSPSVVTATTSVHESNK.[N]	1xDeamidated [N]; 2xDADPS_click_tag [N/T/S]	0.00206326	0.000422288	1	1	5	8	Q8R4X3	Q8R4X3 [117-145]		0	4096.98	29	High	3	6.42e-05	0.0003419	2.52	DADPS	5
79500	FALSE	High	HSNQNSSGSQVNSAGSLTSSPTTTASSSASAVPGTTSNGSPSSPSVR	[R].HSNQNSSGSQVNSAGSLTSSPTTTASSSASAVPGTTSNGSPSSPSVR.[R]	2xDeamidated [N12; N38]; 1xDADPS_click_tag [T/S]	0.00127242	0.000422288	1	1	3	9	Q99NH0	Q99NH0 [1945-1991]		0	4954.22	47	High	4	6.42e-05	0.0002153	2.73	DADPS	8
79499	FALSE	High	HSNQNSSGSQVNSAGSLTSSPTTTASSSASAVPGTTSNGSPSSPSVR	[R].HSNQNSSGSQVNSAGSLTSSPTTTASSSASAVPGTTSNGSPSSPSVR.[R]	1xDeamidated [N38]; 1xDADPS_click_tag [S/T]	0.00296226	0.000422288	1	1	3	6	Q99NH0	Q99NH0 [1945-1991]		0	4953.23	47	High	4	7.87e-05	0.000478	2.73	DADPS	6
163165	FALSE	High	QENIINFFEDNFVPEINVTTPSQNEVLEVK	[K].QENIINFFEDNFVPEINVTTPSQNEVLEVK.[K]	1xDADPS_click_tag [T19(99.2)]; 3xDeamidated [N6(100); N11(99.2); N17(100)]	0.00263323	0.000422288	1	1	3	5	Q7TQF7	Q7TQF7 [317-346]		0	4040.9	30	High	4	7.87e-05	0.0004286	2.75	DADPS	4
14533	FALSE	High	AVYQCNTSNEHGYLLANAFVSVLDVPPR	[R].AVYQCNTSNEHGYLLANAFVSVLDVPPR.[M]	1xCarbamidomethyl [C5]; 1xDADPS_click_tag [Y/T/S/N]; 1xDeamidated [N]	0.00142837	0.000422288	1	1	1	2	Q810U3	Q810U3 [404-431]		0	3666.74	28	High	4	6.42e-05	0.0002407	2.92	DADPS	2
14532	FALSE	High	AVYQCNTSNEHGYLLANAFVSVLDVPPR	[R].AVYQCNTSNEHGYLLANAFVSVLDVPPR.[M]	1xCarbamidomethyl [C5]; 1xDADPS_click_tag [Y/N/T/S]	0.00129993	0.000422288	1	1	1	2	Q810U3	Q810U3 [404-431]		0	3665.75	28	High	4	6.42e-05	0.0002197	1.91	DADPS	2
108837	FALSE	High	LMISGITQSLNSGFAQTLHPSLNSGLTQSLTPSLTSSSVTSGLSSGMTSR	[K].LMISGITQSLNSGFAQTLHPSLNSGLTQSLTPSLTSSSVTSGLSSGMTSR.[L]	1xDeamidated [N11]; 1xDADPS_click_tag [S]	0.00147825	0.000422288	1	1	2	2	Q91ZU6	Q91ZU6 [497-546]		0	5571.73	50	High	5	6.42e-05	0.0002485	2.54	DADPS	2
164827	FALSE	High	QHSQTPSTLNPTMPASER	[K].QHSQTPSTLNPTMPASER.[T]	1xDADPS_click_tag [T8(99.2)]; 1xDeamidated [N10(100)]	0.00166034	0.000422288	1	1	3	5	F6SEU4	F6SEU4 [1133-1150]		0	2514.14	18	High	4	6.42e-05	0.0002779	3.37	DADPS	3
208646	FALSE	High	TVPQVVNVQELR	[K].TVPQVVNVQELR.[S]	1xDADPS_click_tag [T1(100)]	0.00364785	0.000422288	1	1	1	5	Q80U93	Q80U93 [1124-1135]		0	1913	12	High	3	0.0001055	0.0005771	1.81	DADPS	3
208706	FALSE	High	TVQNSSVSPSSSSSSSSTGETQTQSSSR	[K].TVQNSSVSPSSSSSSSSTGETQTQSSSR.[L]	1xDADPS_click_tag [S/T/N]; 1xDeamidated [N4(100)]	0.00244034	0.000422288	1	1	1	5	Q5F2E7	Q5F2E7 [369-396]		0	3309.43	28	High	4	6.42e-05	0.0003989	1.91	DADPS	4
207142	FALSE	High	TTAGTYSSPPPASYSTLQAPALSVTGPITANSEQIAR	[R].TTAGTYSSPPPASYSTLQAPALSVTGPITANSEQIAR.[L]	2xDADPS_click_tag [T/Y/S/N]	0.00245124	0.000422288	1	1	1	2	Q5SRX1	Q5SRX1 [187-223]		0	4768.29	37	High	4	6.42e-05	0.0004016	3.01	DADPS	1
170464	FALSE	High	QTSLADLEQKVPTNYEVIGSPAVTMSSAPPETGYSGPAVSGSYEQGKAPEHPR	[R].QTSLADLEQKVPTNYEVIGSPAVTMSSAPPETGYSGPAVSGSYEQGKAPEHPR.[G]	1xDADPS_click_tag [T24(97.4)]; 1xDeamidated [N14(100)]	0.00272987	0.000422288	1	1	2	4	O88737	O88737 [3156-3208]		2	6047.86	53	High	5	7.87e-05	0.0004432	4.9	DADPS	3
66906	FALSE	High	HDAAQGTKPPCSSSVLEQPSVPTSLPLIVEVESLPVGK	[R].HDAAQGTKPPCSSSVLEQPSVPTSLPLIVEVESLPVGK.[A]	1xCarbamidomethyl [C11]; 1xDADPS_click_tag [T/S]	0.00125619	0.000422288	1	1	1	1	Q6P4T1	Q6P4T1 [274-311]		0	4485.27	38	High	4	6.42e-05	0.0002132	3.54	DADPS	1
217534	FALSE	High	VQAQPHVAAATQVPAAALPSALTSALPQK	[R].VQAQPHVAAATQVPAAALPSALTSALPQK.[Q]	1xDADPS_click_tag [S20(99.4)]	0.00351389	0.000422288	1	1	1	1	P59759	P59759 [738-766]		0	3367.78	29	High	4	0.0001055	0.0005587	2.98	DADPS	1
222700	FALSE	High	WTGHNVTVVQR	[K].WTGHNVTVVQR.[T]	1xDADPS_click_tag [T2(100)]	0.00304464	0.000422288	1	1	2	9	Q91ZX7	Q91ZX7 [1508-1518]		0	1827.9	11	High	3	7.87e-05	0.0004913	1.78	DADPS	6
206889	FALSE	High	TSSPTSLPPLAR	[R].TSSPTSLPPLAR.[S]	1xDADPS_click_tag [T/S]	0.00200978	0.000422288	1	1	1	7	Q80XI3	Q80XI3 [265-276]		0	1757.89	12	High	3	6.42e-05	0.0003325	2.03	DADPS	7
206973	FALSE	High	TSTLSSQTNSQPPVQVSMK	[R].TSTLSSQTNSQPPVQVSMK.[T]	1xDADPS_click_tag [T/S/N]	0.00276713	0.000422288	1	1	1	8	Q14AX6	Q14AX6 [588-606]		0	2551.22	19	High	3	7.87e-05	0.0004491	2.24	DADPS	8
49863	FALSE	High	FSTGGLSISGLNPLPNPSYLLPPR	[R].FSTGGLSISGLNPLPNPSYLLPPR.[I]	1xDADPS_click_tag [S/T/N/Y]; 1xDeamidated [N12(100)]	0.00371696	0.000422288	1	1	3	7	P46660	P46660 [407-430]		0	3029.55	24	High	3	0.0001055	0.0005869	2.5	DADPS	5
207323	FALSE	High	TTGPYPETR	[K].TTGPYPETR.[Q]	1xDADPS_click_tag [T1(100)]	0.002109	0.000422288	1	1	4	80	Q9QYX7	Q9QYX7 [2971-2979]		0	1552.71	9	High	3	6.42e-05	0.0003489	2.05	DADPS	8
121198	FALSE	High	LYWISSGNHTINR	[K].LYWISSGNHTINR.[C]	1xDADPS_click_tag [S6(98.9)]	0.00346509	0.000422288	1	1	1	1	Q91ZX7	Q91ZX7 [1757-1769]		0	2092.01	13	High	3	0.0001055	0.0005527	2.53	DADPS	1
207458	FALSE	High	TTLTITQPRPTLTLSQAPQPGPR	[R].TTLTITQPRPTLTLSQAPQPGPR.[T]	1xDADPS_click_tag [T/S]	0.00140409	0.000422288	1	1	1	5	Q62311	Q62311 [480-502]		0	3005.59	23	High	4	6.42e-05	0.0002368	2.67	DADPS	5
118819	FALSE	High	IVASPPSTLPQGTK	[K].IVASPPSTLPQGTK.[V]	1xDADPS_click_tag [S4(99)]	0.00169657	0.000422288	1	1	3	17	B9EJA2	B9EJA2 [573-586]		0	1927	14	High	3	6.42e-05	0.0002833	2.28	DADPS	8
169355	FALSE	High	QSFTTVADTPENLR	[K].QSFTTVADTPENLR.[L]	1xDADPS_click_tag [T5(99.5)]	0.00209977	0.000422288	1	1	3	13	Q9DC07	Q9DC07 [60-73]		0	2109.99	14	High	3	6.42e-05	0.0003471	1.78	DADPS	8
49855	FALSE	High	FSTFSGSITGPLYTHR	[R].FSTFSGSITGPLYTHR.[Q]	1xDADPS_click_tag [T3(99.7)]	0.00193236	0.000422288	1	1	4	9	P08553	P08553 [410-425]		0	2302.1	16	High	3	6.42e-05	0.0003205	2.54	DADPS	6
9144	FALSE	High	ANTTQPGIVEGGQVLK	[K].ANTTQPGIVEGGQVLK.[C]	1xDADPS_click_tag [T/N]	0.00609986	0.000533542	1	1	1	1	P43406	P43406 [73-88]		0	2143.09	16	High	3	0.0001443	0.0009171	1.8	DADPS	1
7448	FALSE	High	ALTAAIEAANAQIHGPASQHMGSNAAAVTTTTTIATVTTEDRK	[K].ALTAAIEAANAQIHGPASQHMGSNAAAVTTTTTIATVTTEDRK.[K]	1xDADPS_click_tag [S/T/N]; 2xDeamidated [N10(100); N24(100)]	0.0073936	0.000533542	1	1	1	2	Q9D415	Q9D415 [614-656]		1	4825.34	43	High	5	0.0001545	0.001087	3.57	DADPS	2
9410	FALSE	High	APETSGPPPVDHPPPSSK	[R].APETSGPPPVDHPPPSSK.[A]	1xDADPS_click_tag [T4(99.6)]	0.00902239	0.000533542	1	1	3	10	Q80VJ2	Q80VJ2 [51-68]		0	2328.1	18	High	3	0.0001545	0.001299	2.23	DADPS	8
202127	FALSE	High	TISNLEGSPSR	[R].TISNLEGSPSR.[S]	1xDADPS_click_tag [T/S/N]	0.00710641	0.000533542	1	1	1	2	Q6PH08	Q6PH08 [7-17]		0	1691.81	11	High	3	0.0001545	0.00105	1.6	DADPS	2
207560	FALSE	High	TTPSATSLPQTVVMTSPVTLASQTTK	[R].TTPSATSLPQTVVMTSPVTLASQTTK.[T]	1xDADPS_click_tag [T/S]	0.00480641	0.000533542	1	1	1	1	P81269	P81269 [181-206]		0	3178.6	26	High	3	0.0001341	0.0007412	2.66	DADPS	1
207740	FALSE	High	TTTPNMNPAISYQPQSSSSVPCQR	[R].TTTPNMNPAISYQPQSSSSVPCQR.[T]	1xCarbamidomethyl [C22]; 1xDADPS_click_tag [T/S/Y/N]; 1xDeamidated [N]	0.00583682	0.000533542	1	1	1	4	Q8VHR5	Q8VHR5 [288-311]		0	3183.42	24	High	4	0.0001443	0.0008793	3.02	DADPS	4
18277	FALSE	High	CPLLTPFNDTNVVHTVNTALAAFNTQNNGTYFK	[R].CPLLTPFNDTNVVHTVNTALAAFNTQNNGTYFK.[L]	1xCarbamidomethyl [C1]; 1xDADPS_click_tag [T/N/Y]; 1xDeamidated [N]	0.00539865	0.000533542	1	1	1	1	P29699	P29699 [149-181]		0	4215	33	High	4	0.0001443	0.0008209	2.44	DADPS	1
208417	FALSE	High	TVISQSLSK	[K].TVISQSLSK.[Y]	1xDADPS_click_tag [S6(99.7)]	0.00545144	0.000533542	1	1	4	13	P50516	P50516 [257-265]		0	1493.77	9	High	3	0.0001443	0.00083	1.57	DADPS	8
208620	FALSE	High	TVPIEAVTSK	[K].TVPIEAVTSK.[T]	1xDADPS_click_tag [T1(100)]	0.00897744	0.000533542	1	1	1	8	Q60598	Q60598 [337-346]		0	1575.81	10	High	3	0.0001545	0.001296	1.42	DADPS	7
221094	FALSE	High	WENQGSPQTSLSAPAVPQNLPFPPALHR	[R].WENQGSPQTSLSAPAVPQNLPFPPALHR.[S]	1xDADPS_click_tag [S12(97.9)]	0.0056406	0.000533542	1	1	3	4	Q9WVQ1	Q9WVQ1 [697-724]		0	3570.76	28	High	4	0.0001443	0.0008521	2.66	DADPS	4
208794	FALSE	High	TVSFEALPIMR	[K].TVSFEALPIMR.[N]	1xDADPS_click_tag [T1(99.7)]	0.0066974	0.000533542	1	1	1	2	Q505D1	Q505D1 [1009-1019]		0	1794.89	11	High	3	0.0001443	0.0009939	1.74	DADPS	2
207801	FALSE	High	TTVPLPR	[R].TTVPLPR.[E]	1xDADPS_click_tag [T1(99.8)]	0.00812538	0.000533542	1	1	2	31	P0C090	P0C090 [754-760]		0	1314.69	7	High	3	0.0001545	0.001182	1.64	DADPS	8
206975	FALSE	High	TSTLSSQTNSQPPVQVSMK	[R].TSTLSSQTNSQPPVQVSMK.[T]	2xDADPS_click_tag [T/S/N]	0.00879992	0.000533542	1	1	3	14	Q14AX6	Q14AX6 [588-606]		0	3082.44	19	High	4	0.0001545	0.001275	1.95	DADPS	7
225375	FALSE	High	YGSSVPAPNFAMPVTVPVSNQSSMQFSNPSSSLVTPSLVTSSLTDPR	[R].YGSSVPAPNFAMPVTVPVSNQSSMQFSNPSSSLVTPSLVTSSLTDPR.[L]	2xDeamidated [N20; N28]; 2xDADPS_click_tag [S30; S31]	0.00572382	0.000533542	1	1	1	1	Q63943	Q63943 [131-177]		0	5932.78	47	High	4	0.0001443	0.0008648	3.23	DADPS	1
204214	FALSE	High	TPESFLGPNAALVDLDSLVSRPGPTPPGSK	[K].TPESFLGPNAALVDLDSLVSRPGPTPPGSK.[A]	1xDADPS_click_tag [S/T/N]; 1xDeamidated [N9(100)]	0.00653438	0.000533542	1	1	1	1	Q80VP1	Q80VP1 [469-498]		0	3551.77	30	High	4	0.0001443	0.0009747	2.04	DADPS	1
204901	FALSE	High	TPTSGPVITK	[R].TPTSGPVITK.[L]	1xDADPS_click_tag [T/S]	0.0053464	0.000533542	1	1	3	26	Q571G4	Q571G4 [235-244]		0	1531.78	10	High	3	0.0001443	0.0008139	1.71	DADPS	8
3646	FALSE	High	AESTSSISSTNSLSAATTPTVGSSR	[R].AESTSSISSTNSLSAATTPTVGSSR.[G]	1xDADPS_click_tag [S/T/N]	0.00788647	0.000533542	1	1	1	5	Q8VD37	Q8VD37 [501-525]		0	2930.37	25	High	3	0.0001545	0.001153	2.18	DADPS	5
22680	FALSE	High	DFMTTPPCITTETISTTMENSLK	[K].DFMTTPPCITTETISTTMENSLK.[S]	1xCarbamidomethyl [C8]; 1xDeamidated [N20]; 2xDADPS_click_tag [T4; T5]	0.00514282	0.000533542	1	1	1	2	Q9Z2H5	Q9Z2H5 [737-759]		0	3681.62	23	High	4	0.0001443	0.0007867	2.52	DADPS	2
205201	FALSE	High	TQGVPAVLK	[R].TQGVPAVLK.[V]	1xDADPS_click_tag [T1(100)]	0.00902239	0.000533542	1	1	1	9	Q61191	Q61191 [480-488]		0	1443.77	9	High	3	0.0001545	0.001303	1.32	DADPS	6
2210	FALSE	High	ADQELMTYSHDNIICGITSVSFSK	[R].ADQELMTYSHDNIICGITSVSFSK.[S]	1xCarbamidomethyl [C15]; 1xDADPS_click_tag [T/Y/S/N]; 1xDeamidated [N12(100)]	0.00619032	0.000533542	1	1	1	1	P62874	P62874 [257-280]		0	3248.46	24	High	4	0.0001443	0.0009279	2.27	DADPS	1
205351	FALSE	High	TQPMVATTTTVAEK	[K].TQPMVATTTTVAEK.[Y]	1xOxidation [M4(100)]; 1xDADPS_click_tag [T1(100)]	0.00804492	0.000533542	1	1	1	19	Q9Z2D6	Q9Z2D6 [434-447]		0	2024.97	14	High	3	0.0001545	0.001172	1.56	DADPS	7
223577	FALSE	High	YDIPATAATATSPTPNPVPSVPANPPK	[K].YDIPATAATATSPTPNPVPSVPANPPK.[S]	1xDADPS_click_tag [S/T/Y/N]; 1xDeamidated [N16(100)]	0.00504418	0.000533542	1	1	4	6	Q61191	Q61191 [400-426]		0	3206.57	27	High	4	0.0001443	0.0007727	3.25	DADPS	4
206008	FALSE	High	TSCTTESTGLDR	[K].TSCTTESTGLDR.[S]	1xCarbamidomethyl [C3]; 1xDADPS_click_tag [T1(99.7)]	0.00609986	0.000533542	1	1	2	19	Q9ES97	Q9ES97 [342-353]		0	1858.8	12	High	3	0.0001443	0.0009141	2.01	DADPS	8
20823	FALSE	High	DASFHIFPATSTAESSPAANVSVVDGK	[R].DASFHIFPATSTAESSPAANVSVVDGK.[M]	1xDADPS_click_tag [S/T/N]; 1xDeamidated [N20(100)]	0.00686473	0.000533542	1	1	2	6	Q8BXR9	Q8BXR9 [193-219]		0	3237.51	27	High	4	0.0001443	0.001018	2.28	DADPS	4
206461	FALSE	High	TSISTASATVSPASSAESACTR	[K].TSISTASATVSPASSAESACTR.[R]	1xCarbamidomethyl [C20]; 1xDADPS_click_tag [T/S]	0.00480641	0.000533542	1	1	1	2	P35831	P35831 [622-643]		0	2673.21	22	High	3	0.0001341	0.0007402	2.13	DADPS	2
12976	FALSE	High	ATAEFSTQTPSLTLSSDIPRSPGPPSPMVAQGTQTPHRPSTPR	[R].ATAEFSTQTPSLTLSSDIPRSPGPPSPMVAQGTQTPHRPSTPR.[L]	1xOxidation [M28(100)]; 1xDADPS_click_tag [S/T]	0.0073936	0.000533542	1	1	1	2	O88737	O88737 [1505-1547]		1	5033.45	43	High	5	0.0001545	0.001088	3.67	DADPS	1
219653	FALSE	High	VTTVVNAPTSK	[R].VTTVVNAPTSK.[V]	1xDADPS_click_tag [T2(99.6)]	0.00879992	0.000533542	1	1	2	10	Q3TN34	Q3TN34 [513-523]		0	1647.84	11	High	3	0.0001545	0.001273	1.55	DADPS	7
12428	FALSE	High	ASPCAPPSVPTTAAPPLPKPLSTALLSPSPTLVLPNLANVDLAK	[K].ASPCAPPSVPTTAAPPLPKPLSTALLSPSPTLVLPNLANVDLAK.[I]	1xCarbamidomethyl [C4]; 1xDADPS_click_tag [S/T/N]; 1xDeamidated [N36(100)]	0.00849794	0.000533542	1	1	1	4	Q6NXI6	Q6NXI6 [431-474]		0	4916.62	44	High	4	0.0001545	0.00123	3.15	DADPS	4
219489	FALSE	High	VTQHFAK	[R].VTQHFAK.[E]	1xDADPS_click_tag [T2(100)]	0.00506864	0.000533542	1	1	1	12	O88737	O88737 [1353-1359]		0	1361.67	7	High	3	0.0001443	0.0007753	1.56	DADPS	6
12060	FALSE	High	ASGTGPETPGLGLDHNKPPELPSTVNAEPLGLIQSGPHQSAPPPPPPPPPPPPVSEPK	[R].ASGTGPETPGLGLDHNKPPELPSTVNAEPLGLIQSGPHQSAPPPPPPPPPPPPVSEPK.[G]	1xDADPS_click_tag [S/T/N]; 1xDeamidated [N26(100)]	0.00656664	0.000533542	1	1	1	1	E9PYL2	E9PYL2 [992-1049]		0	6308.17	58	High	5	0.0001443	0.0009793	3.96	DADPS	1
30475	FALSE	High	DVPIVHTETK	[K].DVPIVHTETK.[T]	1xDADPS_click_tag [T7(100)]	0.00539865	0.000533542	1	1	1	2	P48193	P48193 [748-757]		0	1669.83	10	High	3	0.0001443	0.0008203	2.22	DADPS	2
11171	FALSE	High	AQPELVPPRPQNSPQVPQASCPEPSNPESPPTQGQSESLAQPPASPASVNTGQLLPQPPQASSASVTSTNSSQAAVR	[R].AQPELVPPRPQNSPQVPQASCPEPSNPESPPTQGQSESLAQPPASPASVNTGQLLPQPPQASSASVTSTNSSQAAVR.[S]	1xCarbamidomethyl [C21]; 2xDeamidated [N26; N50]; 2xDADPS_click_tag [S36; S38]	0.00707134	0.000533542	1	1	1	1	E9QAT4	E9QAT4 [1075-1151]		0	8910.23	77	High	6	0.0001545	0.001043	3.98	DADPS	1
218617	FALSE	High	VSQASSYPDVK	[R].VSQASSYPDVK.[V]	1xDADPS_click_tag [S2(99.7)]	0.00784737	0.000533542	1	1	1	6	A2A690	A2A690 [1942-1952]		0	1711.8	11	High	3	0.0001545	0.00115	1.63	DADPS	6
7300	FALSE	High	ALSAGLDYSPPSAPR	[K].ALSAGLDYSPPSAPR.[S]	1xDADPS_click_tag [S3(100)]	0.0059522	0.000533542	1	1	1	12	P54254	P54254 [79-93]		0	2032.98	15	High	3	0.0001443	0.0008939	2.36	DADPS	8
28146	FALSE	High	DSAVDLSSLK	[R].DSAVDLSSLK.[H]	1xDADPS_click_tag [S2(100)]	0.00547804	0.000533542	1	1	3	28	O88737	O88737 [2016-2025]		0	1565.75	10	High	3	0.0001443	0.0008327	1.37	DADPS	7
220332	FALSE	High	VVTSYPNAVHKPPSGIENFLASLNLSK	[K].VVTSYPNAVHKPPSGIENFLASLNLSK.[E]	1xDADPS_click_tag [T3(99.3)]; 1xDeamidated [N7(100)]	0.00897744	0.000533542	1	1	4	5	P97789	P97789 [1337-1363]		0	3414.74	27	High	4	0.0001545	0.001294	2.99	DADPS	3
28724	FALSE	High	DSLSVSSNDASPPASVASLQPHMIGAQSSPGPK	[K].DSLSVSSNDASPPASVASLQPHMIGAQSSPGPK.[R]	1xOxidation [M23(100)]; 1xDADPS_click_tag [S4(99.1)]; 1xDeamidated [N8(100)]	0.00607002	0.000533542	1	1	1	2	Q0KL02	Q0KL02 [1735-1767]		0	3767.75	33	High	4	0.0001443	0.0009125	2.46	DADPS	2
210284	FALSE	High	VASSPVMVSNPATR	[K].VASSPVMVSNPATR.[M]	1xDADPS_click_tag [S3(99.6)]	0.00634427	0.000533542	1	1	2	5	Q61191	Q61191 [595-608]		0	1946.95	14	High	3	0.0001443	0.0009491	2.44	DADPS	5
227682	FALSE	High	YPPGIVGVAPGGLPPAMEGIIPGGIPVTHNLPTVAHPSQAPSPNQPTK	[R].YPPGIVGVAPGGLPPAMEGIIPGGIPVTHNLPTVAHPSQAPSPNQPTK.[H]	1xOxidation [M17(100)]; 1xDADPS_click_tag [T28(92)]; 1xDeamidated [N44(100)]	0.00607002	0.000533542	1	1	6	25	P56546	P56546 [387-434]		0	5276.69	48	High	5	0.0001443	0.0009127	5.08	DADPS	8
220207	FALSE	High	VVRPDSELGERPPEDNQSFQYDHEAFLGK	[R].VVRPDSELGERPPEDNQSFQYDHEAFLGK.[E]	1xDADPS_click_tag [S18(99)]; 1xDeamidated [N16(100)]	0.00589421	0.000533542	1	1	1	4	Q05186	Q05186 [32-60]		0	3891.79	29	High	4	0.0001443	0.0008895	2.63	DADPS	3
227683	FALSE	High	YPPGIVGVAPGGLPPAMEGIIPGGIPVTHNLPTVAHPSQAPSPNQPTK	[R].YPPGIVGVAPGGLPPAMEGIIPGGIPVTHNLPTVAHPSQAPSPNQPTK.[H]	1xOxidation [M17(100)]; 1xDADPS_click_tag [T28(97.9)]; 2xDeamidated [N30(100); N44(100)]	0.0056682	0.000533542	1	1	2	3	P56546	P56546 [387-434]		0	5277.68	48	High	4	0.0001443	0.0008589	3.25	DADPS	2
210712	FALSE	High	VCNCSTVGSLASQCNVNTGQCSCHPK	[K].VCNCSTVGSLASQCNVNTGQCSCHPK.[F]	5xCarbamidomethyl [C2; C4; C14; C21; C23]; 1xDADPS_click_tag [N/S/T]	0.00780846	0.000533542	1	1	1	3	Q60675	Q60675 [1055-1080]		0	3456.43	26	High	4	0.0001545	0.001144	1.85	DADPS	3
13245	FALSE	High	ATIPVTDAEFSQAVNPQSFCTGVSLHHPALIQSTGPLIDMSDIRPGTNPVSR	[K].ATIPVTDAEFSQAVNPQSFCTGVSLHHPALIQSTGPLIDMSDIRPGTNPVSR.[K]	1xCarbamidomethyl [C20]; 1xDADPS_click_tag [T2(88.8)]; 2xDeamidated [N15(100); N48(100)]	0.00792577	0.000533542	1	1	2	2	Q4VA61	Q4VA61 [1680-1731]		0	6062.94	52	High	5	0.0001545	0.001157	2.82	DADPS	2
119780	FALSE	High	LVQVGIYNGTHVIPNDR	[K].LVQVGIYNGTHVIPNDR.[K]	1xDADPS_click_tag [Y/N/T]	0.00893272	0.000533542	1	1	3	7	P35438	P35438 [361-377]		0	2426.23	17	High	3	0.0001545	0.001291	2.15	DADPS	6
118767	FALSE	High	LVAIAVIDEKNTSLEHTR	[K].LVAIAVIDEKNTSLEHTR.[L]	1xDADPS_click_tag [N/T/S]	0.00707134	0.000533542	1	1	2	9	Q8BXZ1	Q8BXZ1 [251-268]		1	2540.32	18	High	4	0.0001545	0.001046	2.88	DADPS	5
117958	FALSE	High	LTMGSVGSGVTHAQEFPMK	[R].LTMGSVGSGVTHAQEFPMK.[S]	1xDADPS_click_tag [T2(99.6)]	0.00686473	0.000533542	1	1	1	3	A2AHG0	A2AHG0 [65-83]		0	2508.17	19	High	3	0.0001443	0.001016	2.54	DADPS	3
120952	FALSE	High	LYPGDAVSLQGAAR	[K].LYPGDAVSLQGAAR.[D]	1xDADPS_click_tag [S8(100)]	0.00666446	0.000533542	1	1	1	5	Q80WV3	Q80WV3 [204-217]		0	1948.96	14	High	3	0.0001443	0.0009899	3.09	DADPS	4
64430	FALSE	High	GVLQQPSVNTSIGQPLPSTQLYLR	[K].GVLQQPSVNTSIGQPLPSTQLYLR.[Q]	1xDADPS_click_tag [S/T/N/Y]; 1xDeamidated [N9(100)]	0.00537246	0.000533542	1	1	2	4	Q8K0L9	Q8K0L9 [455-478]		0	3128.61	24	High	3	0.0001443	0.0008193	2.36	DADPS	4
127297	FALSE	High	MEDTLVNNVPLPNTLPLPK	[K].MEDTLVNNVPLPNTLPLPK.[R]	1xDADPS_click_tag [N/T]; 1xDeamidated [N7(99.1)]	0.00604033	0.000533542	1	1	1	1	Q3TLH4	Q3TLH4 [2160-2178]		0	2637.33	19	High	3	0.0001443	0.0009092	1.82	DADPS	1
64690	FALSE	High	GVTASSSSPASAPK	[K].GVTASSSSPASAPK.[V]	1xDADPS_click_tag [T3(100)]	0.00879992	0.000533542	1	1	1	8	P13595	P13595 [880-893]		0	1777.84	14	High	3	0.0001545	0.00127	1.69	DADPS	7
65279	FALSE	High	GYVCLCPPGYTGLK	[R].GYVCLCPPGYTGLK.[C]	2xCarbamidomethyl [C4; C6]; 1xDADPS_click_tag [Y2(100)]	0.00640698	0.000533542	1	1	1	2	A2AVA0	A2AVA0 [1213-1226]		0	2115.97	14	High	3	0.0001443	0.000955	1.8	DADPS	2
111742	FALSE	High	LPNDLLDLQQPTFHPSVHAMSAAPQGASTWGDPFSATLDAVEDAIPSLNPFLTK	[K].LPNDLLDLQQPTFHPSVHAMSAAPQGASTWGDPFSATLDAVEDAIPSLNPFLTK.[S]	1xOxidation [M20(100)]; 1xDADPS_click_tag [S/T/N]; 1xDeamidated [N3(100)]	0.00773127	0.000533542	1	1	1	1	Q7M6Y3	Q7M6Y3 [389-442]		0	6277.02	54	High	5	0.0001545	0.001132	3.65	DADPS	1
78699	FALSE	High	HSDSGSDSKHDATASSSTTAAATAR	[R].HSDSGSDSKHDATASSSTTAAATAR.[A]	2xDADPS_click_tag [S/T]	0.00497154	0.000533542	1	1	1	6	O88737	O88737 [2644-2668]		1	3481.51	25	High	5	0.0001341	0.0007634	2.56	DADPS	5
79501	FALSE	High	HSNQNSSGSQVNSAGSLTSSPTTTASSSASAVPGTTSNGSPSSPSVR	[R].HSNQNSSGSQVNSAGSLTSSPTTTASSSASAVPGTTSNGSPSSPSVR.[R]	3xDeamidated [N5; N12; N]; 1xDADPS_click_tag [S/N]	0.00466961	0.000533542	1	1	3	3	Q99NH0	Q99NH0 [1945-1991]		0	4955.2	47	High	4	0.0001341	0.00072	2.27	DADPS	3
189312	FALSE	High	SPSTSSTIHSYGQPPTTANYGSQTEELPHAPSGPPGSGR	[R].SPSTSSTIHSYGQPPTTANYGSQTEELPHAPSGPPGSGR.[A]	3xDADPS_click_tag [T/S]	0.00542497	0.000533542	1	1	2	3	O88737	O88737 [1414-1452]		0	5531.47	39	High	5	0.0001443	0.0008232	2.65	DADPS	3
189455	FALSE	High	SPVPTTLPGLR	[R].SPVPTTLPGLR.[H]	1xDADPS_click_tag [S1(100)]	0.00888822	0.000533542	1	1	2	5	Q8CGB6	Q8CGB6 [1003-1013]		0	1668.88	11	High	3	0.0001545	0.001283	1.84	DADPS	4
80685	FALSE	High	HTIENMTETSMQTEVPATSK	[R].HTIENMTETSMQTEVPATSK.[S]	1xDADPS_click_tag [T/N/S]	0.00545144	0.000533542	1	1	1	4	Q3UMF0	Q3UMF0 [851-870]		0	2766.24	20	High	3	0.0001443	0.0008278	1.73	DADPS	4
189904	FALSE	High	SQGPALTASQSVHEQPTK	[K].SQGPALTASQSVHEQPTK.[G]	1xDADPS_click_tag [S1(100)]	0.00607002	0.000533542	1	1	1	1	P83510	P83510 [571-588]		0	2397.15	18	High	4	0.0001443	0.0009126	2.03	DADPS	1
112141	FALSE	High	LPSPTSPLSPHSNK	[K].LPSPTSPLSPHSNK.[S]	1xDADPS_click_tag [S/T/N]	0.00808505	0.000533542	1	1	3	9	Q9QYX7	Q9QYX7 [2487-2500]		0	1992.99	14	High	3	0.0001545	0.001178	2.43	DADPS	5
116680	FALSE	High	ISSVPGTSR	[R].ISSVPGTSR.[V]	2xDADPS_click_tag [S2(100); S8(100)]	0.00750441	0.000533542	1	1	2	13	O88737	O88737 [1648-1656]		0	1965.92	9	High	3	0.0001545	0.001102	2.56	DADPS	8
185388	FALSE	High	SLSDPKPLSPTAEESAK	[R].SLSDPKPLSPTAEESAK.[E]	1xDADPS_click_tag [S/T]	0.00765486	0.000533542	1	1	3	9	O88737	O88737 [2858-2874]		0	2288.11	17	High	3	0.0001545	0.001122	1.98	DADPS	6
185560	FALSE	High	SISPSPSAILER	[R].SISPSPSAILER.[R]	1xDADPS_click_tag [S1(99.7)]	0.00653438	0.000533542	1	1	1	7	A2AQ25	A2AQ25 [359-370]		0	1787.9	12	High	3	0.0001443	0.0009726	2.34	DADPS	6
185588	FALSE	High	SISSDGRPLER	[R].SISSDGRPLER.[R]	1xDADPS_click_tag [S1(100)]	0.00816593	0.000533542	1	1	3	6	Q8C0T5	Q8C0T5 [1114-1124]		0	1747.85	11	High	3	0.0001545	0.001191	2.82	DADPS	6
179300	FALSE	High	SENFNPEALVTQAAYPAMVQAQIHLPVVQSVASPTTASPTLPPYFMK	[K].SENFNPEALVTQAAYPAMVQAQIHLPVVQSVASPTTASPTLPPYFMK.[G]	1xDADPS_click_tag [S/T/Y/N]; 2xDeamidated [N3(100); N5(100)]	0.00455884	0.000533542	1	1	1	8	P54254	P54254 [506-552]		0	5574.73	47	High	4	0.0001203	0.000707	2.62	DADPS	5
42301	FALSE	High	ESGANVTGFQLVNYTDTIPAR	[K].ESGANVTGFQLVNYTDTIPAR.[I]	1xDADPS_click_tag [T/Y/S/N]; 2xDeamidated [N5(100); N13(100)]	0.00717709	0.000533542	1	1	2	2	P23818	P23818 [245-265]		0	2786.3	21	High	3	0.0001545	0.001061	2.34	DADPS	2
185953	FALSE	High	SLWNMSAANNNIK	[R].SLWNMSAANNNIK.[L]	1xOxidation [M5(100)]; 1xDADPS_click_tag [S1(100)]	0.00888822	0.000533542	1	1	2	8	Q63912	Q63912 [100-112]		0	2009.92	13	High	3	0.0001545	0.001285	2.03	DADPS	6
186752	FALSE	High	SNDGDFTFSSPQVVAQPPSTAYSNSESLLGLLTSDKPLQGDGYSGLKPISGQASGSR	[K].SNDGDFTFSSPQVVAQPPSTAYSNSESLLGLLTSDKPLQGDGYSGLKPISGQASGSR.[N]	1xDADPS_click_tag [S19(95.8)]; 2xDeamidated [N2(100); N24(100)]	0.00458076	0.000533542	1	1	3	11	Q9ERU9	Q9ERU9 [1038-1094]		0	6349.01	57	High	5	0.0001341	0.0007108	3.7	DADPS	6
107168	FALSE	High	LLQLPNMTVENIVSAHQPQPK	[R].LLQLPNMTVENIVSAHQPQPK.[H]	1xDADPS_click_tag [T/N/S]; 1xDeamidated [N]	0.00679727	0.000533542	1	1	1	1	Q91VX2	Q91VX2 [481-501]		0	2889.47	21	High	3	0.0001443	0.001007	1.95	DADPS	1
64063	FALSE	High	GTVPEMEPPGTGDSDGINALCTQISSSFASAGAPASGPPPATTGTSAWGEPSVPAAAAFQPGHK	[K].GTVPEMEPPGTGDSDGINALCTQISSSFASAGAPASGPPPATTGTSAWGEPSVPAAAAFQPGHK.[R]	1xCarbamidomethyl [C21]; 1xDeamidated [N18]; 2xDADPS_click_tag [S/T]	0.00673052	0.000533542	1	1	8	14	O08919	O08919 [344-407]		0	7211.28	64	High	6	0.0001443	0.0009999	4.03	DADPS	6
154381	FALSE	High	NQPLMIAPVSTDNTYAVSHLGSK	[R].NQPLMIAPVSTDNTYAVSHLGSK.[Y]	1xDeamidated [N13]; 2xDADPS_click_tag [T14; Y/T]	0.00612985	0.000533542	1	1	2	4	Q9QYX7	Q9QYX7 [3911-3933]		0	3506.65	23	High	4	0.0001443	0.0009188	1.73	DADPS	3
152555	FALSE	High	NNPVIQSSTTAPATPTTPTSSSTTHR	[R].NNPVIQSSTTAPATPTTPTSSSTTHR.[A]	2xDADPS_click_tag [S8(98.9); T9(98.9)]	0.00471473	0.000533542	1	1	2	5	Q3UHC0	Q3UHC0 [748-773]		0	3716.74	26	High	4	0.0001341	0.0007286	2.09	DADPS	4
170462	FALSE	High	QTSLADLEQK	[R].QTSLADLEQK.[V]	1xDADPS_click_tag [T/S]	0.00464722	0.000533542	1	1	2	16	O88737	O88737 [3156-3165]		0	1663.8	10	High	3	0.0001341	0.0007185	1.71	DADPS	8
170489	FALSE	High	QTSQQPAGPPAQQRPPPQGGPPQPGPGPQR	[R].QTSQQPAGPPAQQRPPPQGGPPQPGPGPQR.[Q]	1xDADPS_click_tag [T/S]	0.00640698	0.000533542	1	1	1	3	O88935	O88935 [447-476]		0	3569.75	30	High	4	0.0001443	0.0009563	2.4	DADPS	3
170704	FALSE	High	QVFLLSVPSLDCLPITR	[K].QVFLLSVPSLDCLPITR.[S]	1xCarbamidomethyl [C12]; 1xDADPS_click_tag [S6(100)]	0.0046028	0.000533542	1	1	3	6	Q03172	Q03172 [817-833]		0	2489.29	17	High	3	0.0001341	0.0007125	2.59	DADPS	5
154400	FALSE	High	NQQIPNPPTSTSEDVKPK	[R].NQQIPNPPTSTSEDVKPK.[T]	1xDADPS_click_tag [N/T/S]	0.00871253	0.000533542	1	1	3	8	Q3UH68	Q3UH68 [942-959]		0	2511.22	18	High	3	0.0001545	0.001261	2.14	DADPS	6
164080	FALSE	High	QGNASDVILR	[R].QGNASDVILR.[V]	1xDADPS_click_tag [N/S]	0.00524355	0.000533542	1	1	2	10	Q9DB72	Q9DB72 [59-68]		0	1603.79	10	High	3	0.0001443	0.0007998	1.34	DADPS	6
52151	FALSE	High	GAVYVSEELSK	[K].GAVYVSEELSK.[T]	1xDADPS_click_tag [Y/S]	0.00569594	0.000533542	1	1	3	17	Q9WTQ5	Q9WTQ5 [856-866]		0	1712.82	11	High	3	0.0001443	0.0008628	2.21	DADPS	8
165520	FALSE	High	QLGSSQGAIFPGTFVGTTEPASPPLSSTSPTTTAATMPVVPTGAVLAPPEEAALCLEEVAPPASGTR	[K].QLGSSQGAIFPGTFVGTTEPASPPLSSTSPTTTAATMPVVPTGAVLAPPEEAALCLEEVAPPASGTR.[K]	1xCarbamidomethyl [C55]; 2xDADPS_click_tag [T/S]	0.00888822	0.000533542	1	1	1	2	Q8R3V5	Q8R3V5 [277-343]		0	7637.72	67	High	5	0.0001545	0.001283	2.38	DADPS	2
161297	FALSE	High	QAMGTIGYNQRNR	[K].QAMGTIGYNQRNR.[I]	1xDADPS_click_tag [Y/N/T]	0.00776977	0.000533542	1	1	1	6	P59470	P59470 [692-704]		1	2039.96	13	High	3	0.0001545	0.001138	2.48	DADPS	6
54788	FALSE	High	GGLGLLEHFLPPPPSSR	[R].GGLGLLEHFLPPPPSSR.[S]	1xDADPS_click_tag [S]	0.00453704	0.000533542	1	1	1	3	O70507	O70507 [936-952]		0	2305.18	17	High	3	0.0001203	0.0007036	2.61	DADPS	3
156899	FALSE	High	NSSSAPPANPSSGLMNPSLPFTSSPDPTPSQNPLSLMMSQMSK	[R].NSSSAPPANPSSGLMNPSLPFTSSPDPTPSQNPLSLMMSQMSK.[Y]	1xDADPS_click_tag [S/N/T]; 2xDeamidated [N16(100); N32(100)]	0.00743035	0.000533542	1	1	1	2	Q67FY2	Q67FY2 [1048-1090]		0	4950.23	43	High	4	0.0001545	0.001093	3.08	DADPS	2
49208	FALSE	High	FQVTTTANK	[R].FQVTTTANK.[V]	1xDADPS_click_tag [T5(100)]	0.00547804	0.000533542	1	1	4	16	P83741	P83741 [1941-1949]		0	1540.75	9	High	2	0.0001443	0.000832	1.85	DADPS	7
139989	FALSE	High	MSSTSMAGGSTPVSSANMMSGISSVPTPSPLGPLAGSPVIAAANSLGIPVPAAAGAQQ	[R].MSSTSMAGGSTPVSSANMMSGISSVPTPSPLGPLAGSPVIAAANSLGIPVPAAAGAQQ.[-]	2xOxidation [M18(94.9); M19(94.9)]; 1xDADPS_click_tag [S/T/N]	0.00845569	0.000533542	1	1	2	8	Q60737	Q60737 [334-391]		0	5898.84	58	High	4	0.0001545	0.001229	2.76	DADPS	3
47353	FALSE	High	FIFSLPPEIMHNPNFTVR	[R].FIFSLPPEIMHNPNFTVR.[D]	1xDADPS_click_tag [N/T/S]	0.0056406	0.000533542	1	1	2	4	P55288	P55288 [527-544]		0	2690.33	18	High	3	0.0001443	0.0008553	2.85	DADPS	4
47209	FALSE	High	FICVTPTTCSNTIDLPMSPR	[K].FICVTPTTCSNTIDLPMSPR.[T]	2xCarbamidomethyl [C3; C9]; 1xOxidation [M17(100)]; 1xDADPS_click_tag [T5(100)]; 1xDeamidated [N11(100)]	0.00490003	0.000533542	1	1	2	2	P42227	P42227 [710-729]		0	2858.29	20	High	3	0.0001341	0.0007531	2.52	DADPS	1
177528	FALSE	High	SATKPQPAPQAAPIPVTPIGTLKPQPQPVPASYTTASTSSRPTFNVQVK	[K].SATKPQPAPQAAPIPVTPIGTLKPQPQPVPASYTTASTSSRPTFNVQVK.[S]	1xDADPS_click_tag [T17(98.9)]; 1xDeamidated [N45(100)]	0.00558585	0.000533542	1	1	1	1	Q8BFW7	Q8BFW7 [179-227]		0	5584.92	49	High	5	0.0001443	0.0008467	3.44	DADPS	1
178041	FALSE	High	SCTAQQPATTLPEDR	[R].SCTAQQPATTLPEDR.[F]	1xCarbamidomethyl [C2]; 2xDADPS_click_tag [T9(100); T10(100)]	0.008005	0.000533542	1	1	4	33	Q9QYX7	Q9QYX7 [2881-2895]		0	2737.21	15	High	3	0.0001545	0.001169	1.88	DADPS	8
171793	FALSE	High	RASSPGYIDSPTYSR	[R].RASSPGYIDSPTYSR.[Q]	1xDADPS_click_tag [S14(99.5)]	0.00746728	0.000533542	1	1	2	9	Q69ZX8	Q69ZX8 [370-384]		1	2188.01	15	High	3	0.0001545	0.001099	2.2	DADPS	8
172081	FALSE	High	RDEDAENLGHFVMFPANGSIDLMYFPYYGK	[K].RDEDAENLGHFVMFPANGSIDLMYFPYYGK.[K]	1xDADPS_click_tag [S19(100)]; 2xDeamidated [N7(100); N17(100)]	0.00609986	0.000533542	1	1	1	1	P14231	P14231 [204-233]		1	4029.78	30	High	4	0.0001443	0.0009162	3.04	DADPS	1
56974	FALSE	High	GLLTFVDHLPVTQVVVGDTNR	[K].GLLTFVDHLPVTQVVVGDTNR.[S]	1xDADPS_click_tag [T19(100)]; 1xDeamidated [N20(100)]	0.00532049	0.000533542	1	1	1	3	O54991	O54991 [745-765]		0	2812.44	21	High	3	0.0001443	0.0008109	2.32	DADPS	2
179299	FALSE	High	SENFNPEALVTQAAYPAMVQAQIHLPVVQSVASPTTASPTLPPYFMK	[K].SENFNPEALVTQAAYPAMVQAQIHLPVVQSVASPTTASPTLPPYFMK.[G]	1xDADPS_click_tag [S30(100)]; 1xDeamidated [N]	0.00862603	0.000533542	1	1	3	10	P54254	P54254 [506-552]		0	5573.75	47	High	4	0.0001545	0.001251	2.73	DADPS	6
174833	FALSE	High	RPLNGEEEQEPEASDGSWEDAALLTEANPPTSASASALAPETLGSLR	[K].RPLNGEEEQEPEASDGSWEDAALLTEANPPTSASASALAPETLGSLR.[Q]	1xDADPS_click_tag [S/T/N]; 1xDeamidated [N28(98.5)]	0.00888822	0.000533542	1	1	1	1	Q9Z2E9	Q9Z2E9 [329-375]		0	5396.5	47	High	4	0.0001545	0.001287	2.48	DADPS	1
190443	FALSE	High	SQPSPAAPAPPTSTQDSVHLHNSWVLNSNIPLETR	[R].SQPSPAAPAPPTSTQDSVHLHNSWVLNSNIPLETR.[H]	1xDADPS_click_tag [S1(100)]; 2xDeamidated [N22(100); N]	0.00776977	0.000533542	1	1	3	6	Q9WTS4	Q9WTS4 [225-259]		0	4282.05	35	High	4	0.0001545	0.001136	3.43	DADPS	5
92551	FALSE	High	KRPTPLEIGYSSSHLR	[K].KRPTPLEIGYSSSHLR.[A]	1xDADPS_click_tag [Y10(99.6)]	0.00841365	0.000533542	1	1	3	7	Q9QYX7	Q9QYX7 [3520-3535]		1	2372.22	16	High	4	0.0001545	0.001224	2.27	DADPS	5
97009	FALSE	High	IATTTTGTATVATTPR	[R].IATTTTGTATVATTPR.[A]	1xDADPS_click_tag [T]	0.00529471	0.000533542	1	1	1	6	E9Q7G0	E9Q7G0 [2072-2087]		0	2094.06	16	High	3	0.0001443	0.0008072	1.85	DADPS	6
195457	FALSE	High	SYSTSSPINIVVSSAGLSPIR	[K].SYSTSSPINIVVSSAGLSPIR.[V]	1xDeamidated [N9]; 2xDADPS_click_tag [S]	0.00804492	0.000533542	1	1	3	4	O35927	O35927 [307-327]		0	3198.55	21	High	4	0.0001545	0.001172	2.27	DADPS	3
192027	FALSE	High	SSIVSNSSFDSVPVSLHDERR	[R].SSIVSNSSFDSVPVSLHDERR.[Q]	1xDADPS_click_tag [S8(98.2)]; 1xDeamidated [N6(100)]	0.00707134	0.000533542	1	1	5	12	Q8CHG7	Q8CHG7 [1151-1171]		1	2850.34	21	High	4	0.0001545	0.001045	2.58	DADPS	7
196070	FALSE	High	TANHSAPSLENSVQPGK	[R].TANHSAPSLENSVQPGK.[R]	1xDADPS_click_tag [T1(99)]	0.00893272	0.000533542	1	1	3	4	Q99JP7	Q99JP7 [521-537]		0	2268.07	17	High	3	0.0001545	0.001288	2.03	DADPS	2
94489	FALSE	High	KVGEAVQNTLGAVVTAIDIPLGLVK	[R].KVGEAVQNTLGAVVTAIDIPLGLVK.[D]	1xDADPS_click_tag [T9(100)]; 1xDeamidated [N8(100)]	0.00578002	0.000533542	1	1	3	6	Q810J8	Q810J8 [680-704]		1	3037.67	25	High	4	0.0001443	0.0008721	3.23	DADPS	5
35587	FALSE	High	EFYELESLHSIVPQEDIVSSSYIIPESHEIVDLGSMVTSTSEEK	[K].EFYELESLHSIVPQEDIVSSSYIIPESHEIVDLGSMVTSTSEEK.[K]	1xDADPS_click_tag [S/Y/T]	0.00509324	0.000533542	1	1	1	1	Q9QYX7	Q9QYX7 [1948-1991]		0	5484.59	44	High	4	0.0001443	0.0007783	3.12	DADPS	1
38400	FALSE	High	EITGVEAQPGEATSGPPGIQPGQEPPVTMVFMGYQNVEDEAETKK	[R].EITGVEAQPGEATSGPPGIQPGQEPPVTMVFMGYQNVEDEAETKK.[V]	1xDADPS_click_tag [T/Y/S/N]; 1xDeamidated [N36(100)]	0.00746728	0.000533542	1	1	2	5	Q9Z0P4	Q9Z0P4 [271-315]		1	5275.45	45	High	4	0.0001545	0.001096	2.82	DADPS	5
191547	FALSE	High	SSFYGSDVSNVVLDNK	[R].SSFYGSDVSNVVLDNK.[T]	1xDADPS_click_tag [S/Y/N]	0.00673052	0.000533542	1	1	1	1	Q6PD31	Q6PD31 [444-459]		0	2262.04	16	High	3	0.0001443	0.001001	1.91	DADPS	1
101869	FALSE	High	LGKPIPSTEPNVVSQATSSTAASASKPTASPSSIGASNCTLNTSSIATSSVK	[K].LGKPIPSTEPNVVSQATSSTAASASKPTASPSSIGASNCTLNTSSIATSSVK.[G]	1xCarbamidomethyl [C39]; 2xDeamidated [N11; N38]; 2xDADPS_click_tag [S/T]	0.00833022	0.000533542	1	1	2	2	O88532	O88532 [416-467]		0	6111.94	52	High	5	0.0001545	0.001211	2.15	DADPS	2
194148	FALSE	High	SVIKPISIAGGGFYGEEPLHTPIVVTSTPAITPGTSNLVFTYPNVLEQESPSSPSESCSK	[R].SVIKPISIAGGGFYGEEPLHTPIVVTSTPAITPGTSNLVFTYPNVLEQESPSSPSESCSK.[A]	1xCarbamidomethyl [C58]; 1xDADPS_click_tag [T/Y/S/N]; 2xDeamidated [N37(100); N44(100)]	0.00598143	0.000533542	1	1	1	2	P47930	P47930 [243-302]		0	6807.33	60	High	5	0.0001443	0.0008982	2.77	DADPS	2
91181	FALSE	High	KPLDIGLPSSK	[K].KPLDIGLPSSK.[H]	1xDADPS_click_tag [S10(99.6)]	0.0060108	0.000533542	1	1	3	3	Q01097	Q01097 [1021-1031]		0	1685.89	11	High	3	0.0001443	0.0009031	2.09	DADPS	2
91676	FALSE	High	KPSSQAFPMIR	[R].KPSSQAFPMIR.[D]	1xDADPS_click_tag [S4(99.7)]	0.00841365	0.000533542	1	1	3	26	Q9QYX7	Q9QYX7 [2766-2776]		0	1792.89	11	High	3	0.0001545	0.001221	2.39	DADPS	8
205502	FALSE	High	TQVIEHITK	[R].TQVIEHITK.[L]	1xDADPS_click_tag [T1(100)]	0.0104318	0.000659388	1	1	1	2	A2A884	A2A884 [452-460]		0	1599.82	9	High	3	0.0001661	0.001483	1.01	DADPS	2
60018	FALSE	High	GPTLAPSPHPLPPASSSAPGPPMR	[K].GPTLAPSPHPLPPASSSAPGPPMR.[Y]	1xDADPS_click_tag [T3(100)]	0.0105369	0.000659388	1	1	1	14	O35126	O35126 [351-374]		0	2850.41	24	High	3	0.0001661	0.001503	3.11	DADPS	8
195829	FALSE	High	TAGTPAATVQQLQVHSVQQSVPVTQER	[K].TAGTPAATVQQLQVHSVQQSVPVTQER.[S]	1xDADPS_click_tag [T4(100)]	0.0105369	0.000659388	1	1	1	2	P48377	P48377 [213-239]		0	3391.71	27	High	4	0.0001661	0.001501	2.02	DADPS	2
103711	FALSE	High	LKDHLLIPVSNSEMEK	[K].LKDHLLIPVSNSEMEK.[V]	1xOxidation [M14(100)]; 1xDADPS_click_tag [S10(99.4)]	0.00953245	0.000659388	1	1	2	8	Q9CWS0	Q9CWS0 [252-267]		1	2400.2	16	High	4	0.0001661	0.001369	2.66	DADPS	4
59708	FALSE	High	GPPPAATELAQNGQYWPPLTHAAFIAVAGTEGPGQPR	[R].GPPPAATELAQNGQYWPPLTHAAFIAVAGTEGPGQPR.[E]	2xDADPS_click_tag [Y15(100); T20(100)]; 1xDeamidated [N12(100)]	0.0102247	0.000659388	1	1	1	3	O88737	O88737 [2495-2531]		0	4831.31	37	High	4	0.0001661	0.001458	2.63	DADPS	1
177418	FALSE	High	SASEQSPNVPHSSHMTETR	[R].SASEQSPNVPHSSHMTETR.[S]	1xOxidation [M15(100)]; 1xDADPS_click_tag [S1(99.2)]	0.0101736	0.000659388	1	1	2	3	A2A884	A2A884 [973-991]		0	2629.14	19	High	4	0.0001661	0.001452	1.71	DADPS	2
213865	FALSE	High	VLAATAPTAGIPILQSVPSAPPPK	[K].VLAATAPTAGIPILQSVPSAPPPK.[A]	1xDADPS_click_tag [T/S]	0.00915865	0.000659388	1	1	1	2	Q924A2	Q924A2 [1781-1804]		0	2827.54	24	High	3	0.0001545	0.001319	2.18	DADPS	2
116813	FALSE	High	LSTSELSPLTPPSSVSSSLSIPVSPLAASALNPTFTFPSHSLTQSGESTEK	[R].LSTSELSPLTPPSSVSSSLSIPVSPLAASALNPTFTFPSHSLTQSGESTEK.[N]	1xDADPS_click_tag [S/T/N]	0.0106431	0.000659388	1	1	1	1	P55200	P55200 [760-810]		0	5702.83	51	High	5	0.0001661	0.001511	3	DADPS	1
62026	FALSE	High	GSLPPASSPTSPALPR	[K].GSLPPASSPTSPALPR.[S]	1xDADPS_click_tag [S7(100)]	0.00925066	0.000659388	1	1	3	35	D3YZU1	D3YZU1 [1131-1146]		0	2066.04	16	High	3	0.0001661	0.001334	2.67	DADPS	8
206697	FALSE	High	TSQGTVPTALAFER	[K].TSQGTVPTALAFER.[L]	1xDADPS_click_tag [T/S]	0.00948488	0.000659388	1	1	1	5	A0A338P6K9	A0A338P6K9 [162-175]		0	2008.98	14	High	3	0.0001661	0.001365	1.74	DADPS	5
128048	FALSE	High	MENELPVPHTSNR	[-].MENELPVPHTSNR.[A]	1xAcetyl [N-Term]; 1xDADPS_click_tag [T10(99.3)]	0.0105369	0.000659388	1	1	2	10	Q9QWH1	Q9QWH1 [1-13]	Q9QWH1 1xAcetyl [N-Term]	0	2096.95	13	High	3	0.0001661	0.0015	1.5	DADPS	8
179683	FALSE	High	SEVQPIQPTQAVPQPAVILTSPTPALKPSAATPIPITCSETPTVSQLVSKPHTPSLDEDGINLEEIR	[K].SEVQPIQPTQAVPQPAVILTSPTPALKPSAATPIPITCSETPTVSQLVSKPHTPSLDEDGINLEEIR.[E]	1xCarbamidomethyl [C38]; 1xDADPS_click_tag [T/S/N]; 1xDeamidated [N62(100)]	0.0104318	0.000659388	1	1	1	2	Q07916	Q07916 [82-148]		0	7623.91	67	High	6	0.0001661	0.001483	4.06	DADPS	1
193654	FALSE	High	STTPTSSPFR	[R].STTPTSSPFR.[A]	1xDADPS_click_tag [S/T]	0.0104318	0.000659388	1	1	1	7	Q3TLH4	Q3TLH4 [2632-2641]		0	1611.75	10	High	3	0.0001661	0.001487	1.96	DADPS	5
203866	FALSE	High	TNSLSLIR	[K].TNSLSLIR.[T]	1xDADPS_click_tag [T1(100)]	0.0100218	0.000659388	1	1	3	23	Q8C729	Q8C729 [440-447]		0	1434.74	8	High	3	0.0001661	0.00143	1.29	DADPS	8
23831	FALSE	High	DHLTAATHWASMDPAVVHPELNGAAYSR	[K].DHLTAATHWASMDPAVVHPELNGAAYSR.[Y]	1xOxidation [M12(100)]; 1xDADPS_click_tag [S11(96.1)]	0.0106966	0.000659388	1	1	1	1	O88712	O88712 [354-381]		0	3564.64	28	High	4	0.0001661	0.001524	2.15	DADPS	1
130718	FALSE	High	MGSQPSDPSTTVHVPVTLTGPPGETPVVPSGNMNLEGQAEGK	[R].MGSQPSDPSTTVHVPVTLTGPPGETPVVPSGNMNLEGQAEGK.[K]	1xDADPS_click_tag [T/S/N]; 1xDeamidated [N32(99)]	0.00953245	0.000659388	1	1	2	4	O55017	O55017 [1056-1097]		0	4732.22	42	High	4	0.0001661	0.001371	2.45	DADPS	4
217391	FALSE	High	VPSSLAPTVVAASQSAPAQTSSLLLPTNPPLPTGPAVAGPCPAVQLMVEVAQEEQVSQDKPPGPPQSSESFGGSDVTSGR	[K].VPSSLAPTVVAASQSAPAQTSSLLLPTNPPLPTGPAVAGPCPAVQLMVEVAQEEQVSQDKPPGPPQSSESFGGSDVTSGR.[D]	1xCarbamidomethyl [C41]; 1xDADPS_click_tag [T/S/N]; 1xDeamidated [N28(100)]	0.0101736	0.000659388	1	1	1	1	Q3UH66	Q3UH66 [1016-1095]		0	8490.18	80	High	8	0.0001661	0.00145	2.48	DADPS	1
148331	FALSE	High	NGTHFDIDKDPLVTMKPGSGTLVINIMSEGK	[R].NGTHFDIDKDPLVTMKPGSGTLVINIMSEGK.[A]	1xDADPS_click_tag [T14(98.2)]	0.0107504	0.000659388	1	1	2	4	Q810U4	Q810U4 [77-107]		1	3845.89	31	High	5	0.0001661	0.00153	3.73	DADPS	2
61526	FALSE	High	GSETPQTIAPSTYTSTYLK	[K].GSETPQTIAPSTYTSTYLK.[R]	1xDADPS_click_tag [T4(98.5)]	0.0101227	0.000659388	1	1	3	11	Q8BG95	Q8BG95 [536-554]		0	2576.22	19	High	3	0.0001661	0.001448	2.5	DADPS	6
168106	FALSE	High	QPASQVEQPIITQGSSVTK	[K].QPASQVEQPIITQGSSVTK.[I]	1xDADPS_click_tag [S4(100)]	0.0103796	0.000659388	1	1	1	7	Q8BMB0	Q8BMB0 [1036-1054]		0	2529.27	19	High	3	0.0001661	0.001482	1.86	DADPS	7
229133	FALSE	High	YSSVSNIYSDHR	[R].YSSVSNIYSDHR.[Y]	1xDADPS_click_tag [Y1(99.7)]; 1xDeamidated [N6(100)]	0.0105899	0.000659388	1	1	1	1	O88737	O88737 [2066-2077]		0	1959.86	12	High	3	0.0001661	0.001506	1.61	DADPS	1
112082	FALSE	High	LPSGPSLPSSSSSSSSSSSSSSAPQRPGGPTTTHGDASSSSNSLAEAQAPQAAPAQKPQPHPQLNK	[R].LPSGPSLPSSSSSSSSSSSSSSAPQRPGGPTTTHGDASSSSNSLAEAQAPQAAPAQKPQPHPQLNK.[S]	2xDeamidated [N42; N65]; 1xDADPS_click_tag [S/T]	0.00934363	0.000659388	1	1	10	18	Q64332	Q64332 [478-543]		0	6926.23	66	High	6	0.0001661	0.001342	3.21	DADPS	7
199812	FALSE	High	THTEVTVPTSNGDQTQK	[K].THTEVTVPTSNGDQTQK.[L]	1xDADPS_click_tag [T/S/N]; 1xDeamidated [N11(100)]	0.00967663	0.000659388	1	1	3	12	P48193	P48193 [613-629]		0	2375.08	17	High	3	0.0001661	0.001385	1.73	DADPS	7
40693	FALSE	High	EPQDPLKLHSSPVSSTLTSK	[K].EPQDPLKLHSSPVSSTLTSK.[E]	1xDADPS_click_tag [S10(99)]	0.00987236	0.000659388	1	1	2	2	O88737	O88737 [1360-1379]		1	2682.35	20	High	4	0.0001661	0.001415	3.44	DADPS	1
56184	FALSE	High	GIASTSDPPTANIKPTPVVSTPSK	[R].GIASTSDPPTANIKPTPVVSTPSK.[V]	1xDADPS_click_tag [S/T/N]; 1xDeamidated [N12(100)]	0.0105369	0.000659388	1	1	1	2	F6ZDS4	F6ZDS4 [1727-1750]		0	2897.46	24	High	3	0.0001661	0.001501	2.17	DADPS	2
218764	FALSE	High	VSTMPLSASSHSLQQGQQPTSLHTTVA	[K].VSTMPLSASSHSLQQGQQPTSLHTTVA.[-]	1xOxidation [M4(100)]; 1xDADPS_click_tag [T/S]	0.0103277	0.000659388	1	1	1	1	Q8BT14	Q8BT14 [549-575]		0	3340.6	27	High	4	0.0001661	0.001475	1.75	DADPS	1
110309	FALSE	High	LNNLSPASHLASSSPPPGLPSGLPSGLPSGSPSR	[R].LNNLSPASHLASSSPPPGLPSGLPSGLPSGSPSR.[S]	1xDADPS_click_tag [S/N]; 1xDeamidated [N]	0.0100721	0.000659388	1	1	1	2	Q9QWI6	Q9QWI6 [362-395]		0	3767.87	34	High	4	0.0001661	0.001438	2.76	DADPS	1
96542	FALSE	High	LAPASTMASQRPVSSTGINFDNPSVQK	[R].LAPASTMASQRPVSSTGINFDNPSVQK.[A]	1xDADPS_click_tag [S5(99.2)]; 1xDeamidated [N19(99.2)]	0.00987236	0.000659388	1	1	1	1	Q91W39	Q91W39 [516-542]		0	3335.61	27	High	4	0.0001661	0.001416	2.21	DADPS	1
204775	FALSE	High	TPSGEVQTVLVQDSPPATAATTSTVTCNSPALR	[R].TPSGEVQTVLVQDSPPATAATTSTVTCNSPALR.[A]	1xCarbamidomethyl [C27]; 1xDADPS_click_tag [S14(99.1)]; 1xDeamidated [N28(100)]	0.0109684	0.000788522	1	1	1	1	Q9D2H6	Q9D2H6 [357-389]		0	3888.86	33	High	4	0.0001789	0.001558	2.57	DADPS	1
160100	FALSE	High	NYPLPSPAATEGGSLTPVR	[K].NYPLPSPAATEGGSLTPVR.[D]	1xDADPS_click_tag [Y2(100)]; 1xDeamidated [N1(100)]	0.0113606	0.000788522	1	1	1	2	Q8K4Q0	Q8K4Q0 [691-709]		0	2459.19	19	High	3	0.0001789	0.001612	1.95	DADPS	2
28723	FALSE	High	DSLSVSSNDASPPASVASLQPHMIGAQSSPGPK	[K].DSLSVSSNDASPPASVASLQPHMIGAQSSPGPK.[R]	1xOxidation [M23(100)]; 1xDADPS_click_tag [S4(98.9)]	0.0113606	0.000788522	1	1	2	5	Q0KL02	Q0KL02 [1735-1767]		0	3766.77	33	High	4	0.0001789	0.001608	2.81	DADPS	5
36291	FALSE	High	EGTYSLPTSNFTVPDLELPSWLSTGNYR	[K].EGTYSLPTSNFTVPDLELPSWLSTGNYR.[I]	1xDADPS_click_tag [T/S/N/Y]	0.0108045	0.000788522	1	1	1	2	Q60648	Q60648 [142-169]		0	3675.73	28	High	3	0.0001661	0.001532	2.77	DADPS	2
20772	FALSE	High	DAPTSPASVASSSSTPSSK	[K].DAPTSPASVASSSSTPSSK.[T]	1xDADPS_click_tag [T4(99.5)]	0.0109684	0.000788522	1	1	2	3	Q08122	Q08122 [282-300]		0	2295.05	19	High	3	0.0001789	0.001556	1.42	DADPS	3
36370	FALSE	High	EHANIDAQSGSQAPNPSTTISPGK	[R].EHANIDAQSGSQAPNPSTTISPGK.[S]	1xDADPS_click_tag [S/N/T]; 1xDeamidated [N15(100)]	0.0108588	0.000788522	1	1	2	4	Q8VDQ8	Q8VDQ8 [348-371]		0	2939.35	24	High	4	0.0001789	0.00154	2.02	DADPS	4
219628	FALSE	High	VTTGGNQTGPNSSIR	[K].VTTGGNQTGPNSSIR.[S]	1xDADPS_click_tag [T2(99.6)]; 1xDeamidated [N11(100)]	0.0113037	0.000788522	1	1	6	14	Q8VCF0	Q8VCF0 [372-386]		0	2020.94	15	High	3	0.0001789	0.001603	1.6	DADPS	8
152554	FALSE	High	NNPVIQSSTTAPATPTTPTSSSTTHR	[R].NNPVIQSSTTAPATPTTPTSSSTTHR.[A]	1xDADPS_click_tag [S/T/N]; 1xDeamidated [N]	0.0108045	0.000788522	1	1	2	7	Q3UHC0	Q3UHC0 [748-773]		0	3186.5	26	High	4	0.0001661	0.001532	3.46	DADPS	5
219702	FALSE	High	VTVPSCPSSPCSSVTASTENLVPDYWIDGSNRDPLGDFFEVESELGR	[K].VTVPSCPSSPCSSVTASTENLVPDYWIDGSNRDPLGDFFEVESELGR.[G]	2xCarbamidomethyl [C6; C11]; 1xDADPS_click_tag [S/T/N/Y]; 1xDeamidated [N31(98.8)]	0.0114177	0.000788522	1	1	1	3	P08414	P08414 [4-50]		1	5705.57	47	High	4	0.0001789	0.001619	2.48	DADPS	3
34498	FALSE	High	EELPPSSVSNK	[R].EELPPSSVSNK.[T]	1xDADPS_click_tag [S7(100)]	0.0110235	0.000788522	1	1	1	3	Q148V7	Q148V7 [463-473]		0	1717.81	11	High	3	0.0001789	0.001562	1.89	DADPS	3
207058	FALSE	High	TSVPESIASAGTGSPSK	[R].TSVPESIASAGTGSPSK.[I]	1xDADPS_click_tag [T/S]	0.0108045	0.000788522	1	1	1	3	Q3UH68	Q3UH68 [510-526]		0	2107	17	High	3	0.0001789	0.001537	1.85	DADPS	3
193004	FALSE	High	STAVAATTAPTSVADDAPPPER	[K].STAVAATTAPTSVADDAPPPER.[R]	1xDADPS_click_tag [S/T]	0.0113606	0.000788522	1	1	1	3	Q91WA4	Q91WA4 [36-57]		0	2656.26	22	High	3	0.0001789	0.001611	1.94	DADPS	3
31785	FALSE	High	EALHTTGYEMSFNGSPR	[R].EALHTTGYEMSFNGSPR.[S]	1xDADPS_click_tag [T/Y/S/N]	0.0111908	0.000788522	1	1	2	5	Q69ZX8	Q69ZX8 [552-568]		0	2428.07	17	High	3	0.0001789	0.001589	2.2	DADPS	5
64062	FALSE	High	GTVPEMEPPGTGDSDGINALCTQISSSFASAGAPASGPPPATTGTSAWGEPSVPAAAAFQPGHK	[K].GTVPEMEPPGTGDSDGINALCTQISSSFASAGAPASGPPPATTGTSAWGEPSVPAAAAFQPGHK.[R]	1xCarbamidomethyl [C21]; 1xOxidation [M6(100)]; 1xDADPS_click_tag [S/T/N]; 1xDeamidated [N18(100)]	0.0112471	0.000788522	1	1	1	4	O08919	O08919 [344-407]		0	6696.06	64	High	5	0.0001789	0.001592	2.81	DADPS	3
142346	FALSE	High	MVHASASTSPLCSPTDSQPTSHSYSQTTPPSASQMPSEPAGPPGFPR	[R].MVHASASTSPLCSPTDSQPTSHSYSQTTPPSASQMPSEPAGPPGFPR.[A]	1xCarbamidomethyl [C12]; 2xOxidation [M1(100); M35(100)]; 1xDADPS_click_tag [T/S/Y]	0.0152073	0.000894252	1	1	1	2	O88737	O88737 [1574-1620]		0	5416.39	47	High	5	0.0002279	0.002116	3.32	DADPS	2
52324	FALSE	High	GCHNSPLLLCTSGPGDPEPLLGTVSQAR	[K].GCHNSPLLLCTSGPGDPEPLLGTVSQAR.[E]	2xCarbamidomethyl [C2; C10]; 1xDADPS_click_tag [T/S/N]; 1xDeamidated [N4(100)]	0.0128162	0.000894252	1	1	2	3	Q6P4S6	Q6P4S6 [1168-1195]		0	3465.63	28	High	4	0.0001897	0.001801	1.97	DADPS	3
165445	FALSE	High	QLFVTVVK	[R].QLFVTVVK.[T]	1xDADPS_click_tag [T5(100)]	0.0156744	0.000894252	1	1	1	18	Q99NH0	Q99NH0 [1993-2000]		0	1464.79	8	High	2	0.0002406	0.002173	1.48	DADPS	8
205959	FALSE	High	TSASTDSPWMGLAK	[K].TSASTDSPWMGLAK.[Y]	1xDADPS_click_tag [T/S]	0.0150548	0.000894252	1	1	1	1	Q810J8	Q810J8 [488-501]		0	1982.9	14	High	3	0.0002279	0.002093	1.9	DADPS	1
136259	FALSE	High	MPNVPNTQPAIMKPTEEHPAYTQITK	[K].MPNVPNTQPAIMKPTEEHPAYTQITK.[E]	1xDADPS_click_tag [T7(100)]; 2xDeamidated [N3(100); N6(100)]	0.0125612	0.000894252	1	1	1	3	Q8K021	Q8K021 [53-78]		0	3469.65	26	High	4	0.0001897	0.001768	2.65	DADPS	2
34458	FALSE	High	EELHPTASSQLAPSFSSSSSSSSGPR	[K].EELHPTASSQLAPSFSSSSSSSSGPR.[T]	1xDADPS_click_tag [S/T]	0.0140302	0.000894252	1	1	2	5	Q8C0T5	Q8C0T5 [1425-1450]		0	3151.43	26	High	4	0.0002025	0.001955	2.12	DADPS	4
209050	FALSE	High	TVVTMDESTSNVVTK	[R].TVVTMDESTSNVVTK.[I]	2xDADPS_click_tag [T4(99.5); S/T/N]	0.0118858	0.000894252	1	1	2	17	Q9QYX7	Q9QYX7 [2836-2850]		0	2673.23	15	High	3	0.0001897	0.001674	1.6	DADPS	8
53254	FALSE	High	GEDLTSEHPLLEQVELPAVASVSASVIK	[R].GEDLTSEHPLLEQVELPAVASVSASVIK.[S]	1xDADPS_click_tag [S21(98.1)]	0.014829	0.000894252	1	1	2	2	Q8CHP6	Q8CHP6 [623-650]		0	3449.75	28	High	4	0.0002279	0.002062	2.31	DADPS	1
160184	FALSE	High	NYTDCTSEGR	[R].NYTDCTSEGR.[R]	1xCarbamidomethyl [C5]; 1xDADPS_click_tag [N/Y/T/S]	0.0145333	0.000894252	1	1	1	21	P11276	P11276 [430-439]		0	1733.69	10	High	3	0.0002154	0.002022	1.59	DADPS	8
53698	FALSE	High	GESAMLVENTKEEVIVR	[K].GESAMLVENTKEEVIVR.[S]	1xDADPS_click_tag [S3(100)]	0.011767	0.000894252	1	1	1	2	Q99P72	Q99P72 [294-310]		1	2435.2	17	High	3	0.0001897	0.001661	1.82	DADPS	2
10236	FALSE	High	AQEAEALDVSFGHSSSSAR	[K].AQEAEALDVSFGHSSSSAR.[T]	1xDADPS_click_tag [S10(100)]	0.0130109	0.000894252	1	1	1	7	Q9QYX7	Q9QYX7 [4246-4264]		0	2480.12	19	High	3	0.0001897	0.001822	2.09	DADPS	7
209704	FALSE	High	VAATSTLASTSQSPLFTPPQSPDQINR	[R].VAATSTLASTSQSPLFTPPQSPDQINR.[E]	1xDADPS_click_tag [S/T/N]	0.0155171	0.000894252	1	1	1	6	Q6DFV3	Q6DFV3 [1886-1912]		0	3345.64	27	High	3	0.0002406	0.002152	2.45	DADPS	4
94051	FALSE	High	KTPESFLGPNAALVDLDSLVSRPGPTPPGSK	[R].KTPESFLGPNAALVDLDSLVSRPGPTPPGSK.[A]	1xDADPS_click_tag [T2(99.2)]	0.0137508	0.000894252	1	1	2	3	Q80VP1	Q80VP1 [468-498]		1	3678.89	31	High	4	0.0001897	0.001918	2.39	DADPS	2
148332	FALSE	High	NGTHFDIDKDPLVTMKPGSGTLVINIMSEGK	[R].NGTHFDIDKDPLVTMKPGSGTLVINIMSEGK.[A]	1xDADPS_click_tag [T14(98.7)]; 1xDeamidated [N25(98.7)]	0.0118263	0.000894252	1	1	2	8	Q810U4	Q810U4 [77-107]		1	3846.88	31	High	5	0.0001897	0.001666	3.41	DADPS	4
49856	FALSE	High	FSTFSGSITGPLYTHRQPSVTISSK	[R].FSTFSGSITGPLYTHRQPSVTISSK.[I]	1xDADPS_click_tag [S2(99.3)]	0.0126244	0.000894252	1	1	2	2	P08553	P08553 [410-434]		1	3229.6	25	High	4	0.0001897	0.001775	2.75	DADPS	1
94052	FALSE	High	KTPESFLGPNAALVDLDSLVSRPGPTPPGSK	[R].KTPESFLGPNAALVDLDSLVSRPGPTPPGSK.[A]	1xDADPS_click_tag [T2(100)]; 1xDeamidated [N10(100)]	0.0117081	0.000894252	1	1	1	3	Q80VP1	Q80VP1 [468-498]		1	3679.87	31	High	4	0.0001897	0.001654	3.12	DADPS	3
49058	FALSE	High	FQISPQLQFSPEEVLGMVLNYSR	[R].FQISPQLQFSPEEVLGMVLNYSR.[S]	1xDADPS_click_tag [Y21(99.4)]; 1xDeamidated [N20(100)]	0.0116494	0.000894252	1	1	1	1	Q9JKR6	Q9JKR6 [136-158]		0	3214.56	23	High	3	0.0001897	0.001649	2.14	DADPS	1
207324	FALSE	High	TTGPYPETR	[K].TTGPYPETR.[Q]	2xDADPS_click_tag [T1(99.7); T8(100)]	0.0129457	0.000894252	1	1	4	21	Q9QYX7	Q9QYX7 [2971-2979]		0	2083.93	9	High	3	0.0001897	0.001816	2.49	DADPS	8
148619	FALSE	High	NHLPQDSQDLVLGGDVPISSIQATIAK	[K].NHLPQDSQDLVLGGDVPISSIQATIAK.[L]	1xDADPS_click_tag [S7(98.4)]; 1xDeamidated [N1(100)]	0.0133421	0.000894252	1	1	1	2	Q6PB44	Q6PB44 [1534-1560]		0	3348.68	27	High	4	0.0001897	0.001871	2.78	DADPS	1
206974	FALSE	High	TSTLSSQTNSQPPVQVSMK	[R].TSTLSSQTNSQPPVQVSMK.[T]	1xDADPS_click_tag [S10(99.5)]; 1xDeamidated [N9(100)]	0.0116494	0.000894252	1	1	1	1	Q14AX6	Q14AX6 [588-606]		0	2552.2	19	High	3	0.0001897	0.001645	2.1	DADPS	1
56575	FALSE	High	GIGGMKPSMSDTNLAEAGHFFYK	[R].GIGGMKPSMSDTNLAEAGHFFYK.[S]	1xOxidation [M5(99.9)]; 1xDADPS_click_tag [S10(98.2)]; 1xDeamidated [N13(100)]	0.0123112	0.000894252	1	1	1	3	Q9QYX7	Q9QYX7 [2915-2937]		0	3006.35	23	High	4	0.0001897	0.001731	2.59	DADPS	3
56574	FALSE	High	GIGGMKPSMSDTNLAEAGHFFYK	[R].GIGGMKPSMSDTNLAEAGHFFYK.[S]	1xOxidation [M5(96.9)]; 1xDADPS_click_tag [S10(96.8)]	0.014101	0.000894252	1	1	3	5	Q9QYX7	Q9QYX7 [2915-2937]		0	3005.36	23	High	4	0.0002025	0.001967	2.12	DADPS	4
197759	FALSE	High	TELVSSVTVAPVTSENVNPVCSGGAGPAAVGNSETLSSVK	[K].TELVSSVTVAPVTSENVNPVCSGGAGPAAVGNSETLSSVK.[K]	1xCarbamidomethyl [C21]; 1xDADPS_click_tag [S/T/N]; 3xDeamidated [N16(100); N18(100); N32(100)]	0.011533	0.000894252	1	1	1	1	Q3UNH4	Q3UNH4 [263-302]		0	4406.09	40	High	4	0.0001897	0.001628	2.53	DADPS	1
150741	FALSE	High	NLPPSGAVPVTGTPPHVVK	[K].NLPPSGAVPVTGTPPHVVK.[V]	1xDADPS_click_tag [T11(100)]	0.0120058	0.000894252	1	1	4	20	P97855	P97855 [256-274]		0	2398.26	19	High	3	0.0001897	0.001694	1.69	DADPS	8
13364	FALSE	High	ATPATEESTVPATQSSALPAAK	[R].ATPATEESTVPATQSSALPAAK.[A]	1xDADPS_click_tag [T2(99.3)]	0.014829	0.000894252	1	1	4	8	Q3UHL1	Q3UHL1 [445-466]		0	2659.29	22	High	3	0.0002279	0.002065	1.67	DADPS	8
213656	FALSE	High	VKEEAEPVDITRPVSTVPPLATNTVSPSLALLASNLSMPPSDLPPGASPR	[K].VKEEAEPVDITRPVSTVPPLATNTVSPSLALLASNLSMPPSDLPPGASPR.[K]	1xDADPS_click_tag [S/T/N]; 2xDeamidated [N23(100); N35(100)]	0.0137508	0.000894252	1	1	1	3	Q8BIH0	Q8BIH0 [793-842]		1	5651.89	50	High	5	0.0002025	0.001925	2.65	DADPS	3
54562	FALSE	High	GGGAGQPLPLVSSPFSVPVQNGAQQPSK	[R].GGGAGQPLPLVSSPFSVPVQNGAQQPSK.[I]	1xDADPS_click_tag [S16(99.3)]; 1xDeamidated [N21(100)]	0.012752	0.000894252	1	1	2	4	Q924A2	Q924A2 [1840-1867]		0	3236.61	28	High	4	0.0001897	0.001789	2.76	DADPS	4
210097	FALSE	High	VAMQVPVVMTSLGQK	[R].VAMQVPVVMTSLGQK.[I]	1xDADPS_click_tag [T/S]	0.0126881	0.000894252	1	1	3	5	Q9JHC9	Q9JHC9 [390-404]		0	2119.08	15	High	3	0.0001897	0.001786	1.78	DADPS	3
148199	FALSE	High	NGSKPVHSNQHPQSPAVPPTYPSGPPPTTSALSSTPGNNGASTPAAPTSALGPK	[K].NGSKPVHSNQHPQSPAVPPTYPSGPPPTTSALSSTPGNNGASTPAAPTSALGPK.[A]	1xDADPS_click_tag [T/S/N/Y]; 1xDeamidated [N]	0.0116494	0.000894252	1	1	1	1	Q8K0V4	Q8K0V4 [303-356]		0	5743.77	54	High	5	0.0001897	0.001643	3.96	DADPS	1
57597	FALSE	High	GITGAVQPGQAHLASSPPSSQAAPGALQECPPALAAGMTLAPVQGTAHVVK	[R].GITGAVQPGQAHLASSPPSSQAAPGALQECPPALAAGMTLAPVQGTAHVVK.[G]	1xCarbamidomethyl [C30]; 1xDADPS_click_tag [S/T]	0.0123112	0.000894252	1	1	1	2	Q64028	Q64028 [562-612]		0	5428.73	51	High	5	0.0001897	0.001732	3.41	DADPS	2
210328	FALSE	High	VATSAASGGHGSPLR	[R].VATSAASGGHGSPLR.[R]	1xDADPS_click_tag [T3(100)]	0.012752	0.000894252	1	1	1	1	A2AG50	A2AG50 [304-318]		0	1898.92	15	High	3	0.0001897	0.00179	1.71	DADPS	1
173670	FALSE	High	RLPASDGLDLSQAAAR	[R].RLPASDGLDLSQAAAR.[T]	1xDADPS_click_tag [S5(100)]	0.0130765	0.000894252	1	1	1	3	P46660	P46660 [68-83]		1	2172.09	16	High	3	0.0001897	0.00183	1.93	DADPS	2
206643	FALSE	High	TSPNQPIMPMVTQSDLR	[K].TSPNQPIMPMVTQSDLR.[S]	1xDADPS_click_tag [T/S/N]	0.0155955	0.000894252	1	1	1	5	B1AXH1	B1AXH1 [812-828]		0	2446.16	17	High	3	0.0002406	0.002169	1.65	DADPS	5
153736	FALSE	High	NPQQHLNAQPQVTMQQPAVHVQGQEPLTASMLASAPPQEQK	[R].NPQQHLNAQPQVTMQQPAVHVQGQEPLTASMLASAPPQEQK.[Q]	1xDADPS_click_tag [T/S/N]	0.0145333	0.000894252	1	1	1	2	P29341	P29341 [519-559]		0	4988.43	41	High	5	0.0002154	0.002029	3.53	DADPS	1
213311	FALSE	High	VGVNSTVTTTAGNVISVIGSTETTGK	[K].VGVNSTVTTTAGNVISVIGSTETTGK.[I]	1xDADPS_click_tag [N/S/T]	0.0133421	0.000894252	1	1	1	1	P0C090	P0C090 [463-488]		0	3024.52	26	High	3	0.0001897	0.001865	2.18	DADPS	1
38978	FALSE	High	EMLSSTTYPVVVK	[K].EMLSSTTYPVVVK.[M]	1xDADPS_click_tag [S/T/Y]	0.011533	0.000894252	1	1	2	10	O88935	O88935 [257-269]		0	1984.98	13	High	3	0.0001897	0.001628	1.85	DADPS	8
217295	FALSE	High	VPQTLPLGLESSIPLCLPSTSDNAASLGGSK	[K].VPQTLPLGLESSIPLCLPSTSDNAASLGGSK.[R]	1xCarbamidomethyl [C16]; 1xDADPS_click_tag [S/T/N]; 1xDeamidated [N23(100)]	0.011533	0.000894252	1	1	1	3	Q3UHF7	Q3UHF7 [1397-1427]		0	3641.81	31	High	4	0.0001897	0.00163	2.74	DADPS	3
164829	FALSE	High	QHSQTPSTLNPTMPASER	[K].QHSQTPSTLNPTMPASER.[T]	1xOxidation [M13(100)]; 1xDADPS_click_tag [T8(99.2)]; 1xDeamidated [N10(100)]	0.0143877	0.000894252	1	1	2	2	F6SEU4	F6SEU4 [1133-1150]		0	2530.14	18	High	3	0.0002154	0.002006	2.6	DADPS	1
192565	FALSE	High	SSSPPRTTTTVR	[R].SSSPPRTTTTVR.[T]	1xDADPS_click_tag [T/S]	0.0140302	0.000894252	1	1	2	5	Q9D415	Q9D415 [519-530]		1	1820.9	12	High	3	0.0002025	0.001961	2.37	DADPS	5
193403	FALSE	High	STNVAVDSGGFDELGGLLKPTVASQNQSLPVAK	[K].STNVAVDSGGFDELGGLLKPTVASQNQSLPVAK.[L]	1xDADPS_click_tag [S/T/N]	0.0152073	0.000894252	1	1	2	4	Q7M6Y3	Q7M6Y3 [497-529]		0	3830.93	33	High	4	0.0002279	0.002112	2.46	DADPS	2
199395	FALSE	High	TGSLIEPTISR	[R].TGSLIEPTISR.[T]	1xDADPS_click_tag [T/S]	0.0136818	0.000894252	1	1	1	5	Q8BSS9	Q8BSS9 [536-546]		0	1704.86	11	High	3	0.0001897	0.001916	1.61	DADPS	5
201451	FALSE	High	TILVDNNTWNNTHISR	[R].TILVDNNTWNNTHISR.[V]	1xDADPS_click_tag [N/T/S]	0.0136818	0.000894252	1	1	2	8	P46978	P46978 [539-554]		0	2429.17	16	High	3	0.0001897	0.00191	1.47	DADPS	5
[truncated: 4,707 more rows]

## Sheet: proteins
Proteins Unique Sequence ID	Checked	Protein FDR Confidence Combined	Master	Accession	Description	Exp q-value Combined	Sum PEP Score	Coverage in Percent	Number of Peptides	Number of Isoforms	Number of PSMs	Number of Unique Peptides	Number of AAs	MW in kDa	calc pI	Score Sequest HT Sequest HT	Number of Peptides by Search Engine Sequest HT	Number of Protein Groups	Reagent
[truncated: 1,527 more rows]

[truncated: 4 more sheets: sites(PC), sites(DADPS), sites(Dde), sites(Diazo)]
