# Supplementary material for: Comprehensive Evaluation of Cleavable Bioorthogonal Probes for Site-Specific O-GlcNAc Proteomics
Source: Mol Cell Proteomics. 2025 Aug 28;24(10):101064. doi: 10.1016/j.mcpro.2025.101064 (PMC12506516; doi:10.1016/j.mcpro.2025.101064)
Supplement: Supplemental Data S3 [file mmc3.xlsx]

## Sheet: O-GlcNAc
Accession	Gene	Protein name	Position	Amino acid	PC_Proteome Discoverer	DADPS_Proteome Discoverer	Dde_Proteome Discoverer	Diazo_Proteome Discoverer	PC_MaxQuant	DADPS_MaxQuant	Dde_MaxQuant	Diazo_MaxQuant
A0A338P6K9	Qser1	glutamine and serine rich 1	54	S					+
A2A690	Tanc2	tetratricopeptide repeat, ankyrin repeat and coiled-coil containing 2	1619	S		+
A2A690	Tanc2	tetratricopeptide repeat, ankyrin repeat and coiled-coil containing 2	1634	T							+
A2A690	Tanc2	tetratricopeptide repeat, ankyrin repeat and coiled-coil containing 2	1648	Y		+
A2A690	Tanc2	tetratricopeptide repeat, ankyrin repeat and coiled-coil containing 2	1882	S			+
A2A690	Tanc2	tetratricopeptide repeat, ankyrin repeat and coiled-coil containing 2	1943	S		+
A2A690	Tanc2	tetratricopeptide repeat, ankyrin repeat and coiled-coil containing 2	1956	T	+	+	+		+	+
A2A884	Hivep3	human immunodeficiency virus type I enhancer binding protein 3	392	S	+
A2A884	Hivep3	human immunodeficiency virus type I enhancer binding protein 3	452	T		+
A2A884	Hivep3	human immunodeficiency virus type I enhancer binding protein 3	973	S		+
A2A884	Hivep3	human immunodeficiency virus type I enhancer binding protein 3	975	S						+
A2A884	Hivep3	human immunodeficiency virus type I enhancer binding protein 3	978	S		+
A2A884	Hivep3	human immunodeficiency virus type I enhancer binding protein 3	1074	T					+
A2A884	Hivep3	human immunodeficiency virus type I enhancer binding protein 3	1969	S	+
A2AG50	Map7d2	MAP7 domain containing 2	306	T		+				+
A2AGT5	Ckap5	cytoskeleton associated protein 5	1910	T		+	+	+
A2AGT5	Ckap5	cytoskeleton associated protein 5	1914	T	+	+	+
A2AGT5	Ckap5	cytoskeleton associated protein 5	1921	S		+
A2AH22	Ambra1	autophagy/beclin 1 regulator 1	334	S		+
A2AHC3	Camsap1	calmodulin regulated spectrin-associated protein 1	370	S	+	+			+	+
A2AHC3	Camsap1	calmodulin regulated spectrin-associated protein 1	374	S						+
A2AHC3	Camsap1	calmodulin regulated spectrin-associated protein 1	387	T					+
A2AHG0	Lzts3	leucine zipper, putative tumor suppressor family member 3	66	T		+
A2AJA9	Ajm1	apical junction component 1	4	T		+
A2AJA9	Ajm1	apical junction component 1	100	S		+
A2AJA9	Ajm1	apical junction component 1	497	S	+	+			+	+
A2AJA9	Ajm1	apical junction component 1	563	S		+			+
A2AJA9	Ajm1	apical junction component 1	564	T	+				+
A2AJA9	Ajm1	apical junction component 1	933	T	+
A2AJI0	Map7d1	MAP7 domain containing 1	843	T	+				+
A2AKB4	Frmpd1	FERM and PDZ domain containing 1	1211	S		+	+
A2AKB4	Frmpd1	FERM and PDZ domain containing 1	1215	S	+				+		+
A2ALS5	Rap1gap	Rap1 GTPase-activating protein	458	S	+				+	+
A2ALS5	Rap1gap	Rap1 GTPase-activating protein	460	S		+
A2ALS5	Rap1gap	Rap1 GTPase-activating protein	464	T						+
A2AN08	Ubr4	ubiquitin protein ligase E3 component n-recognin 4	4536	T		+
A2AQ25	Etl4	enhancer trap locus 4	353	S					+
A2AQ25	Etl4	enhancer trap locus 4	357	S	+	+			+	+
A2AQ25	Etl4	enhancer trap locus 4	359	S	+	+			+
A2AQ25	Etl4	enhancer trap locus 4	361	S					+	+
A2AQ25	Etl4	enhancer trap locus 4	1070	T	+	+			+	+
A2AQ25	Etl4	enhancer trap locus 4	1340	T		+			+
A2AQ25	Etl4	enhancer trap locus 4	1348	T	+				+
A2AQ25	Etl4	enhancer trap locus 4	1819	S			+
A2AQ25	Etl4	enhancer trap locus 4	1833	T	+				+	+	+
A2AQ25	Etl4	enhancer trap locus 4	1836	S		+
A2AQ25	Etl4	enhancer trap locus 4	1894	T					+
A2AQ25	Etl4	enhancer trap locus 4	1895	S	+
A2AQH4	Bcorl1	BCL6 co-repressor-like 1	126	T		+
A2ASQ1	Agrn	agrin	1502	S					+
A2ASQ1	Agrn	agrin	1504	S					+
A2ASQ1	Agrn	agrin	1724	T	+				+	+
A2ASS6	Ttn	titin	17238	T					+	+	+
A2ASS6	Ttn	titin	33086	S						+
A2AVA0	Svep1	sushi, von Willebrand factor type A, EGF and pentraxin domain containing 1	1214	Y	+	+
A2BH40	Arid1a	AT-rich interaction domain 1A	239	T			+			+
A2BH40	Arid1a	AT-rich interaction domain 1A	242	S		+					+
A2BH40	Arid1a	AT-rich interaction domain 1A	256	S	+				+
A2RRY8	Spats1	spermatogenesis associated, serine-rich 1	44	T	+
A2RSY1	Kansl3	KAT8 regulatory NSL complex subunit 3	522	T					+
A2RSY1	Kansl3	KAT8 regulatory NSL complex subunit 3	786	T	+	+	+			+	+
A2RSY1	Kansl3	KAT8 regulatory NSL complex subunit 3	796	T	+
A2RSY1	Kansl3	KAT8 regulatory NSL complex subunit 3	858	T			+		+		+
A2RSY1	Kansl3	KAT8 regulatory NSL complex subunit 3	859	T	+	+			+	+	+
A6H619	Phrf1	PHD and ring finger domains 1	1359	T					+
A6H619	Phrf1	PHD and ring finger domains 1	1363	T			+				+
A6H619	Phrf1	PHD and ring finger domains 1	1364	T					+
B0V2N1	Ptprs	protein tyrosine phosphatase receptor type S	1445	T					+
B1AWN6	Scn2a	sodium channel, voltage-gated, type II, alpha	1964	T					+
B1AWN6	Scn2a	sodium channel, voltage-gated, type II, alpha	1967	T	+
B1AZP2	Dlgap4	DLG associated protein 4	259	T	+
B1AZP2	Dlgap4	DLG associated protein 4	264	T				+	+	+
B1AZP2	Dlgap4	DLG associated protein 4	275	T	+	+			+	+	+
B1AZP2	Dlgap4	DLG associated protein 4	547	T	+				+
B2RWS6	Ep300	E1A binding protein p300	106	S		+				+
B2RY56	Rbm25	RNA binding motif protein 25	742	T	+
B5TVM2	Ildr2	immunoglobulin-like domain containing receptor 2	313	Y							+
B9EJA2	Cttnbp2	cortactin binding protein 2	576	S		+	+			+
B9EJA2	Cttnbp2	cortactin binding protein 2	580	T	+				+
B9EKR1	Ptprz1	protein tyrosine phosphatase receptor type Z, polypeptide 1	493	S		+
C3VPR6	Nlrc5	NLR family, CARD domain containing 5	788	S						+
C3VPR6	Nlrc5	NLR family, CARD domain containing 5	792	S						+
C3VPR6	Nlrc5	NLR family, CARD domain containing 5	799	T						+
C3VPR6	Nlrc5	NLR family, CARD domain containing 5	802	T						+
D3YZP9	Ccdc6	coiled-coil domain containing 6	342	T					+	+
D3YZU1	Shank1	SH3 and multiple ankyrin repeat domains 1	919	S		+				+	+
D3YZU1	Shank1	SH3 and multiple ankyrin repeat domains 1	921	S		+	+			+	+
D3YZU1	Shank1	SH3 and multiple ankyrin repeat domains 1	925	S			+			+		+
D3YZU1	Shank1	SH3 and multiple ankyrin repeat domains 1	933	T	+	+		+	+	+	+
D3YZU1	Shank1	SH3 and multiple ankyrin repeat domains 1	934	T					+	+	+
D3YZU1	Shank1	SH3 and multiple ankyrin repeat domains 1	935	S						+
D3YZU1	Shank1	SH3 and multiple ankyrin repeat domains 1	966	S	+	+	+
D3YZU1	Shank1	SH3 and multiple ankyrin repeat domains 1	973	S		+			+
D3YZU1	Shank1	SH3 and multiple ankyrin repeat domains 1	1064	S						+
D3YZU1	Shank1	SH3 and multiple ankyrin repeat domains 1	1067	S		+				+
D3YZU1	Shank1	SH3 and multiple ankyrin repeat domains 1	1076	S	+		+
D3YZU1	Shank1	SH3 and multiple ankyrin repeat domains 1	1082	S					+
D3YZU1	Shank1	SH3 and multiple ankyrin repeat domains 1	1132	S			+		+	+
D3YZU1	Shank1	SH3 and multiple ankyrin repeat domains 1	1137	S	+	+			+	+
D3YZU1	Shank1	SH3 and multiple ankyrin repeat domains 1	1796	T			+
D3YZU1	Shank1	SH3 and multiple ankyrin repeat domains 1	1800	T		+
D3YZU1	Shank1	SH3 and multiple ankyrin repeat domains 1	1862	S	+	+	+		+	+	+
D3YZU1	Shank1	SH3 and multiple ankyrin repeat domains 1	1891	S			+		+
D3YZU1	Shank1	SH3 and multiple ankyrin repeat domains 1	1892	T	+				+
E9PYH6	Setd1a	SET domain containing 1A	278	S					+
E9PYK3	Parp4	poly (ADP-ribose) polymerase family, member 4	1239	S			+
E9PYL2	Prr12	proline rich 12	1046	S		+
E9Q0S6	Tns1	tensin 1	1375	S			+
E9Q1P8	Irf2bp2	interferon regulatory factor 2 binding protein 2	201	T	+					+
E9Q394	Akap13	A kinase anchor protein 13	2093	S					+
E9Q3C1	C2cd2	C2 calcium-dependent domain containing 2	395	S	+	+			+	+
E9Q4N7	Arid1b	AT-rich interaction domain 1B	1643	T	+	+			+
E9Q784	Zc3h13	zinc finger CCCH type containing 13	907	S					+
E9Q784	Zc3h13	zinc finger CCCH type containing 13	909	S					+
E9Q7E2	Arid2	AT-rich interaction domain 2	653	T							+
E9Q7E2	Arid2	AT-rich interaction domain 2	659	S	+
E9Q7E2	Arid2	AT-rich interaction domain 2	663	T		+
E9Q7E2	Arid2	AT-rich interaction domain 2	665	T	+
E9Q7E2	Arid2	AT-rich interaction domain 2	668	S					+
E9Q7G0	Numa1	nuclear mitotic apparatus protein 1	2074	T					+
E9Q9W7	Pdzd7	PDZ domain containing 7	466	T	+
E9QAT4	Sec16a	SEC16 homolog A, endoplasmic reticulum export factor	60	T						+
E9QAT4	Sec16a	SEC16 homolog A, endoplasmic reticulum export factor	70	S		+				+
E9QAT4	Sec16a	SEC16 homolog A, endoplasmic reticulum export factor	121	S			+	+	+	+	+
E9QAT4	Sec16a	SEC16 homolog A, endoplasmic reticulum export factor	127	S	+				+	+	+
E9QAT4	Sec16a	SEC16 homolog A, endoplasmic reticulum export factor	2028	T	+	+			+	+
E9QAT4	Sec16a	SEC16 homolog A, endoplasmic reticulum export factor	2030	S				+
E9QAT4	Sec16a	SEC16 homolog A, endoplasmic reticulum export factor	2034	S						+
F6SEU4	Syngap1	synaptic Ras GTPase activating protein 1 homolog (rat)	807	Y					+		+
F6SEU4	Syngap1	synaptic Ras GTPase activating protein 1 homolog (rat)	809	S	+	+	+		+	+	+
F6SEU4	Syngap1	synaptic Ras GTPase activating protein 1 homolog (rat)	817	S	+
F6SEU4	Syngap1	synaptic Ras GTPase activating protein 1 homolog (rat)	820	Y					+
F6SEU4	Syngap1	synaptic Ras GTPase activating protein 1 homolog (rat)	822	T					+
F6SEU4	Syngap1	synaptic Ras GTPase activating protein 1 homolog (rat)	842	S		+
F6SEU4	Syngap1	synaptic Ras GTPase activating protein 1 homolog (rat)	892	S	+	+			+
F6SEU4	Syngap1	synaptic Ras GTPase activating protein 1 homolog (rat)	907	S			+		+	+	+
F6SEU4	Syngap1	synaptic Ras GTPase activating protein 1 homolog (rat)	912	T	+	+			+	+
F6SEU4	Syngap1	synaptic Ras GTPase activating protein 1 homolog (rat)	1070	S					+	+
F6SEU4	Syngap1	synaptic Ras GTPase activating protein 1 homolog (rat)	1076	S					+	+
F6SEU4	Syngap1	synaptic Ras GTPase activating protein 1 homolog (rat)	1111	S	+	+			+
F6SEU4	Syngap1	synaptic Ras GTPase activating protein 1 homolog (rat)	1131	T					+
F6SEU4	Syngap1	synaptic Ras GTPase activating protein 1 homolog (rat)	1135	S						+
F6SEU4	Syngap1	synaptic Ras GTPase activating protein 1 homolog (rat)	1137	T					+	+
F6SEU4	Syngap1	synaptic Ras GTPase activating protein 1 homolog (rat)	1140	T	+	+			+	+
F6SEU4	Syngap1	synaptic Ras GTPase activating protein 1 homolog (rat)	1144	T					+	+
F6SEU4	Syngap1	synaptic Ras GTPase activating protein 1 homolog (rat)	1148	S					+
F6SEU4	Syngap1	synaptic Ras GTPase activating protein 1 homolog (rat)	1307	T	+	+	+	+	+	+	+
F6SEU4	Syngap1	synaptic Ras GTPase activating protein 1 homolog (rat)	1329	T	+
F6ZDS4	Tpr	translocated promoter region, nuclear basket protein	1730	S					+	+
F6ZDS4	Tpr	translocated promoter region, nuclear basket protein	1731	T		+
F6ZDS4	Tpr	translocated promoter region, nuclear basket protein	1732	S							+
F6ZDS4	Tpr	translocated promoter region, nuclear basket protein	1746	S	+		+		+	+	+
F8VPZ9	Bicra	BRD4 interacting chromatin remodeling complex associated protein	1217	S	+		+
F8VPZ9	Bicra	BRD4 interacting chromatin remodeling complex associated protein	1225	S		+			+	+
G3X9J0	Sipa1l3	signal-induced proliferation-associated 1 like 3	1563	S		+	+		+	+	+	+
G3X9J0	Sipa1l3	signal-induced proliferation-associated 1 like 3	1568	T	+			+
G5E897	Poglut3	protein O-glucosyltransferase 3	249	T			+
O08553	Dpysl2	dihydropyrimidinase-like 2	239	S	+
O08553	Dpysl2	dihydropyrimidinase-like 2	499	Y			+		+	+	+
O08553	Dpysl2	dihydropyrimidinase-like 2	507	S	+	+			+	+	+
O08553	Dpysl2	dihydropyrimidinase-like 2	512	T					+
O08553	Dpysl2	dihydropyrimidinase-like 2	514	T	+
O08553	Dpysl2	dihydropyrimidinase-like 2	570	S						+
O08579	Emd	emerin	185	T			+
O08599	Stxbp1	syntaxin binding protein 1	504	T	+				+
O08715	Akap1	A kinase anchor protein 1	356	S	+				+
O08785	Clock	clock circadian regulator	700	S		+
O08788	Dctn1	dynactin 1	1252	T	+	+			+
O08919	Numbl	numb-like	263	S	+	+	+
O08919	Numbl	numb-like	279	T	+
O08919	Numbl	numb-like	365	T	+	+		+
O09035	Dbil5	diazepam binding inhibitor-like 5	29	Y							+
O09035	Dbil5	diazepam binding inhibitor-like 5	30	S							+
O09035	Dbil5	diazepam binding inhibitor-like 5	32	Y							+
O09117	Sypl1	synaptophysin like 1	258	T	+
O09117	Sypl1	synaptophysin like 1	259	S					+
O35099	Map3k5	mitogen-activated protein kinase kinase kinase 5	1227	T	+	+	+			+
O35099	Map3k5	mitogen-activated protein kinase kinase kinase 5	1228	S						+
O35114	Scarb2	scavenger receptor class B, member 2	124	S					+
O35126	Atn1	atrophin 1	353	T		+
O35126	Atn1	atrophin 1	357	S						+
O35516	Notch2	notch 2	666	Y					+	+
O35516	Notch2	notch 2	675	T	+	+			+	+
O35633	Slc32a1	solute carrier family 32 (GABA vesicular transporter), member 1	10	T	+					+
O35633	Slc32a1	solute carrier family 32 (GABA vesicular transporter), member 1	14	T						+
O35633	Slc32a1	solute carrier family 32 (GABA vesicular transporter), member 1	15	S		+				+
O35668	Hap1	huntingtin-associated protein 1	17	S	+
O35927	Ctnnd2	catenin delta 2	264	S	+				+	+
O35927	Ctnnd2	catenin delta 2	268	T		+				+
O35927	Ctnnd2	catenin delta 2	307	S					+	+	+
O35927	Ctnnd2	catenin delta 2	308	Y					+	+	+
O35927	Ctnnd2	catenin delta 2	309	S				+		+
O35927	Ctnnd2	catenin delta 2	319	S	+	+	+	+	+	+	+	+
O35927	Ctnnd2	catenin delta 2	320	S	+	+	+		+	+	+
O35927	Ctnnd2	catenin delta 2	329	T			+		+		+	+
O35927	Ctnnd2	catenin delta 2	330	S			+
O35927	Ctnnd2	catenin delta 2	336	S				+
O35927	Ctnnd2	catenin delta 2	337	T	+				+		+
O35927	Ctnnd2	catenin delta 2	435	S					+	+
O35927	Ctnnd2	catenin delta 2	437	S					+	+
O35927	Ctnnd2	catenin delta 2	447	T	+	+			+	+	+
O35927	Ctnnd2	catenin delta 2	452	T	+	+	+		+	+
O35927	Ctnnd2	catenin delta 2	453	S					+
O35927	Ctnnd2	catenin delta 2	505	Y	+
O35954	Pitpnm1	phosphatidylinositol transfer protein, membrane-associated 1	1226	T	+				+	+
O54901	Cd200	CD200 molecule	175	T						+
O54916	Reps1	RalBP1 associated Eps domain containing protein	258	T	+	+			+	+
O54931	Pakap	paralemmin A kinase anchor protein	418	S	+				+
O54931	Pakap	paralemmin A kinase anchor protein	420	S		+
O54967	Tnk2	tyrosine kinase, non-receptor, 2	829	T					+
O54967	Tnk2	tyrosine kinase, non-receptor, 2	832	T					+	+
O54967	Tnk2	tyrosine kinase, non-receptor, 2	833	T	+	+			+	+
O54991	Cntnap1	contactin associated protein-like 1	763	T		+	+
O54991	Cntnap1	contactin associated protein-like 1	951	S					+	+
O54991	Cntnap1	contactin associated protein-like 1	954	T					+	+
O55017	Cacna1b	calcium channel, voltage-dependent, N type, alpha 1B subunit	1024	T		+				+
O55017	Cacna1b	calcium channel, voltage-dependent, N type, alpha 1B subunit	1080	T		+
O55017	Cacna1b	calcium channel, voltage-dependent, N type, alpha 1B subunit	1085	S		+
O55042	Snca	synuclein, alpha	53	T					+	+
O55042	Snca	synuclein, alpha	54	T	+	+			+	+
O55042	Snca	synuclein, alpha	59	T		+				+
O55042	Snca	synuclein, alpha	64	T					+	+	+
O55042	Snca	synuclein, alpha	72	T	+		+		+	+
O55042	Snca	synuclein, alpha	75	T						+
O55042	Snca	synuclein, alpha	81	T	+	+				+
O70161	Pip5k1c	phosphatidylinositol-4-phosphate 5-kinase, type 1 gamma	514	S	+
O70161	Pip5k1c	phosphatidylinositol-4-phosphate 5-kinase, type 1 gamma	522	S		+
O70305	Atxn2	ataxin 2	186	T					+	+	+	+
O70305	Atxn2	ataxin 2	189	S					+	+	+	+
O70305	Atxn2	ataxin 2	635	T	+	+	+		+		+
O70305	Atxn2	ataxin 2	778	S	+
O70305	Atxn2	ataxin 2	852	T					+	+
O70305	Atxn2	ataxin 2	858	T	+
O70318	Epb41l2	erythrocyte membrane protein band 4.1 like 2	907	T	+
O70400	Pdlim1	PDZ and LIM domain 1 (elfin)	123	S	+				+
O70405	Ulk1	unc-51 like kinase 1	574	T			+
O70481	Ubr1	ubiquitin protein ligase E3 component n-recognin 1	995	S		+			+	+
O70507	Hcn4	hyperpolarization-activated, cyclic nucleotide-gated K+ 4	1022	T		+
O70546	Kdm6a	lysine (K)-specific demethylase 6A	552	S	+	+			+
O70546	Kdm6a	lysine (K)-specific demethylase 6A	554	S						+
O70546	Kdm6a	lysine (K)-specific demethylase 6A	566	T		+
O88466	Zfp106	zinc finger protein 106	757	S						+
O88466	Zfp106	zinc finger protein 106	1498	S		+				+
O88502	Pde8a	phosphodiesterase 8A	315	Y	+
O88531	Ppt1	palmitoyl-protein thioesterase 1	198	Y	+
O88531	Ppt1	palmitoyl-protein thioesterase 1	199	S					+	+
O88532	Zfr	zinc finger RNA binding protein	135	T	+	+	+		+	+	+
O88532	Zfr	zinc finger RNA binding protein	136	T	+	+	+		+	+	+
O88532	Zfr	zinc finger RNA binding protein	180	S	+	+	+		+	+
O88532	Zfr	zinc finger RNA binding protein	194	Y		+			+	+
O88532	Zfr	zinc finger RNA binding protein	195	S					+
O88532	Zfr	zinc finger RNA binding protein	201	Y					+
O88532	Zfr	zinc finger RNA binding protein	202	T					+
O88532	Zfr	zinc finger RNA binding protein	300	T	+	+	+		+	+	+
O88532	Zfr	zinc finger RNA binding protein	422	S						+
O88532	Zfr	zinc finger RNA binding protein	423	T	+	+			+	+	+
O88532	Zfr	zinc finger RNA binding protein	429	S						+
O88703	Hcn2	hyperpolarization-activated, cyclic nucleotide-gated K+ 2	696	T					+	+	+
O88703	Hcn2	hyperpolarization-activated, cyclic nucleotide-gated K+ 2	697	S								+
O88703	Hcn2	hyperpolarization-activated, cyclic nucleotide-gated K+ 2	701	T					+	+	+	+
O88703	Hcn2	hyperpolarization-activated, cyclic nucleotide-gated K+ 2	763	T					+
O88704	Hcn1	hyperpolarization activated cyclic nucleotide gated potassium channel 1	630	Y	+	+	+	+	+	+	+
O88704	Hcn1	hyperpolarization activated cyclic nucleotide gated potassium channel 1	634	T	+
O88704	Hcn1	hyperpolarization activated cyclic nucleotide gated potassium channel 1	640	S		+	+
O88704	Hcn1	hyperpolarization activated cyclic nucleotide gated potassium channel 1	792	T		+
O88704	Hcn1	hyperpolarization activated cyclic nucleotide gated potassium channel 1	828	T						+
O88704	Hcn1	hyperpolarization activated cyclic nucleotide gated potassium channel 1	835	S						+
O88712	Ctbp1	C-terminal binding protein 1	364	S		+	+		+	+	+
O88712	Ctbp1	C-terminal binding protein 1	380	S					+	+
O88712	Ctbp1	C-terminal binding protein 1	392	T		+
O88737	Bsn	bassoon	283	T		+			+	+
O88737	Bsn	bassoon	284	S	+				+
O88737	Bsn	bassoon	292	T					+
O88737	Bsn	bassoon	301	S	+		+		+	+
O88737	Bsn	bassoon	308	T		+				+
O88737	Bsn	bassoon	326	S		+				+
O88737	Bsn	bassoon	328	T	+
O88737	Bsn	bassoon	329	T					+
O88737	Bsn	bassoon	357	T				+
O88737	Bsn	bassoon	387	S	+	+			+	+
O88737	Bsn	bassoon	390	S						+
O88737	Bsn	bassoon	920	S		+
O88737	Bsn	bassoon	996	S	+				+	+
O88737	Bsn	bassoon	1002	S		+				+
O88737	Bsn	bassoon	1005	S			+
O88737	Bsn	bassoon	1007	T					+
O88737	Bsn	bassoon	1011	S					+	+
O88737	Bsn	bassoon	1131	S					+
O88737	Bsn	bassoon	1132	S	+
O88737	Bsn	bassoon	1136	Y		+
O88737	Bsn	bassoon	1233	S	+				+
O88737	Bsn	bassoon	1236	S		+				+
O88737	Bsn	bassoon	1252	S					+	+		+
O88737	Bsn	bassoon	1259	T	+	+		+			+
O88737	Bsn	bassoon	1268	Y						+	+	+
O88737	Bsn	bassoon	1308	Y		+
O88737	Bsn	bassoon	1320	T			+
O88737	Bsn	bassoon	1323	T					+	+	+
O88737	Bsn	bassoon	1324	S		+			+	+	+
O88737	Bsn	bassoon	1326	T	+	+	+	+	+	+	+	+
O88737	Bsn	bassoon	1333	S	+	+			+	+	+
O88737	Bsn	bassoon	1336	T	+
O88737	Bsn	bassoon	1337	S			+		+		+
O88737	Bsn	bassoon	1354	T		+	+			+	+	+
O88737	Bsn	bassoon	1369	S		+				+
O88737	Bsn	bassoon	1370	S						+
O88737	Bsn	bassoon	1373	S	+	+	+		+	+
O88737	Bsn	bassoon	1374	S						+
O88737	Bsn	bassoon	1375	T					+	+
O88737	Bsn	bassoon	1377	T						+
O88737	Bsn	bassoon	1378	S		+			+	+
O88737	Bsn	bassoon	1384	T		+	+	+	+	+	+
O88737	Bsn	bassoon	1386	S		+			+	+	+
O88737	Bsn	bassoon	1391	S		+			+	+	+
O88737	Bsn	bassoon	1394	T	+	+	+		+	+	+
O88737	Bsn	bassoon	1395	T	+	+	+		+	+	+
O88737	Bsn	bassoon	1402	Y		+			+	+
O88737	Bsn	bassoon	1404	T					+
O88737	Bsn	bassoon	1406	T						+
O88737	Bsn	bassoon	1407	S	+	+			+	+
O88737	Bsn	bassoon	1414	S					+	+	+
O88737	Bsn	bassoon	1429	T	+	+	+		+		+
O88737	Bsn	bassoon	1430	T	+	+	+
O88737	Bsn	bassoon	1460	S					+
O88737	Bsn	bassoon	1472	S	+	+			+	+
O88737	Bsn	bassoon	1506	T	+	+	+		+	+	+	+
O88737	Bsn	bassoon	1510	S				+	+	+	+	+
O88737	Bsn	bassoon	1511	T				+	+	+	+
O88737	Bsn	bassoon	1515	S							+
O88737	Bsn	bassoon	1517	T	+	+	+	+	+	+	+	+
O88737	Bsn	bassoon	1519	S					+	+
O88737	Bsn	bassoon	1520	S						+
O88737	Bsn	bassoon	1525	S			+		+	+	+
O88737	Bsn	bassoon	1537	T	+	+	+		+	+	+
O88737	Bsn	bassoon	1553	S	+	+	+		+	+	+
O88737	Bsn	bassoon	1554	S	+	+	+	+	+	+	+	+
O88737	Bsn	bassoon	1563	T	+	+	+	+	+	+	+	+
O88737	Bsn	bassoon	1566	S			+			+	+
O88737	Bsn	bassoon	1590	S			+
O88737	Bsn	bassoon	1594	S		+
O88737	Bsn	bassoon	1601	T				+
O88737	Bsn	bassoon	1604	S	+		+
O88737	Bsn	bassoon	1633	Y	+				+
O88737	Bsn	bassoon	1649	S		+				+
O88737	Bsn	bassoon	1655	S		+		+	+	+		+
O88737	Bsn	bassoon	1666	T	+	+	+		+	+	+
O88737	Bsn	bassoon	1673	T					+	+
O88737	Bsn	bassoon	1683	T	+	+	+	+	+	+	+	+
O88737	Bsn	bassoon	1690	T					+	+	+
O88737	Bsn	bassoon	1691	S			+		+	+
O88737	Bsn	bassoon	1699	Y			+
O88737	Bsn	bassoon	1707	S	+	+			+	+	+
O88737	Bsn	bassoon	1743	S			+
O88737	Bsn	bassoon	1770	S	+				+
O88737	Bsn	bassoon	1788	T	+				+	+
O88737	Bsn	bassoon	1791	Y					+
O88737	Bsn	bassoon	1824	T	+	+	+	+	+	+	+	+
O88737	Bsn	bassoon	1828	T	+	+		+	+	+	+	+
O88737	Bsn	bassoon	1916	S	+	+	+	+	+	+	+
O88737	Bsn	bassoon	1917	S	+	+	+		+	+	+
O88737	Bsn	bassoon	1919	T		+	+		+	+	+
O88737	Bsn	bassoon	1921	T					+	+
O88737	Bsn	bassoon	1927	S			+			+	+
O88737	Bsn	bassoon	1932	S	+	+	+		+	+	+
O88737	Bsn	bassoon	1934	T					+	+	+
O88737	Bsn	bassoon	1936	T							+
O88737	Bsn	bassoon	1942	S					+		+
O88737	Bsn	bassoon	1943	S	+	+	+		+	+	+
O88737	Bsn	bassoon	1959	T						+
O88737	Bsn	bassoon	1962	T	+	+	+	+	+	+	+	+
O88737	Bsn	bassoon	1986	Y	+		+	+	+	+	+
O88737	Bsn	bassoon	1987	S	+		+		+	+	+	+
O88737	Bsn	bassoon	1988	S	+	+	+	+	+	+	+
O88737	Bsn	bassoon	2017	S		+			+	+
O88737	Bsn	bassoon	2023	S	+				+	+
O88737	Bsn	bassoon	2027	S		+			+	+	+
O88737	Bsn	bassoon	2028	Y					+
O88737	Bsn	bassoon	2029	S	+		+		+	+	+
O88737	Bsn	bassoon	2037	Y					+	+	+
O88737	Bsn	bassoon	2046	S					+	+
O88737	Bsn	bassoon	2048	T	+	+	+		+	+
O88737	Bsn	bassoon	2054	T				+	+	+	+	+
O88737	Bsn	bassoon	2058	S	+	+	+		+	+	+
O88737	Bsn	bassoon	2066	Y		+			+	+
O88737	Bsn	bassoon	2067	S	+	+			+	+
O88737	Bsn	bassoon	2068	S					+	+
O88737	Bsn	bassoon	2070	S					+	+
O88737	Bsn	bassoon	2091	S	+	+	+	+	+	+	+	+
O88737	Bsn	bassoon	2095	Y	+				+	+
O88737	Bsn	bassoon	2096	S					+	+	+
O88737	Bsn	bassoon	2098	T	+		+		+	+	+
O88737	Bsn	bassoon	2099	T	+		+		+	+	+
O88737	Bsn	bassoon	2112	S	+	+			+
O88737	Bsn	bassoon	2122	S			+		+	+	+
O88737	Bsn	bassoon	2124	S			+			+	+
O88737	Bsn	bassoon	2132	Y	+		+	+	+	+	+	+
O88737	Bsn	bassoon	2141	S	+	+			+	+	+	+
O88737	Bsn	bassoon	2151	S			+		+	+
O88737	Bsn	bassoon	2158	T	+		+
O88737	Bsn	bassoon	2165	S	+	+	+	+	+	+	+	+
O88737	Bsn	bassoon	2172	Y	+	+			+
O88737	Bsn	bassoon	2177	S		+	+	+	+	+	+
O88737	Bsn	bassoon	2188	S	+	+	+		+	+	+
O88737	Bsn	bassoon	2189	T	+	+	+		+	+	+
O88737	Bsn	bassoon	2200	Y							+
O88737	Bsn	bassoon	2201	S							+
O88737	Bsn	bassoon	2202	T							+
O88737	Bsn	bassoon	2205	T							+
O88737	Bsn	bassoon	2295	S	+	+	+		+	+	+
O88737	Bsn	bassoon	2316	S	+				+	+	+
O88737	Bsn	bassoon	2317	T	+	+			+	+	+
O88737	Bsn	bassoon	2318	T	+	+	+		+	+	+
O88737	Bsn	bassoon	2352	S					+	+	+
O88737	Bsn	bassoon	2358	S						+
O88737	Bsn	bassoon	2488	T	+	+			+	+
O88737	Bsn	bassoon	2509	Y	+	+	+		+	+		+
O88737	Bsn	bassoon	2514	T	+	+	+	+	+	+	+	+
O88737	Bsn	bassoon	2524	T							+
O88737	Bsn	bassoon	2541	S					+
O88737	Bsn	bassoon	2542	S		+			+	+
O88737	Bsn	bassoon	2651	S	+					+
O88737	Bsn	bassoon	2656	T			+	+				+
O88737	Bsn	bassoon	2658	S					+	+
O88737	Bsn	bassoon	2659	S		+				+
O88737	Bsn	bassoon	2661	T						+
O88737	Bsn	bassoon	2662	T	+	+			+	+
O88737	Bsn	bassoon	2671	S	+	+	+		+	+	+	+
O88737	Bsn	bassoon	2672	S	+	+	+		+	+	+
O88737	Bsn	bassoon	2677	T				+	+	+	+
O88737	Bsn	bassoon	2679	S	+				+	+	+
O88737	Bsn	bassoon	2682	S	+	+			+	+
O88737	Bsn	bassoon	2685	T	+		+	+	+	+	+
O88737	Bsn	bassoon	2694	S	+		+	+	+	+	+
O88737	Bsn	bassoon	2700	T	+	+	+		+	+	+
O88737	Bsn	bassoon	2703	T	+	+			+	+	+
O88737	Bsn	bassoon	2747	T	+
O88737	Bsn	bassoon	2779	Y			+	+				+
O88737	Bsn	bassoon	2787	S		+			+	+	+
O88737	Bsn	bassoon	2789	S								+
O88737	Bsn	bassoon	2799	S		+			+
O88737	Bsn	bassoon	2804	Y			+
O88737	Bsn	bassoon	2818	T					+	+
O88737	Bsn	bassoon	2819	S	+				+	+	+
O88737	Bsn	bassoon	2858	S						+
O88737	Bsn	bassoon	2860	S	+
O88737	Bsn	bassoon	2891	S	+				+
O88737	Bsn	bassoon	2905	T		+		+		+
O88737	Bsn	bassoon	2940	T					+	+	+
O88737	Bsn	bassoon	2941	T	+	+			+	+
O88737	Bsn	bassoon	2945	T	+	+	+	+	+	+	+	+
O88737	Bsn	bassoon	3047	S	+	+	+		+		+
O88737	Bsn	bassoon	3175	S		+
O88737	Bsn	bassoon	3179	T		+			+
O88737	Bsn	bassoon	3181	S	+	+	+
O88737	Bsn	bassoon	3182	S	+	+	+	+	+	+	+	+
O88737	Bsn	bassoon	3216	S					+	+
O88737	Bsn	bassoon	3218	S		+	+	+	+	+
O88737	Bsn	bassoon	3222	T					+	+
O88737	Bsn	bassoon	3231	S					+
O88737	Bsn	bassoon	3392	S					+	+	+
O88737	Bsn	bassoon	3396	S			+		+
O88737	Bsn	bassoon	3397	Y					+	+	+	+
O88737	Bsn	bassoon	3401	T					+	+
O88737	Bsn	bassoon	3403	S	+	+	+		+	+
O88737	Bsn	bassoon	3509	S					+	+
O88737	Bsn	bassoon	3568	Y					+	+
O88737	Bsn	bassoon	3708	Y	+				+
O88737	Bsn	bassoon	3825	T		+	+		+	+	+
O88737	Bsn	bassoon	3841	T	+				+
O88737	Bsn	bassoon	3842	T					+	+
O88737	Bsn	bassoon	3896	T					+	+
O88737	Bsn	bassoon	3902	S					+
O88746	Tom1	target of myb1 trafficking protein	386	Y		+	+		+	+
O88746	Tom1	target of myb1 trafficking protein	391	T	+
O88746	Tom1	target of myb1 trafficking protein	392	T					+
O88845	Akap10	A kinase anchor protein 10	197	S		+
O88904	Hipk1	homeodomain interacting protein kinase 1	151	T	+				+
O88904	Hipk1	homeodomain interacting protein kinase 1	992	T	+	+	+		+	+
O88904	Hipk1	homeodomain interacting protein kinase 1	998	T					+
O88935	Syn1	synapsin I	36	S					+	+
O88935	Syn1	synapsin I	39	S						+
O88935	Syn1	synapsin I	46	S					+
O88935	Syn1	synapsin I	48	T					+	+
O88935	Syn1	synapsin I	55	S	+		+		+		+
O88935	Syn1	synapsin I	56	T					+	+
O88935	Syn1	synapsin I	67	S				+	+	+	+
O88935	Syn1	synapsin I	87	T	+	+			+	+
O88935	Syn1	synapsin I	88	T					+
O88935	Syn1	synapsin I	94	T					+
O88935	Syn1	synapsin I	260	S						+
O88935	Syn1	synapsin I	262	T	+				+
O88935	Syn1	synapsin I	432	S	+				+	+
O88935	Syn1	synapsin I	434	S		+			+	+
O88935	Syn1	synapsin I	438	S					+
O88935	Syn1	synapsin I	510	S		+			+	+	+	+
O88935	Syn1	synapsin I	512	T		+			+	+
O88935	Syn1	synapsin I	518	S	+				+		+	+
O88935	Syn1	synapsin I	523	T					+		+
O88935	Syn1	synapsin I	526	T	+	+	+	+	+	+	+
O88935	Syn1	synapsin I	568	S		+
O88935	Syn1	synapsin I	613	T						+
O88935	Syn1	synapsin I	642	S					+	+	+
O88935	Syn1	synapsin I	650	T					+	+	+	+
O89017	Lgmn	legumain	262	S		+
O89023	Tpp1	tripeptidyl peptidase I	311	S		+
P01831	Thy1	thymus cell antigen 1, theta	44	T	+
P01831	Thy1	thymus cell antigen 1, theta	91	T							+
P01831	Thy1	thymus cell antigen 1, theta	103	Y	+
P01831	Thy1	thymus cell antigen 1, theta	110	S	+
P02468	Lamc1	laminin, gamma 1	1216	T	+		+			+	+
P04370	Mbp	myelin basic protein	196	T		+				+
P04370	Mbp	myelin basic protein	197	T						+
P05064	Aldoa	aldolase A, fructose-bisphosphate	343	Y					+
P05064	Aldoa	aldolase A, fructose-bisphosphate	354	S	+				+
P06537	Nr3c1	nuclear receptor subfamily 3, group C, member 1	43	S	+				+
P06797	Ctsl	cathepsin L	223	T	+		+
P08046	Egr1	early growth response 1	116	T					+
P08046	Egr1	early growth response 1	117	S	+	+			+	+
P08103	Hck	hemopoietic cell kinase	456	Y	+
P08113	Hsp90b1	heat shock protein 90, beta (Grp94), member 1	64	S	+	+
P08113	Hsp90b1	heat shock protein 90, beta (Grp94), member 1	225	S					+
P08414	Camk4	calcium/calmodulin-dependent protein kinase IV	5	T	+				+	+	+
P08414	Camk4	calcium/calmodulin-dependent protein kinase IV	20	S			+
P08414	Camk4	calcium/calmodulin-dependent protein kinase IV	21	T						+
P08551	Nefl	neurofilament, light polypeptide	27	S	+	+			+	+
P08551	Nefl	neurofilament, light polypeptide	38	S			+		+
P08551	Nefl	neurofilament, light polypeptide	41	S					+
P08551	Nefl	neurofilament, light polypeptide	48	S		+			+	+
P08551	Nefl	neurofilament, light polypeptide	405	S	+
P08553	Nefm	neurofilament, medium polypeptide	28	S		+
P08553	Nefm	neurofilament, medium polypeptide	44	S	+	+		+
P08553	Nefm	neurofilament, medium polypeptide	47	T		+				+
P08553	Nefm	neurofilament, medium polypeptide	411	S		+	+		+	+	+
P08553	Nefm	neurofilament, medium polypeptide	412	T		+
P08553	Nefm	neurofilament, medium polypeptide	414	S					+
P08553	Nefm	neurofilament, medium polypeptide	416	S	+				+
P08553	Nefm	neurofilament, medium polypeptide	430	T	+	+			+	+
P08553	Nefm	neurofilament, medium polypeptide	433	S						+
P08553	Nefm	neurofilament, medium polypeptide	845	T		+				+
P09055	Itgb1	integrin beta 1 (fibronectin receptor beta)	586	T					+
P09055	Itgb1	integrin beta 1 (fibronectin receptor beta)	588	S	+	+
P09055	Itgb1	integrin beta 1 (fibronectin receptor beta)	593	S		+			+	+
P0C090	Rc3h2	ring finger and CCCH-type zinc finger domains 2	470	T		+
P0C090	Rc3h2	ring finger and CCCH-type zinc finger domains 2	471	T	+	+			+
P0C090	Rc3h2	ring finger and CCCH-type zinc finger domains 2	472	T	+				+
P0C090	Rc3h2	ring finger and CCCH-type zinc finger domains 2	492	S	+	+			+	+
P0C090	Rc3h2	ring finger and CCCH-type zinc finger domains 2	499	T					+
P0C090	Rc3h2	ring finger and CCCH-type zinc finger domains 2	560	T	+
P0C090	Rc3h2	ring finger and CCCH-type zinc finger domains 2	565	S		+
P0C090	Rc3h2	ring finger and CCCH-type zinc finger domains 2	588	Y							+
P0C090	Rc3h2	ring finger and CCCH-type zinc finger domains 2	592	S	+	+	+		+	+	+
P0C090	Rc3h2	ring finger and CCCH-type zinc finger domains 2	597	Y						+
P0C090	Rc3h2	ring finger and CCCH-type zinc finger domains 2	754	T	+	+				+
P0C090	Rc3h2	ring finger and CCCH-type zinc finger domains 2	789	T			+
P0C090	Rc3h2	ring finger and CCCH-type zinc finger domains 2	792	S		+				+
P0C090	Rc3h2	ring finger and CCCH-type zinc finger domains 2	799	T			+		+	+	+
P0C090	Rc3h2	ring finger and CCCH-type zinc finger domains 2	835	S	+
P0C090	Rc3h2	ring finger and CCCH-type zinc finger domains 2	841	T		+				+
P0C090	Rc3h2	ring finger and CCCH-type zinc finger domains 2	844	S		+				+
P0C090	Rc3h2	ring finger and CCCH-type zinc finger domains 2	895	S	+	+			+	+
P0C090	Rc3h2	ring finger and CCCH-type zinc finger domains 2	907	S		+
P0C090	Rc3h2	ring finger and CCCH-type zinc finger domains 2	1133	T						+
P0C090	Rc3h2	ring finger and CCCH-type zinc finger domains 2	1134	S						+
P0C090	Rc3h2	ring finger and CCCH-type zinc finger domains 2	1137	S						+
P0C6A2	Mamld1	mastermind-like domain containing 1	253	S	+
P0C6A2	Mamld1	mastermind-like domain containing 1	444	S			+
P0C6A2	Mamld1	mastermind-like domain containing 1	451	S	+
P0C7T6	Atxn1l	ataxin 1-like	22	T	+	+			+	+
P0C7T6	Atxn1l	ataxin 1-like	29	T	+				+
P0C7T6	Atxn1l	ataxin 1-like	30	T	+
P0C7T6	Atxn1l	ataxin 1-like	31	S					+
P0C7T6	Atxn1l	ataxin 1-like	203	S			+
P10605	Ctsb	cathepsin B	194	S	+	+	+	+
P10605	Ctsb	cathepsin B	210	S	+
P10637	Mapt	microtubule-associated protein tau	705	S						+
P10637	Mapt	microtubule-associated protein tau	714	S	+	+				+		+
P10637	Mapt	microtubule-associated protein tau	719	T					+	+
P11438	Lamp1	lysosomal-associated membrane protein 1	250	S	+	+
P11438	Lamp1	lysosomal-associated membrane protein 1	254	T			+
P11531	Dmd	dystrophin, muscular dystrophy	2436	T					+
P11798	Camk2a	calcium/calmodulin-dependent protein kinase II alpha	305	T	+				+
P11881	Itpr1	inositol 1,4,5-trisphosphate receptor 1	2477	T	+	+
P12960	Cntn1	contactin 1	452	T					+
P12960	Cntn1	contactin 1	502	T			+
P12960	Cntn1	contactin 1	923	Y						+
P12960	Cntn1	contactin 1	934	S	+	+	+
P13595	Ncam1	neural cell adhesion molecule 1	882	T		+
P13595	Ncam1	neural cell adhesion molecule 1	906	S	+		+
P14231	Atp1b2	ATPase, Na+/K+ transporting, beta 2 polypeptide	117	Y	+				+
P14231	Atp1b2	ATPase, Na+/K+ transporting, beta 2 polypeptide	189	Y			+		+		+
P14231	Atp1b2	ATPase, Na+/K+ transporting, beta 2 polypeptide	195	S	+		+
P14231	Atp1b2	ATPase, Na+/K+ transporting, beta 2 polypeptide	222	S	+	+	+	+		+
P14231	Atp1b2	ATPase, Na+/K+ transporting, beta 2 polypeptide	240	T					+		+
P14602	Hspb1	heat shock protein 1	63	T					+	+
P14873	Map1b	microtubule-associated protein 1B	798	T	+		+
P14873	Map1b	microtubule-associated protein 1B	1293	S					+
P14873	Map1b	microtubule-associated protein 1B	1718	S		+
P14873	Map1b	microtubule-associated protein 1B	1725	S			+	+
P14873	Map1b	microtubule-associated protein 1B	1778	S	+	+			+	+
P14873	Map1b	microtubule-associated protein 1B	2047	T	+				+
P14873	Map1b	microtubule-associated protein 1B	2051	S					+
P16858	Gapdh	glyceraldehyde-3-phosphate dehydrogenase	208	S	+				+	+
P16858	Gapdh	glyceraldehyde-3-phosphate dehydrogenase	209	T					+
P16951	Atf2	activating transcription factor 2	265	T	+				+
P16951	Atf2	activating transcription factor 2	272	T		+			+	+
P17742	Ppia	peptidylprolyl isomerase A	159	S	+				+
P18242	Ctsd	cathepsin D	150	Y			+		+
P18572	Bsg	basigin	153	T					+
P18572	Bsg	basigin	156	T	+
P18760	Cfl1	cofilin 1, non-muscle	3	S		+
P19246	Nefh	neurofilament, heavy polypeptide	53	T						+
P19246	Nefh	neurofilament, heavy polypeptide	431	S		+				+
P20029	Hspa5	heat shock protein 5	636	Y	+				+
P20060	Hexb	hexosaminidase B	50	Y			+
P20060	Hexb	hexosaminidase B	52	S		+
P20060	Hexb	hexosaminidase B	304	T		+				+
P20357	Map2	microtubule-associated protein 2	239	T		+				+
P20357	Map2	microtubule-associated protein 2	242	S			+		+
P20357	Map2	microtubule-associated protein 2	247	S	+		+		+		+
P20357	Map2	microtubule-associated protein 2	251	S					+
P20357	Map2	microtubule-associated protein 2	346	S		+
P20357	Map2	microtubule-associated protein 2	351	S		+				+
P20357	Map2	microtubule-associated protein 2	361	S	+				+
P20357	Map2	microtubule-associated protein 2	466	T					+
P20357	Map2	microtubule-associated protein 2	471	T						+
P20357	Map2	microtubule-associated protein 2	472	S	+	+			+	+
P20357	Map2	microtubule-associated protein 2	496	S	+
P20357	Map2	microtubule-associated protein 2	777	T	+				+	+	+	+
P20357	Map2	microtubule-associated protein 2	781	T				+		+
P20357	Map2	microtubule-associated protein 2	787	S		+	+		+	+	+
P20357	Map2	microtubule-associated protein 2	1022	S		+	+			+	+
P20357	Map2	microtubule-associated protein 2	1034	T					+	+
P20357	Map2	microtubule-associated protein 2	1057	S	+
P20917	Mag	myelin-associated glycoprotein	101	T				+
P20917	Mag	myelin-associated glycoprotein	105	S					+	+	+
P21460	Cst3	cystatin C	96	S						+
P21995	Emb	embigin	213	Y	+
P23818	Gria1	glutamate receptor, ionotropic, AMPA1 (alpha 1)	246	S	+		+		+
P23818	Gria1	glutamate receptor, ionotropic, AMPA1 (alpha 1)	251	T		+			+	+
P23818	Gria1	glutamate receptor, ionotropic, AMPA1 (alpha 1)	258	Y					+
P23819	Gria2	glutamate receptor, ionotropic, AMPA2 (alpha 2)	258	S	+	+	+	+
P23819	Gria2	glutamate receptor, ionotropic, AMPA2 (alpha 2)	400	T			+		+		+
P23819	Gria2	glutamate receptor, ionotropic, AMPA2 (alpha 2)	404	S	+		+		+
P25444	Rps2	ribosomal protein S2	285	T		+				+
P25444	Rps2	ribosomal protein S2	293	T						+
P27671	Rasgrf1	RAS protein-specific guanine nucleotide-releasing factor 1	798	T	+
P27671	Rasgrf1	RAS protein-specific guanine nucleotide-releasing factor 1	807	T					+
P28652	Camk2b	calcium/calmodulin-dependent protein kinase II, beta	306	T	+
P28652	Camk2b	calcium/calmodulin-dependent protein kinase II, beta	320	T	+	+			+	+
P28652	Camk2b	calcium/calmodulin-dependent protein kinase II, beta	321	T		+	+		+	+
P28652	Camk2b	calcium/calmodulin-dependent protein kinase II, beta	325	T			+		+	+
P28652	Camk2b	calcium/calmodulin-dependent protein kinase II, beta	327	S					+	+
P28652	Camk2b	calcium/calmodulin-dependent protein kinase II, beta	328	T					+	+	+
P29341	Pabpc1	poly(A) binding protein, cytoplasmic 1	485	T						+
P29341	Pabpc1	poly(A) binding protein, cytoplasmic 1	546	T		+	+
P29341	Pabpc1	poly(A) binding protein, cytoplasmic 1	548	S	+	+	+
P29341	Pabpc1	poly(A) binding protein, cytoplasmic 1	635	T						+
P30993	C5ar1	complement component 5a receptor 1	241	T					+
P31230	Aimp1	aminoacyl tRNA synthetase complex-interacting multifunctional protein 1	83	S							+
P31230	Aimp1	aminoacyl tRNA synthetase complex-interacting multifunctional protein 1	91	T			+				+
P31230	Aimp1	aminoacyl tRNA synthetase complex-interacting multifunctional protein 1	142	S			+
P31230	Aimp1	aminoacyl tRNA synthetase complex-interacting multifunctional protein 1	145	S		+
P33611	Pola2	polymerase (DNA directed), alpha 2	229	S								+
P35288	Rab23	RAB23, member RAS oncogene family	38	Y					+
P35436	Grin2a	glutamate receptor, ionotropic, NMDA2A (epsilon 1)	974	S	+
P35438	Grin1	glutamate receptor, ionotropic, NMDA1 (zeta 1)	278	S		+
P35438	Grin1	glutamate receptor, ionotropic, NMDA1 (zeta 1)	282	S						+
P35438	Grin1	glutamate receptor, ionotropic, NMDA1 (zeta 1)	302	T			+
P35438	Grin1	glutamate receptor, ionotropic, NMDA1 (zeta 1)	367	Y			+
P35438	Grin1	glutamate receptor, ionotropic, NMDA1 (zeta 1)	437	T					+	+
P35922	Fmr1	fragile X messenger ribonucleoprotein 1	325	S	+	+			+
P42128	Foxk1	forkhead box K1	483	Y							+
P42128	Foxk1	forkhead box K1	515	T		+				+
P42128	Foxk1	forkhead box K1	516	T	+
P42128	Foxk1	forkhead box K1	558	T		+			+	+
P42128	Foxk1	forkhead box K1	563	T	+		+			+
P42128	Foxk1	forkhead box K1	576	S			+				+
P42128	Foxk1	forkhead box K1	586	T							+
P42128	Foxk1	forkhead box K1	594	T							+
P42128	Foxk1	forkhead box K1	597	T		+				+	+
P42128	Foxk1	forkhead box K1	663	S				+
P42128	Foxk1	forkhead box K1	671	T	+	+
P42227	Stat3	signal transducer and activator of transcription 3	714	T	+	+	+	+	+	+	+	+
P42227	Stat3	signal transducer and activator of transcription 3	717	T	+		+		+	+	+
P43006	Slc1a2	solute carrier family 1 (glial high affinity glutamate transporter), member 2	201	S						+
P43300	Egr3	early growth response 3	372	S			+		+
P43300	Egr3	early growth response 3	384	T	+		+		+
P43300	Egr3	early growth response 3	385	T	+		+		+
P43352	Rad52	RAD52 homolog, DNA repair protein	313	T	+
P43406	Itgav	integrin alpha V	76	T					+
P43406	Itgav	integrin alpha V	617	S	+
P45481	Crebbp	CREB binding protein	139	T	+
P45481	Crebbp	CREB binding protein	317	S		+	+
P45481	Crebbp	CREB binding protein	319	T	+	+
P46660	Ina	internexin neuronal intermediate filament protein, alpha	46	S	+	+	+	+	+
P46660	Ina	internexin neuronal intermediate filament protein, alpha	50	S				+		+
P46660	Ina	internexin neuronal intermediate filament protein, alpha	51	T					+		+
P46660	Ina	internexin neuronal intermediate filament protein, alpha	55	S	+	+			+
P46660	Ina	internexin neuronal intermediate filament protein, alpha	72	S	+	+			+	+
P46660	Ina	internexin neuronal intermediate filament protein, alpha	408	S					+
P46660	Ina	internexin neuronal intermediate filament protein, alpha	413	S	+				+
P46660	Ina	internexin neuronal intermediate filament protein, alpha	415	S			+
P46935	Nedd4	neural precursor cell expressed, developmentally down-regulated 4	370	T	+	+
P46935	Nedd4	neural precursor cell expressed, developmentally down-regulated 4	375	T					+
P46978	Stt3a	STT3, subunit of the oligosaccharyltransferase complex, homolog A (S. cerevisiae)	539	T	+				+
P47708	Rph3a	rabphilin 3A	334	T	+		+		+
P47708	Rph3a	rabphilin 3A	346	T					+
P48193	Epb41	erythrocyte membrane protein band 4.1	618	T	+
P48193	Epb41	erythrocyte membrane protein band 4.1	621	T					+
P48193	Epb41	erythrocyte membrane protein band 4.1	754	T		+
P48377	Rfx1	regulatory factor X, 1 (influences HLA class II expression)	216	T	+	+	+
P48377	Rfx1	regulatory factor X, 1 (influences HLA class II expression)	220	T							+
P48432	Sox2	SRY (sex determining region Y)-box 2	248	S		+				+
P48432	Sox2	SRY (sex determining region Y)-box 2	251	S	+				+
P48678	Lmna	lamin A	611	S	+				+
P48678	Lmna	lamin A	629	S		+			+	+
P48678	Lmna	lamin A	644	T	+				+
P48964	Cdc25a	cell division cycle 25A	100	S			+
P49442	Inpp1	inositol polyphosphate-1-phosphatase	394	T	+	+			+	+	+
P50172	Hsd11b1	hydroxysteroid 11-beta dehydrogenase 1	161	S					+
P50172	Hsd11b1	hydroxysteroid 11-beta dehydrogenase 1	164	S		+
P50429	Arsb	arylsulfatase B	187	S	+	+		+
P50429	Arsb	arylsulfatase B	191	T	+	+	+		+	+
P50429	Arsb	arylsulfatase B	357	T	+		+		+
P50516	Atp6v1a	ATPase, H+ transporting, lysosomal V1 subunit A	257	T					+	+
P50516	Atp6v1a	ATPase, H+ transporting, lysosomal V1 subunit A	262	S	+	+
P51141	Dvl1	dishevelled segment polarity protein 1	377	Y	+	+			+	+
P51141	Dvl1	dishevelled segment polarity protein 1	383	S					+	+
P51829	Adcy7	adenylate cyclase 7	704	T						+
P51829	Adcy7	adenylate cyclase 7	705	S						+
P52950	Dbx1	developing brain homeobox 1	199	T						+
P52963	Epb41l4a	erythrocyte membrane protein band 4.1 like 4a	629	T	+	+			+
P53762	Arnt	aryl hydrocarbon receptor nuclear translocator	605	S	+
P53762	Arnt	aryl hydrocarbon receptor nuclear translocator	608	T	+
P53783	Sox1	SRY (sex determining region Y)-box 1	320	S		+
P53783	Sox1	SRY (sex determining region Y)-box 1	385	T			+			+
P54254	Atxn1	ataxin 1	23	S		+				+
P54254	Atxn1	ataxin 1	81	S	+	+			+	+
P54254	Atxn1	ataxin 1	535	S		+
P54728	Rad23b	RAD23 homolog B, nucleotide excision repair protein	253	S				+
P55194	Sh3bp1	SH3-domain binding protein 1	503	T	+	+	+		+	+	+
P55302	Lrpap1	low density lipoprotein receptor-related protein associated protein 1	269	S		+
P56391	Cox6b1	cytochrome c oxidase, subunit 6B1	63	S		+				+
P56546	Ctbp2	C-terminal binding protein 2	414	T	+	+	+	+
P56671	Maz	MYC-associated zinc finger protein (purine-binding transcription factor)	141	S	+
P56671	Maz	MYC-associated zinc finger protein (purine-binding transcription factor)	162	T		+		+
P56695	Wfs1	wolframin ER transmembrane glycoprotein	741	Y	+
P57722	Pcbp3	poly(rC) binding protein 3	284	S		+		+
P57722	Pcbp3	poly(rC) binding protein 3	299	T			+
P58389	Ptpa	protein phosphatase 2 protein activator	313	S			+
P58389	Ptpa	protein phosphatase 2 protein activator	322	S	+	+				+
P58390	Kcnn2	potassium intermediate/small conductance calcium-activated channel, subfamily N, member 2	180	S		+				+
P58462	Foxp1	forkhead box P1	430	S	+		+
P58462	Foxp1	forkhead box P1	439	T		+
P58802	Tbc1d10a	TBC1 domain family, member 10a	452	T	+
P58871	Tnks1bp1	tankyrase 1 binding protein 1	260	S	+	+			+	+
P58871	Tnks1bp1	tankyrase 1 binding protein 1	267	S						+
P58929	Gmeb2	glucocorticoid modulatory element binding protein 2	403	S					+	+
P58929	Gmeb2	glucocorticoid modulatory element binding protein 2	404	T						+
P59111	Kcnh8	potassium voltage-gated channel, subfamily H (eag-related), member 8	1090	S					+	+
P59114	Pcif1	phosphorylated CTD interacting factor 1	135	T		+
P59114	Pcif1	phosphorylated CTD interacting factor 1	138	S					+
P59281	Arhgap39	Rho GTPase activating protein 39	503	T	+				+	+
P59281	Arhgap39	Rho GTPase activating protein 39	506	T		+			+
P59326	Ythdf1	YTH N6-methyladenosine RNA binding protein 1	153	Y			+
P59326	Ythdf1	YTH N6-methyladenosine RNA binding protein 1	196	T	+	+			+	+
P59326	Ythdf1	YTH N6-methyladenosine RNA binding protein 1	198	S						+
P59470	Polr3b	polymerase (RNA) III (DNA directed) polypeptide B	699	Y	+
P59644	Inpp5j	inositol polyphosphate 5-phosphatase J	90	S					+
P59644	Inpp5j	inositol polyphosphate 5-phosphatase J	110	S		+		+		+		+
P59644	Inpp5j	inositol polyphosphate 5-phosphatase J	117	S	+		+		+	+	+
P59644	Inpp5j	inositol polyphosphate 5-phosphatase J	122	S						+
P59644	Inpp5j	inositol polyphosphate 5-phosphatase J	137	S					+
P59644	Inpp5j	inositol polyphosphate 5-phosphatase J	152	S						+	+
P59644	Inpp5j	inositol polyphosphate 5-phosphatase J	164	S					+	+	+
P59644	Inpp5j	inositol polyphosphate 5-phosphatase J	304	T		+	+		+	+	+
P59759	Mrtfb	myocardin related transcription factor B	207	S					+	+	+
P59759	Mrtfb	myocardin related transcription factor B	209	S					+		+
P59759	Mrtfb	myocardin related transcription factor B	214	T	+	+			+	+	+
P59759	Mrtfb	myocardin related transcription factor B	225	S					+
P59759	Mrtfb	myocardin related transcription factor B	245	S	+	+			+	+
P59759	Mrtfb	myocardin related transcription factor B	638	T		+	+
P59759	Mrtfb	myocardin related transcription factor B	757	S		+				+
P59759	Mrtfb	myocardin related transcription factor B	838	S					+	+
P59759	Mrtfb	myocardin related transcription factor B	858	T					+		+
P59759	Mrtfb	myocardin related transcription factor B	922	T	+	+
P59759	Mrtfb	myocardin related transcription factor B	932	T	+
P59764	Dock4	dedicator of cytokinesis 4	1796	S						+
P59764	Dock4	dedicator of cytokinesis 4	1806	T	+	+	+		+	+	+
P59823	Il1rapl1	interleukin 1 receptor accessory protein-like 1	575	S	+
P59823	Il1rapl1	interleukin 1 receptor accessory protein-like 1	587	S		+
P60202	Plp1	proteolipid protein (myelin) 1	118	T		+
P62484	Abi2	abl interactor 2	294	T			+		+	+	+
P62484	Abi2	abl interactor 2	297	T	+	+			+	+
P62874	Gnb1	guanine nucleotide binding protein (G protein), beta 1	274	T	+
P63011	Rab3a	RAB3A, member RAS oncogene family	188	S	+	+			+
P63044	Vamp2	vesicle-associated membrane protein 2	35	T	+
P63141	Kcna2	potassium voltage-gated channel, shaker-related subfamily, member 2	483	T	+	+
P63250	Kcnj3	potassium inwardly-rectifying channel, subfamily J, member 3	22	S						+
P70121	Zhx1	zinc fingers and homeoboxes 1	217	S		+
P70121	Zhx1	zinc fingers and homeoboxes 1	224	S	+	+				+
P70121	Zhx1	zinc fingers and homeoboxes 1	249	T	+	+			+	+	+
P70121	Zhx1	zinc fingers and homeoboxes 1	254	T			+
P70121	Zhx1	zinc fingers and homeoboxes 1	265	T		+	+	+		+	+
P70211	Dcc	DCC netrin 1 receptor	1330	T							+
P70257	Nfix	nuclear factor I/X	463	T					+
P70257	Nfix	nuclear factor I/X	470	T	+	+			+	+
P70365	Ncoa1	nuclear receptor coactivator 1	389	S					+
P70365	Ncoa1	nuclear receptor coactivator 1	401	T	+	+	+		+	+	+
P70365	Ncoa1	nuclear receptor coactivator 1	642	T					+	+	+
P70365	Ncoa1	nuclear receptor coactivator 1	643	T		+	+
P70392	Rasgrf2	RAS protein-specific guanine nucleotide-releasing factor 2	760	T	+		+			+	+
P70392	Rasgrf2	RAS protein-specific guanine nucleotide-releasing factor 2	763	S						+
P70392	Rasgrf2	RAS protein-specific guanine nucleotide-releasing factor 2	764	S			+
P70398	Usp9x	ubiquitin specific peptidase 9, X chromosome	2540	Y	+
P70399	Trp53bp1	transformation related protein 53 binding protein 1	417	T		+				+
P70399	Trp53bp1	transformation related protein 53 binding protein 1	424	S			+			+
P70399	Trp53bp1	transformation related protein 53 binding protein 1	429	S						+
P70399	Trp53bp1	transformation related protein 53 binding protein 1	1632	S	+
P70670	Naca	nascent polypeptide-associated complex alpha polypeptide	216	S		+
P70670	Naca	nascent polypeptide-associated complex alpha polypeptide	240	S	+				+
P70699	Gaa	glucosidase, alpha, acid	142	S		+
P70699	Gaa	glucosidase, alpha, acid	469	T						+
P81122	Irs2	insulin receptor substrate 2	414	T		+
P83510	Tnik	TRAF2 and NCK interacting kinase	531	S		+		+				+
P83510	Tnik	TRAF2 and NCK interacting kinase	539	S	+	+	+		+	+	+
P83510	Tnik	TRAF2 and NCK interacting kinase	541	S				+
P83510	Tnik	TRAF2 and NCK interacting kinase	545	S			+
P83510	Tnik	TRAF2 and NCK interacting kinase	571	S		+			+	+
P83510	Tnik	TRAF2 and NCK interacting kinase	577	T	+				+
P83741	Wnk1	WNK lysine deficient protein kinase 1	1229	S	+	+			+	+	+
P83741	Wnk1	WNK lysine deficient protein kinase 1	1230	S	+		+		+	+	+
P83741	Wnk1	WNK lysine deficient protein kinase 1	1239	T					+	+	+
P83741	Wnk1	WNK lysine deficient protein kinase 1	1270	T			+
P83741	Wnk1	WNK lysine deficient protein kinase 1	1274	S				+	+		+
P83741	Wnk1	WNK lysine deficient protein kinase 1	1280	S					+	+	+
P83741	Wnk1	WNK lysine deficient protein kinase 1	1290	S	+
P83741	Wnk1	WNK lysine deficient protein kinase 1	1680	T	+	+	+	+
P83741	Wnk1	WNK lysine deficient protein kinase 1	1681	T		+	+
P83741	Wnk1	WNK lysine deficient protein kinase 1	1806	T			+
P83741	Wnk1	WNK lysine deficient protein kinase 1	1808	T			+				+
P83741	Wnk1	WNK lysine deficient protein kinase 1	1817	S							+
P83741	Wnk1	WNK lysine deficient protein kinase 1	1825	T			+				+
P83741	Wnk1	WNK lysine deficient protein kinase 1	1836	T					+
P83741	Wnk1	WNK lysine deficient protein kinase 1	1841	T	+				+
P83741	Wnk1	WNK lysine deficient protein kinase 1	1843	T					+
P83741	Wnk1	WNK lysine deficient protein kinase 1	1844	S		+				+
P83741	Wnk1	WNK lysine deficient protein kinase 1	1845	S						+
P83741	Wnk1	WNK lysine deficient protein kinase 1	1858	S						+
P83741	Wnk1	WNK lysine deficient protein kinase 1	1860	T	+	+			+	+
P83741	Wnk1	WNK lysine deficient protein kinase 1	1944	T	+
P83741	Wnk1	WNK lysine deficient protein kinase 1	1945	T		+				+
P83741	Wnk1	WNK lysine deficient protein kinase 1	2281	S	+	+	+	+	+	+	+
P83741	Wnk1	WNK lysine deficient protein kinase 1	2291	T					+
P83741	Wnk1	WNK lysine deficient protein kinase 1	2292	S	+	+	+
P83741	Wnk1	WNK lysine deficient protein kinase 1	2297	S		+
P83741	Wnk1	WNK lysine deficient protein kinase 1	2298	T						+
P83741	Wnk1	WNK lysine deficient protein kinase 1	2365	S					+
P83741	Wnk1	WNK lysine deficient protein kinase 1	2377	T					+
P97379	G3bp2	G3BP stress granule assembly factor 2	225	S					+
P97379	G3bp2	G3BP stress granule assembly factor 2	227	T					+
P97379	G3bp2	G3BP stress granule assembly factor 2	245	S	+	+	+		+	+	+
P97433	Arhgef28	Rho guanine nucleotide exchange factor 28	532	T	+	+
P97434	Mprip	myosin phosphatase Rho interacting protein	178	T	+				+
P97445	Cacna1a	calcium channel, voltage-dependent, P/Q type, alpha 1A subunit	998	S	+
P97460	Npas2	neuronal PAS domain protein 2	458	S						+
P97772	Grm1	glutamate receptor, metabotropic 1	1168	S		+
P97789	Xrn1	5'-3' exoribonuclease 1	1339	T		+
P97789	Xrn1	5'-3' exoribonuclease 1	1340	S						+
P97789	Xrn1	5'-3' exoribonuclease 1	1660	T						+
P97797	Sirpa	signal-regulatory protein alpha	50	S	+
P97797	Sirpa	signal-regulatory protein alpha	207	S						+
P97797	Sirpa	signal-regulatory protein alpha	248	S					+		+
P97797	Sirpa	signal-regulatory protein alpha	501	S	+
P97798	Neo1	neogenin	1491	T						+
P97855	G3bp1	G3BP stress granule assembly factor 1	266	T		+	+			+
P97863	Nfib	nuclear factor I/B	402	Y	+
P97863	Nfib	nuclear factor I/B	414	S	+
P99027	Rplp2	ribosomal protein lateral stalk subunit P2	64	S		+				+
P99027	Rplp2	ribosomal protein lateral stalk subunit P2	74	S	+				+	+
P99027	Rplp2	ribosomal protein lateral stalk subunit P2	79	S			+			+
Q00422	Gabpa	GA repeat binding protein, alpha	264	T	+	+				+
Q00493	Cpe	carboxypeptidase E	392	T		+
Q01097	Grin2b	glutamate receptor, ionotropic, NMDA2B (epsilon 2)	685	T					+	+
Q01097	Grin2b	glutamate receptor, ionotropic, NMDA2B (epsilon 2)	691	T						+
Q01097	Grin2b	glutamate receptor, ionotropic, NMDA2B (epsilon 2)	1030	S	+	+			+	+
Q01097	Grin2b	glutamate receptor, ionotropic, NMDA2B (epsilon 2)	1259	S			+
Q01098	Grin2c	glutamate receptor, ionotropic, NMDA2C (epsilon 3)	1088	S	+	+			+	+
Q01705	Notch1	notch 1	821	Y	+				+	+
Q01705	Notch1	notch 1	825	T		+			+
Q01705	Notch1	notch 1	899	Y	+
Q01705	Notch1	notch 1	900	T		+				+
Q02248	Ctnnb1	catenin beta 1	29	S			+
Q02248	Ctnnb1	catenin beta 1	102	T	+					+
Q02248	Ctnnb1	catenin beta 1	112	T		+
Q02257	Jup	junction plakoglobin	14	T	+	+			+
Q02257	Jup	junction plakoglobin	19	T	+
Q02614	Sap30bp	SAP30 binding protein	233	T		+			+
Q02614	Sap30bp	SAP30 binding protein	239	S					+
Q02614	Sap30bp	SAP30 binding protein	245	T					+
Q02780	Nfia	nuclear factor I/A	352	S					+		+
Q02780	Nfia	nuclear factor I/A	356	S			+
Q02780	Nfia	nuclear factor I/A	362	T					+		+
Q02780	Nfia	nuclear factor I/A	390	T							+
Q03172	Hivep1	human immunodeficiency virus type I enhancer binding protein 1	822	S		+				+
Q03172	Hivep1	human immunodeficiency virus type I enhancer binding protein 1	825	S						+
Q03172	Hivep1	human immunodeficiency virus type I enhancer binding protein 1	1694	T	+				+
Q03173	Enah	ENAH actin regulator	291	S							+
Q03173	Enah	ENAH actin regulator	295	S			+
Q03173	Enah	ENAH actin regulator	298	T		+	+
Q03173	Enah	ENAH actin regulator	301	Y		+					+
Q03173	Enah	ENAH actin regulator	305	T				+	+		+
Q03173	Enah	ENAH actin regulator	310	T			+			+	+
Q03173	Enah	ENAH actin regulator	311	S					+		+
Q03717	Kcnb1	potassium voltage gated channel, Shab-related subfamily, member 1	576	T		+				+
Q03717	Kcnb1	potassium voltage gated channel, Shab-related subfamily, member 1	711	S			+
Q05186	Rcn1	reticulocalbin 1	49	S	+	+				+
Q05793	NULL	NULL	833	T	+	+			+
Q05793	NULL	NULL	838	T					+	+
Q05793	NULL	NULL	846	Y					+
Q05793	NULL	NULL	847	T					+
Q05BC3	Eml1	echinoderm microtubule associated protein like 1	126	T	+	+			+	+
Q07797	Lgals3bp	lectin, galactoside-binding, soluble, 3 binding protein	71	T					+
Q08122	Tle3	transducin-like enhancer of split 3	285	T	+	+			+
Q08874	Mitf	melanogenesis associated transcription factor	101	S	+			+
Q08874	Mitf	melanogenesis associated transcription factor	104	T					+	+
Q08874	Mitf	melanogenesis associated transcription factor	105	T		+			+
Q08943	Ssrp1	structure specific recognition protein 1	309	S					+
Q08943	Ssrp1	structure specific recognition protein 1	315	S					+
Q09XV5	Chd8	chromodomain helicase DNA binding protein 8	184	T		+
Q09XV5	Chd8	chromodomain helicase DNA binding protein 8	256	S	+
Q09XV5	Chd8	chromodomain helicase DNA binding protein 8	2517	Y		+				+
Q09XV5	Chd8	chromodomain helicase DNA binding protein 8	2524	T	+				+
Q0KL02	Trio	triple functional domain (PTPRF interacting)	1736	S	+
Q0KL02	Trio	triple functional domain (PTPRF interacting)	1738	S	+	+
Q0VGY8	Tanc1	tetratricopeptide repeat, ankyrin repeat and coiled-coil containing 1	171	S	+
Q0VGY8	Tanc1	tetratricopeptide repeat, ankyrin repeat and coiled-coil containing 1	288	S						+
Q0VGY8	Tanc1	tetratricopeptide repeat, ankyrin repeat and coiled-coil containing 1	1673	S	+				+
Q148V7	Relch	RAB11 binding and LisH domain, coiled-coil and HEAT repeat containing	169	T						+
Q148V7	Relch	RAB11 binding and LisH domain, coiled-coil and HEAT repeat containing	469	S		+				+
Q14AX6	Cdk12	cyclin dependent kinase 12	588	T	+				+
Q14AX6	Cdk12	cyclin dependent kinase 12	589	S	+				+
Q14AX6	Cdk12	cyclin dependent kinase 12	595	T	+
Q14AX6	Cdk12	cyclin dependent kinase 12	597	S		+
Q14AX6	Cdk12	cyclin dependent kinase 12	1359	T	+
Q14BB9	Map6d1	MAP6 domain containing 1	151	T						+
Q14BB9	Map6d1	MAP6 domain containing 1	152	T					+	+
Q14BB9	Map6d1	MAP6 domain containing 1	160	S					+	+	+
Q14CH0	Fam171b	family with sequence similarity 171, member B	611	S	+				+
Q1W617	Shroom4	shroom family member 4	1467	S						+
Q2M3X8	Phactr1	phosphatase and actin regulator 1	337	S	+	+			+	+
Q2NL51	Gsk3a	glycogen synthase kinase 3 alpha	101	T						+
Q2NL51	Gsk3a	glycogen synthase kinase 3 alpha	102	T		+
Q2NL51	Gsk3a	glycogen synthase kinase 3 alpha	472	T	+		+
Q2PFD7	Psd3	pleckstrin and Sec7 domain containing 3	240	S					+	+
Q2PFD7	Psd3	pleckstrin and Sec7 domain containing 3	245	S	+	+			+	+
Q2VPU4	Mlxip	MLX interacting protein	607	S	+	+
Q2VWQ2	Nell1	NEL-like 1	539	S					+	+
Q2VWQ2	Nell1	NEL-like 1	542	T	+	+			+	+
Q2VWQ2	Nell1	NEL-like 1	544	S					+
Q3LHH8	Esp1	exocrine gland secreted peptide 1	26	T						+
Q3TCN2	Plbd2	phospholipase B domain containing 2	514	S		+	+
Q3TJD7	Pdlim7	PDZ and LIM domain 7	196	T		+	+		+	+	+
Q3TJD7	Pdlim7	PDZ and LIM domain 7	203	S	+
Q3TLH4	Prrc2c	proline-rich coiled-coil 2C	204	S		+
Q3TLH4	Prrc2c	proline-rich coiled-coil 2C	205	T					+
Q3TLH4	Prrc2c	proline-rich coiled-coil 2C	209	S	+
Q3TLH4	Prrc2c	proline-rich coiled-coil 2C	878	S		+				+
Q3TLH4	Prrc2c	proline-rich coiled-coil 2C	1929	S		+	+			+
Q3TLH4	Prrc2c	proline-rich coiled-coil 2C	1932	T					+
Q3TLH4	Prrc2c	proline-rich coiled-coil 2C	2142	Y			+			+
Q3TLH4	Prrc2c	proline-rich coiled-coil 2C	2143	T		+
Q3TLH4	Prrc2c	proline-rich coiled-coil 2C	2144	T						+
Q3TLH4	Prrc2c	proline-rich coiled-coil 2C	2148	S	+				+
Q3TLH4	Prrc2c	proline-rich coiled-coil 2C	2163	T			+	+			+
Q3TLH4	Prrc2c	proline-rich coiled-coil 2C	2173	T	+	+			+	+	+
Q3TLH4	Prrc2c	proline-rich coiled-coil 2C	2190	S				+			+
Q3TLH4	Prrc2c	proline-rich coiled-coil 2C	2195	T	+	+	+		+	+	+
Q3TLH4	Prrc2c	proline-rich coiled-coil 2C	2282	S						+
Q3TLH4	Prrc2c	proline-rich coiled-coil 2C	2284	T						+
Q3TLH4	Prrc2c	proline-rich coiled-coil 2C	2421	S		+				+	+
Q3TLH4	Prrc2c	proline-rich coiled-coil 2C	2428	S		+	+	+
Q3TLH4	Prrc2c	proline-rich coiled-coil 2C	2431	S	+		+
Q3TLH4	Prrc2c	proline-rich coiled-coil 2C	2465	T	+
Q3TLH4	Prrc2c	proline-rich coiled-coil 2C	2466	S		+		+
Q3TN34	Micall2	MICAL-like 2	308	T		+
Q3TN34	Micall2	MICAL-like 2	336	T	+				+
Q3TN34	Micall2	MICAL-like 2	428	T		+
Q3TN34	Micall2	MICAL-like 2	456	S	+				+	+
Q3TN34	Micall2	MICAL-like 2	478	S	+
Q3TN34	Micall2	MICAL-like 2	482	T						+
Q3TN34	Micall2	MICAL-like 2	489	S	+				+	+
Q3TN34	Micall2	MICAL-like 2	500	S	+
Q3TN34	Micall2	MICAL-like 2	514	T	+	+			+	+
Q3TUF7	Yeats2	YEATS domain containing 2	701	S	+
Q3TWW8	Srsf6	serine and arginine-rich splicing factor 6	216	S						+
Q3U0V1	Khsrp	KH-type splicing regulatory protein	95	T					+
Q3U0V1	Khsrp	KH-type splicing regulatory protein	96	T					+
Q3U0V1	Khsrp	KH-type splicing regulatory protein	192	S	+	+			+	+
Q3U1N2	Srebf2	sterol regulatory element binding factor 2	138	T					+	+	+
Q3U3C9	Gse1	genetic suppressor element 1, coiled-coil protein	116	S			+
Q3U3C9	Gse1	genetic suppressor element 1, coiled-coil protein	119	S		+
Q3U3C9	Gse1	genetic suppressor element 1, coiled-coil protein	125	T						+	+
Q3U3E2	Fam117b	family with sequence similarity 117, member B	205	S	+	+			+	+
Q3U3E2	Fam117b	family with sequence similarity 117, member B	546	S		+
Q3U3T8	Wdr62	WD repeat domain 62	550	T					+
Q3U3T8	Wdr62	WD repeat domain 62	554	S					+
Q3UCQ1	Foxk2	forkhead box K2	539	T				+	+	+	+
Q3UCQ1	Foxk2	forkhead box K2	540	S	+	+			+	+	+
Q3UCQ1	Foxk2	forkhead box K2	543	T			+
Q3UFQ8	Carmil3	capping protein regulator and myosin 1 linker 3	1214	S					+
Q3UFQ8	Carmil3	capping protein regulator and myosin 1 linker 3	1216	S					+
Q3UH60	Dip2b	disco interacting protein 2 homolog B	216	S		+	+			+
Q3UH66	Wnk2	WNK lysine deficient protein kinase 2	1042	T	+
Q3UH66	Wnk2	WNK lysine deficient protein kinase 2	1514	T						+
Q3UH66	Wnk2	WNK lysine deficient protein kinase 2	1517	Y			+			+
Q3UH66	Wnk2	WNK lysine deficient protein kinase 2	1523	T	+
Q3UH66	Wnk2	WNK lysine deficient protein kinase 2	1524	S		+			+	+
Q3UH66	Wnk2	WNK lysine deficient protein kinase 2	1917	S		+				+
Q3UH68	Limch1	LIM and calponin homology domains 1	500	T			+
Q3UH68	Limch1	LIM and calponin homology domains 1	506	T	+	+			+	+
Q3UH68	Limch1	LIM and calponin homology domains 1	529	T						+
Q3UH68	Limch1	LIM and calponin homology domains 1	951	S	+				+
Q3UHC0	Tnrc6c	trinucleotide repeat containing 6C	56	T	+	+				+
Q3UHC0	Tnrc6c	trinucleotide repeat containing 6C	754	S		+
Q3UHC0	Tnrc6c	trinucleotide repeat containing 6C	755	S		+
Q3UHC0	Tnrc6c	trinucleotide repeat containing 6C	756	T		+
Q3UHC0	Tnrc6c	trinucleotide repeat containing 6C	767	S	+
Q3UHC0	Tnrc6c	trinucleotide repeat containing 6C	1002	S						+
Q3UHC0	Tnrc6c	trinucleotide repeat containing 6C	1443	S						+
Q3UHC0	Tnrc6c	trinucleotide repeat containing 6C	1446	S							+
Q3UHC0	Tnrc6c	trinucleotide repeat containing 6C	1453	T						+	+
Q3UHC0	Tnrc6c	trinucleotide repeat containing 6C	1602	T		+			+	+
Q3UHC0	Tnrc6c	trinucleotide repeat containing 6C	1603	S					+
Q3UHC7	Dab2ip	disabled 2 interacting protein	793	S	+	+	+		+	+	+
Q3UHC7	Dab2ip	disabled 2 interacting protein	1178	T	+
Q3UHD9	Agap2	ArfGAP with GTPase domain, ankyrin repeat and PH domain 2	79	S		+	+			+	+
Q3UHD9	Agap2	ArfGAP with GTPase domain, ankyrin repeat and PH domain 2	288	T			+
Q3UHF7	Hivep2	human immunodeficiency virus type I enhancer binding protein 2	251	T	+	+	+		+	+	+
Q3UHF7	Hivep2	human immunodeficiency virus type I enhancer binding protein 2	389	S		+
Q3UHF7	Hivep2	human immunodeficiency virus type I enhancer binding protein 2	412	S					+	+
Q3UHF7	Hivep2	human immunodeficiency virus type I enhancer binding protein 2	416	T	+				+
Q3UHF7	Hivep2	human immunodeficiency virus type I enhancer binding protein 2	543	S	+
Q3UHF7	Hivep2	human immunodeficiency virus type I enhancer binding protein 2	545	S			+			+	+
Q3UHF7	Hivep2	human immunodeficiency virus type I enhancer binding protein 2	549	S	+	+			+	+
Q3UHF7	Hivep2	human immunodeficiency virus type I enhancer binding protein 2	916	S	+
Q3UHF7	Hivep2	human immunodeficiency virus type I enhancer binding protein 2	1042	S							+
Q3UHF7	Hivep2	human immunodeficiency virus type I enhancer binding protein 2	1045	Y	+
Q3UHF7	Hivep2	human immunodeficiency virus type I enhancer binding protein 2	1056	T			+
Q3UHF7	Hivep2	human immunodeficiency virus type I enhancer binding protein 2	1266	T					+	+
Q3UHF7	Hivep2	human immunodeficiency virus type I enhancer binding protein 2	1270	Y					+
Q3UHF7	Hivep2	human immunodeficiency virus type I enhancer binding protein 2	1271	S	+	+			+	+
Q3UHF7	Hivep2	human immunodeficiency virus type I enhancer binding protein 2	1308	S	+	+	+	+		+	+
Q3UHF7	Hivep2	human immunodeficiency virus type I enhancer binding protein 2	1316	S	+	+			+	+	+
Q3UHF7	Hivep2	human immunodeficiency virus type I enhancer binding protein 2	1340	S		+
Q3UHF7	Hivep2	human immunodeficiency virus type I enhancer binding protein 2	1342	S				+
Q3UHF7	Hivep2	human immunodeficiency virus type I enhancer binding protein 2	1365	T	+	+	+	+		+	+
Q3UHF7	Hivep2	human immunodeficiency virus type I enhancer binding protein 2	1368	T		+	+		+	+	+
Q3UHF7	Hivep2	human immunodeficiency virus type I enhancer binding protein 2	1407	S	+		+		+
Q3UHF7	Hivep2	human immunodeficiency virus type I enhancer binding protein 2	1408	S	+		+		+
Q3UHF7	Hivep2	human immunodeficiency virus type I enhancer binding protein 2	1965	T	+	+
Q3UHF7	Hivep2	human immunodeficiency virus type I enhancer binding protein 2	2135	Y	+	+	+	+	+	+	+	+
Q3UHF7	Hivep2	human immunodeficiency virus type I enhancer binding protein 2	2145	Y				+
Q3UHF7	Hivep2	human immunodeficiency virus type I enhancer binding protein 2	2148	T		+				+
Q3UHH1	Zswim8	zinc finger SWIM-type containing 8	1062	S		+
Q3UHJ0	Aak1	AP2 associated kinase 1	354	T	+			+	+	+	+	+
Q3UHJ0	Aak1	AP2 associated kinase 1	359	T						+
Q3UHJ0	Aak1	AP2 associated kinase 1	360	T	+	+	+		+	+	+
Q3UHJ0	Aak1	AP2 associated kinase 1	395	T						+	+
Q3UHJ0	Aak1	AP2 associated kinase 1	406	S	+
Q3UHJ0	Aak1	AP2 associated kinase 1	414	S		+				+
Q3UHJ0	Aak1	AP2 associated kinase 1	416	S	+	+	+		+	+
Q3UHJ0	Aak1	AP2 associated kinase 1	441	T					+
Q3UHJ0	Aak1	AP2 associated kinase 1	445	T	+				+
Q3UHJ0	Aak1	AP2 associated kinase 1	448	T							+
Q3UHJ0	Aak1	AP2 associated kinase 1	572	S	+	+	+		+	+	+
Q3UHJ0	Aak1	AP2 associated kinase 1	578	T					+	+
Q3UHJ0	Aak1	AP2 associated kinase 1	635	S			+
Q3UHJ0	Aak1	AP2 associated kinase 1	648	S	+	+			+
Q3UHJ0	Aak1	AP2 associated kinase 1	740	T	+	+	+		+	+	+	+
Q3UHK6	Tenm4	teneurin transmembrane protein 4	712	T	+	+
Q3UHK8	Tnrc6a	trinucleotide repeat containing 6a	1594	S	+
Q3UHK8	Tnrc6a	trinucleotide repeat containing 6a	1622	S	+				+
Q3UHK8	Tnrc6a	trinucleotide repeat containing 6a	1637	T			+			+
Q3UHK8	Tnrc6a	trinucleotide repeat containing 6a	1639	S						+	+
Q3UHK8	Tnrc6a	trinucleotide repeat containing 6a	1647	S						+	+
Q3UHL1	Camkv	CaM kinase-like vesicle-associated	446	T		+
Q3UHL1	Camkv	CaM kinase-like vesicle-associated	457	T	+				+
Q3UHU5	Mtcl1	microtubule crosslinking factor 1	1460	S				+	+
Q3UIL6	Plekha7	pleckstrin homology domain containing, family A member 7	120	S					+
Q3UIL6	Plekha7	pleckstrin homology domain containing, family A member 7	124	T		+
Q3UMF0	Cobll1	Cobl-like 1	857	T	+
Q3UNH4	Gprin1	G protein-regulated inducer of neurite outgrowth 1	270	T	+	+	+	+	+
Q3UNH4	Gprin1	G protein-regulated inducer of neurite outgrowth 1	315	S	+
Q3UNH4	Gprin1	G protein-regulated inducer of neurite outgrowth 1	343	T	+				+
Q3UNH4	Gprin1	G protein-regulated inducer of neurite outgrowth 1	607	T	+	+			+	+
Q3UPH1	Prrc1	proline-rich coiled-coil 1	162	T	+
Q3UPH1	Prrc1	proline-rich coiled-coil 1	177	S		+
Q3UQI9	Mindy4	MINDY lysine 48 deubiquitinase 4	285	S	+
Q3UQN2	Fcho2	FCH domain only 2	380	S	+	+			+	+
Q3UQN2	Fcho2	FCH domain only 2	477	S	+	+	+		+		+
Q3UQN2	Fcho2	FCH domain only 2	491	T					+
Q3UR97	Snx21	sorting nexin family member 21	126	T	+
Q3URE9	Lingo2	leucine rich repeat and Ig domain containing 2	311	T					+
Q3UU96	Cdc42bpa	CDC42 binding protein kinase alpha	1593	T	+	+	+
Q3UU96	Cdc42bpa	CDC42 binding protein kinase alpha	1596	S					+
Q3UVC0	Ksr2	kinase suppressor of ras 2	212	T					+
Q3UVC0	Ksr2	kinase suppressor of ras 2	213	S					+	+
Q3UVC0	Ksr2	kinase suppressor of ras 2	215	T						+
Q3UVX5	Grm5	glutamate receptor, metabotropic 5	1046	S		+			+	+
Q3UVX5	Grm5	glutamate receptor, metabotropic 5	1058	S	+						+
Q3UVX5	Grm5	glutamate receptor, metabotropic 5	1078	T			+
Q3UZB0	Armcx5	armadillo repeat containing, X-linked 5	94	T			+		+	+
Q3UZB0	Armcx5	armadillo repeat containing, X-linked 5	106	T	+	+			+	+
Q3UZV7	Elapor2	endosome-lysosome associated apoptosis and autophagy regulator family member 2	5	T								+
Q3V0G7	Garnl3	GTPase activating RANGAP domain-like 3	901	T		+	+			+		+
Q3V0G7	Garnl3	GTPase activating RANGAP domain-like 3	916	T						+
Q3V1L4	Nt5c2	5'-nucleotidase, cytosolic II	193	S					+
Q3V3Q7	Pacs2	phosphofurin acidic cluster sorting protein 2	385	T		+				+
Q499E5	Stox2	storkhead box 2	924	T	+	+			+	+
Q499E5	Stox2	storkhead box 2	925	S						+
Q4G0F8	Ubn1	ubinuclein 1	990	T	+
Q4G0F8	Ubn1	ubinuclein 1	1000	S					+
Q4JIM5	Abl2	ABL proto-oncogene 2, non-receptor tyrosine kinase	872	T	+		+		+		+
Q4KMM3	Oxr1	oxidation resistance 1	190	T		+				+
Q4VA61	Dscaml1	DS cell adhesion molecule like 1	1681	T		+
Q4VAA2	Cdv3	carnitine deficiency-associated gene expressed in ventricle 3	167	T	+	+	+		+	+	+
Q4VAA2	Cdv3	carnitine deficiency-associated gene expressed in ventricle 3	178	T					+
Q501J7	Phactr4	phosphatase and actin regulator 4	190	S	+				+	+
Q501J7	Phactr4	phosphatase and actin regulator 4	192	S	+	+	+
Q501J7	Phactr4	phosphatase and actin regulator 4	231	T	+		+		+		+
Q505D1	Ankrd28	ankyrin repeat domain 28	1009	T		+
Q505F5	Lrrc47	leucine rich repeat containing 47	163	T		+
Q52KI8	NULL	NULL	885	T	+
Q52KI8	NULL	NULL	892	S		+			+
Q56A04	Eme2	essential meiotic structure-specific endonuclease subunit 2	45	T	+
Q571G4	Lin54	lin-54 DREAM MuvB core complex component	106	T	+	+	+		+	+	+
Q571G4	Lin54	lin-54 DREAM MuvB core complex component	109	T	+					+
Q571G4	Lin54	lin-54 DREAM MuvB core complex component	238	S						+
Q571G4	Lin54	lin-54 DREAM MuvB core complex component	257	T		+			+	+
Q571G4	Lin54	lin-54 DREAM MuvB core complex component	260	T					+
Q571G4	Lin54	lin-54 DREAM MuvB core complex component	261	T	+				+
Q571K4	Tab3	TGF-beta activated kinase 1/MAP3K7 binding protein 3	385	T	+	+			+	+	+
Q571K4	Tab3	TGF-beta activated kinase 1/MAP3K7 binding protein 3	402	S		+
Q571K4	Tab3	TGF-beta activated kinase 1/MAP3K7 binding protein 3	407	T			+
Q571K4	Tab3	TGF-beta activated kinase 1/MAP3K7 binding protein 3	408	T					+
Q571K4	Tab3	TGF-beta activated kinase 1/MAP3K7 binding protein 3	412	S					+
Q571K4	Tab3	TGF-beta activated kinase 1/MAP3K7 binding protein 3	415	S	+
Q571K4	Tab3	TGF-beta activated kinase 1/MAP3K7 binding protein 3	432	Y		+
Q5DQR4	Stxbp5l	syntaxin binding protein 5-like	792	S	+				+
Q5DTT1	Nexmif	neurite extension and migration factor	1385	S					+
Q5DTX6	Jcad	junctional cadherin 5 associated	374	S		+
Q5DTX6	Jcad	junctional cadherin 5 associated	1099	S	+
Q5DTZ0	Nynrin	NYN domain and retroviral integrase containing	18	T						+
Q5F2E7	Nufip2	nuclear FMR1 interacting protein 2	376	S		+				+
Q5F2E7	Nufip2	nuclear FMR1 interacting protein 2	380	S	+
Q5F2E7	Nufip2	nuclear FMR1 interacting protein 2	429	S	+	+
Q5F2E7	Nufip2	nuclear FMR1 interacting protein 2	533	T	+				+
Q5FWH2	Unkl	unkempt family like zinc finger	451	S					+	+	+
Q5FWH2	Unkl	unkempt family like zinc finger	455	S					+
Q5FWH2	Unkl	unkempt family like zinc finger	459	T	+	+	+		+	+	+
Q5PRE5	Proser1	proline and serine rich 1	322	T						+
Q5QNQ6	Osbp2	oxysterol binding protein 2	121	S					+
Q5QNQ6	Osbp2	oxysterol binding protein 2	128	S	+					+	+
Q5QNQ6	Osbp2	oxysterol binding protein 2	140	T	+	+	+		+	+	+
Q5QNQ6	Osbp2	oxysterol binding protein 2	308	S					+
Q5QNQ6	Osbp2	oxysterol binding protein 2	316	T					+		+
Q5RJH6	Smg7	SMG7 nonsense mediated mRNA decay factor	945	Y	+	+				+
Q5RJH6	Smg7	SMG7 nonsense mediated mRNA decay factor	949	S					+	+
Q5S006	Lrrk2	leucine-rich repeat kinase 2	1470	T					+
Q5SFM8	Rbm27	RNA binding motif protein 27	483	T	+	+
Q5SFM8	Rbm27	RNA binding motif protein 27	539	T		+		+	+	+	+	+
Q5SFM8	Rbm27	RNA binding motif protein 27	546	S	+		+		+		+
Q5SPL2	Phf12	PHD finger protein 12	472	T	+	+			+	+
Q5SPL2	Phf12	PHD finger protein 12	626	S		+
Q5SQX6	Cyfip2	cytoplasmic FMR1 interacting protein 2	1252	T	+	+	+		+	+	+
Q5SRX1	Tom1l2	target of myb1-like 2 (chicken)	168	S	+
Q5SRX1	Tom1l2	target of myb1-like 2 (chicken)	177	T		+				+
Q5SRX1	Tom1l2	target of myb1-like 2 (chicken)	187	T	+		+		+
Q5SRX1	Tom1l2	target of myb1-like 2 (chicken)	188	T			+
Q5SRX1	Tom1l2	target of myb1-like 2 (chicken)	209	S							+
Q5SUE8	Ankrd40	ankyrin repeat domain 40	195	T		+			+	+
Q5SUE8	Ankrd40	ankyrin repeat domain 40	199	T					+
Q5SV66	Ccdc42	coiled-coil domain containing 42	180	S					+
Q5SV66	Ccdc42	coiled-coil domain containing 42	188	S					+
Q5SV85	Synrg	synergin, gamma	628	S	+	+	+		+	+
Q5SV85	Synrg	synergin, gamma	650	S	+		+
Q5SV85	Synrg	synergin, gamma	991	S	+
Q5SVL6	Rap1gap2	RAP1 GTPase activating protein 2	507	S			+
Q5SVL6	Rap1gap2	RAP1 GTPase activating protein 2	509	S			+				+
Q5SVL6	Rap1gap2	RAP1 GTPase activating protein 2	516	S			+
Q5SWP3	Nacad	NAC alpha domain containing	1046	S		+				+
Q5U4E0	Lhfpl4	lipoma HMGIC fusion partner-like protein 4	219	T	+			+	+	+	+	+
Q5U4E0	Lhfpl4	lipoma HMGIC fusion partner-like protein 4	222	S							+
Q5U4E0	Lhfpl4	lipoma HMGIC fusion partner-like protein 4	223	S		+
Q5U4E0	Lhfpl4	lipoma HMGIC fusion partner-like protein 4	244	T					+	+
Q5XFR0	Pabpn1l	poly(A)binding protein nuclear 1-like	36	T					+
Q5XFR0	Pabpn1l	poly(A)binding protein nuclear 1-like	39	T					+
Q5XJV6	Lmtk3	lemur tyrosine kinase 3	723	T	+
Q5XJV6	Lmtk3	lemur tyrosine kinase 3	1280	S	+	+	+		+	+
Q60520	Sin3a	transcriptional regulator, SIN3A (yeast)	295	S	+		+		+		+
Q60598	Cttn	cortactin	337	T		+
Q60625	Icam5	intercellular adhesion molecule 5, telencephalin	50	S			+		+		+
Q60625	Icam5	intercellular adhesion molecule 5, telencephalin	197	S			+				+
Q60675	Lama2	laminin, alpha 2	1023	T						+
Q60675	Lama2	laminin, alpha 2	1060	T	+
Q60722	Tcf4	transcription factor 4	12	T		+
Q60865	Caprin1	cell cycle associated protein 1	418	S	+
Q60865	Caprin1	cell cycle associated protein 1	428	T		+	+	+
Q60974	Ncor1	nuclear receptor co-repressor 1	6	Y		+			+
Q60974	Ncor1	nuclear receptor co-repressor 1	1052	S						+
Q60974	Ncor1	nuclear receptor co-repressor 1	1493	T					+	+
Q60974	Ncor1	nuclear receptor co-repressor 1	1496	S	+	+			+	+	+
Q60974	Ncor1	nuclear receptor co-repressor 1	1893	S		+			+	+
Q60974	Ncor1	nuclear receptor co-repressor 1	1899	T	+				+
Q60974	Ncor1	nuclear receptor co-repressor 1	1900	S	+				+
Q60974	Ncor1	nuclear receptor co-repressor 1	2041	S		+
Q60974	Ncor1	nuclear receptor co-repressor 1	2247	T	+	+	+		+	+	+
Q60974	Ncor1	nuclear receptor co-repressor 1	2256	T	+	+			+
Q60987	Foxg1	forkhead box G1	447	S	+	+
Q60987	Foxg1	forkhead box G1	451	S				+
Q61001	Lama5	laminin, alpha 5	102	T	+	+			+
Q61026	Ncoa2	nuclear receptor coactivator 2	964	T	+		+		+
Q61092	Lamc2	laminin, gamma 2	924	S					+
Q61098	Il18r1	interleukin 18 receptor 1	441	S							+
Q61098	Il18r1	interleukin 18 receptor 1	443	S							+
Q61098	Il18r1	interleukin 18 receptor 1	444	Y							+
Q61122	Nab1	Ngfi-A binding protein 1	393	T		+
Q61137	Astn1	astrotactin 1	975	S	+				+
Q61142	Spin1	spindlin 1	3	T						+
Q61142	Spin1	spindlin 1	8	T						+
Q61183	Papola	poly (A) polymerase alpha	6	T		+			+	+
Q61191	Hcfc1	host cell factor C1	405	T	+	+			+	+	+
Q61191	Hcfc1	host cell factor C1	419	S			+			+
Q61191	Hcfc1	host cell factor C1	453	T	+		+
Q61191	Hcfc1	host cell factor C1	480	T	+	+			+	+
Q61191	Hcfc1	host cell factor C1	490	T	+	+	+		+	+	+
Q61191	Hcfc1	host cell factor C1	495	T					+		+
Q61191	Hcfc1	host cell factor C1	515	T		+	+		+	+	+
Q61191	Hcfc1	host cell factor C1	517	T	+					+	+
Q61191	Hcfc1	host cell factor C1	518	S					+	+
Q61191	Hcfc1	host cell factor C1	522	S					+
Q61191	Hcfc1	host cell factor C1	544	S	+
Q61191	Hcfc1	host cell factor C1	562	S					+	+
Q61191	Hcfc1	host cell factor C1	563	S	+		+		+	+	+
Q61191	Hcfc1	host cell factor C1	579	T	+	+	+		+	+	+
Q61191	Hcfc1	host cell factor C1	583	T			+		+	+	+
Q61191	Hcfc1	host cell factor C1	587	T	+				+	+
Q61191	Hcfc1	host cell factor C1	588	T					+	+
Q61191	Hcfc1	host cell factor C1	597	S	+	+			+	+
Q61191	Hcfc1	host cell factor C1	612	T		+			+	+	+	+
Q61191	Hcfc1	host cell factor C1	619	T	+	+	+	+	+	+	+
Q61191	Hcfc1	host cell factor C1	620	S	+	+	+		+	+	+
Q61191	Hcfc1	host cell factor C1	622	S					+		+
Q61191	Hcfc1	host cell factor C1	623	S					+	+	+
Q61191	Hcfc1	host cell factor C1	638	S	+		+		+	+	+
Q61191	Hcfc1	host cell factor C1	640	T	+		+		+	+	+
Q61191	Hcfc1	host cell factor C1	642	T	+		+				+
Q61191	Hcfc1	host cell factor C1	651	T	+	+	+		+	+	+
Q61191	Hcfc1	host cell factor C1	652	T	+	+	+		+	+	+
Q61191	Hcfc1	host cell factor C1	658	T							+
Q61191	Hcfc1	host cell factor C1	666	S					+
Q61191	Hcfc1	host cell factor C1	669	S	+	+			+
Q61191	Hcfc1	host cell factor C1	685	S					+	+	+	+
Q61191	Hcfc1	host cell factor C1	689	T	+					+
Q61191	Hcfc1	host cell factor C1	694	T		+			+	+	+
Q61191	Hcfc1	host cell factor C1	698	T			+		+	+		+
Q61191	Hcfc1	host cell factor C1	702	S	+	+	+	+		+	+
Q61191	Hcfc1	host cell factor C1	703	T						+
Q61191	Hcfc1	host cell factor C1	707	T						+
Q61191	Hcfc1	host cell factor C1	726	T						+
Q61191	Hcfc1	host cell factor C1	727	S						+
Q61191	Hcfc1	host cell factor C1	737	T			+
Q61191	Hcfc1	host cell factor C1	738	T			+
Q61191	Hcfc1	host cell factor C1	749	T					+
Q61191	Hcfc1	host cell factor C1	755	S						+
Q61191	Hcfc1	host cell factor C1	761	T					+	+	+
Q61191	Hcfc1	host cell factor C1	771	T	+		+	+	+	+	+	+
Q61191	Hcfc1	host cell factor C1	775	S	+	+	+		+	+	+	+
Q61191	Hcfc1	host cell factor C1	779	T	+	+	+		+	+	+	+
Q61191	Hcfc1	host cell factor C1	787	T	+	+	+		+	+	+
Q61191	Hcfc1	host cell factor C1	794	S			+			+	+
Q61191	Hcfc1	host cell factor C1	801	T	+	+	+		+	+	+
Q61191	Hcfc1	host cell factor C1	831	T	+	+			+	+
Q61191	Hcfc1	host cell factor C1	858	T	+	+	+	+	+	+	+
Q61191	Hcfc1	host cell factor C1	861	T					+	+	+
Q61191	Hcfc1	host cell factor C1	870	T					+
Q61191	Hcfc1	host cell factor C1	1055	T	+				+	+
Q61191	Hcfc1	host cell factor C1	1058	S	+	+			+	+
Q61191	Hcfc1	host cell factor C1	1061	T	+				+
Q61191	Hcfc1	host cell factor C1	1062	S					+
Q61191	Hcfc1	host cell factor C1	1148	T	+	+	+		+	+	+
Q61191	Hcfc1	host cell factor C1	1195	S			+
Q61191	Hcfc1	host cell factor C1	1235	T	+				+	+
Q61191	Hcfc1	host cell factor C1	1236	Y	+				+	+
Q61191	Hcfc1	host cell factor C1	1238	T					+	+
Q61191	Hcfc1	host cell factor C1	1241	T	+	+			+	+
Q61191	Hcfc1	host cell factor C1	1246	T					+
Q61191	Hcfc1	host cell factor C1	1506	S		+	+			+
Q61207	Psap	prosaposin	82	T			+		+
Q61220	Nell2	NEL-like 2	505	T		+
Q61315	Apc	APC, WNT signaling pathway regulator	879	T						+
Q61315	Apc	APC, WNT signaling pathway regulator	881	T	+				+	+
Q61361	Bcan	brevican	124	S	+			+		+
Q61464	Zfp638	zinc finger protein 638	310	S	+
Q61464	Zfp638	zinc finger protein 638	800	S					+
Q61464	Zfp638	zinc finger protein 638	802	T					+
Q61548	Snap91	synaptosomal-associated protein 91	303	S						+
Q61548	Snap91	synaptosomal-associated protein 91	305	S	+				+
Q61548	Snap91	synaptosomal-associated protein 91	306	S	+				+
Q61548	Snap91	synaptosomal-associated protein 91	309	T						+
Q61548	Snap91	synaptosomal-associated protein 91	310	T	+	+			+	+
Q61548	Snap91	synaptosomal-associated protein 91	312	T					+
Q61548	Snap91	synaptosomal-associated protein 91	600	S						+
Q61548	Snap91	synaptosomal-associated protein 91	608	T							+
Q61548	Snap91	synaptosomal-associated protein 91	613	S		+	+			+		+
Q61548	Snap91	synaptosomal-associated protein 91	624	S	+			+	+	+		+
Q61548	Snap91	synaptosomal-associated protein 91	625	T					+		+
Q61584	Fxr1	FMR1 autosomal homolog 1	592	T	+
Q61625	Grid2	glutamate receptor, ionotropic, delta 2	931	T	+
Q61627	Grid1	glutamate receptor, ionotropic, delta 1	942	T	+
Q61627	Grid1	glutamate receptor, ionotropic, delta 1	944	S		+
Q61644	Pacsin1	protein kinase C and casein kinase substrate in neurons 1	326	S	+
Q61644	Pacsin1	protein kinase C and casein kinase substrate in neurons 1	334	S					+
Q61644	Pacsin1	protein kinase C and casein kinase substrate in neurons 1	335	T	+
Q61644	Pacsin1	protein kinase C and casein kinase substrate in neurons 1	336	S					+
Q61666	Hira	histone cell cycle regulator	541	T	+
Q61818	Rai1	retinoic acid induced 1	1714	S					+	+
Q61818	Rai1	retinoic acid induced 1	1717	T	+	+			+
Q61827	Mafk	v-maf musculoaponeurotic fibrosarcoma oncogene family, protein K (avian)	133	T						+
Q61827	Mafk	v-maf musculoaponeurotic fibrosarcoma oncogene family, protein K (avian)	134	T	+				+
Q61827	Mafk	v-maf musculoaponeurotic fibrosarcoma oncogene family, protein K (avian)	153	S	+
Q61937	Npm1	nucleophosmin 1	82	S		+
Q61982	Notch3	notch 3	191	T	+	+			+	+
Q62059	Vcan	versican	3057	T		+
Q62073	Map3k7	mitogen-activated protein kinase kinase kinase 7	375	S	+
Q62073	Map3k7	mitogen-activated protein kinase kinase kinase 7	383	S		+				+
Q62073	Map3k7	mitogen-activated protein kinase kinase kinase 7	412	S		+			+
Q62073	Map3k7	mitogen-activated protein kinase kinase kinase 7	421	T	+
Q62073	Map3k7	mitogen-activated protein kinase kinase kinase 7	439	T	+	+				+
Q62165	Dag1	dystroglycan 1	641	S		+
Q62191	NULL	NULL	169	T					+
Q62191	NULL	NULL	177	T					+
Q62230	Siglec1	sialic acid binding Ig-like lectin 1, sialoadhesin	1179	T						+
Q62261	Sptbn1	spectrin beta, non-erythrocytic 1	1216	T	+
Q62261	Sptbn1	spectrin beta, non-erythrocytic 1	1217	T	+
Q62261	Sptbn1	spectrin beta, non-erythrocytic 1	2279	S	+		+
Q62261	Sptbn1	spectrin beta, non-erythrocytic 1	2296	T	+	+	+	+	+	+	+	+
Q62261	Sptbn1	spectrin beta, non-erythrocytic 1	2302	S				+	+	+	+	+
Q62261	Sptbn1	spectrin beta, non-erythrocytic 1	2316	T	+				+			+
Q62261	Sptbn1	spectrin beta, non-erythrocytic 1	2323	S		+		+	+	+	+	+
Q62261	Sptbn1	spectrin beta, non-erythrocytic 1	2327	T	+				+
Q62311	Taf6	TATA-box binding protein associated factor 6	480	T						+
Q62311	Taf6	TATA-box binding protein associated factor 6	586	S					+
Q62407	Speg	SPEG complex locus	309	S					+
Q62407	Speg	SPEG complex locus	316	S					+
Q62407	Speg	SPEG complex locus	2817	S	+	+	+
Q62407	Speg	SPEG complex locus	2889	S					+
Q62415	Ppp1r13b	protein phosphatase 1, regulatory subunit 13B	330	T					+
Q62417	Sorbs1	sorbin and SH3 domain containing 1	105	S						+
Q62417	Sorbs1	sorbin and SH3 domain containing 1	1189	T					+	+	+	+
Q62417	Sorbs1	sorbin and SH3 domain containing 1	1193	Y				+
Q62417	Sorbs1	sorbin and SH3 domain containing 1	1198	Y	+
Q62417	Sorbs1	sorbin and SH3 domain containing 1	1199	S		+	+		+	+	+
Q62418	Dbnl	drebrin-like	277	S					+	+
Q62418	Dbnl	drebrin-like	282	T		+			+
Q62419	Sh3gl1	SH3-domain GRB2-like 1	284	T	+	+			+	+
Q62441	Tle4	transducin-like enhancer of split 4	330	T	+		+		+	+	+	+
Q62441	Tle4	transducin-like enhancer of split 4	334	T				+
Q62445	Sp4	trans-acting transcription factor 4	75	S		+
Q62445	Sp4	trans-acting transcription factor 4	92	T	+
Q62445	Sp4	trans-acting transcription factor 4	577	T	+	+
Q62445	Sp4	trans-acting transcription factor 4	587	T			+
Q62448	Eif4g2	eukaryotic translation initiation factor 4, gamma 2	505	T	+	+	+		+	+	+
Q62504	Spen	spen family transcription repressor	2510	S					+
Q62504	Spen	spen family transcription repressor	2520	T	+	+			+	+
Q62504	Spen	spen family transcription repressor	2786	S	+				+
Q62504	Spen	spen family transcription repressor	2893	S	+		+
Q62504	Spen	spen family transcription repressor	2896	T					+		+
Q62504	Spen	spen family transcription repressor	2899	T		+				+
Q62504	Spen	spen family transcription repressor	3257	T		+
Q62523	Zyx	zyxin	170	S					+
Q62523	Zyx	zyxin	237	S					+	+
Q62523	Zyx	zyxin	238	S					+
Q63912	Omg	oligodendrocyte myelin glycoprotein	100	S	+	+	+		+	+	+
Q63912	Omg	oligodendrocyte myelin glycoprotein	147	S						+	+
Q63912	Omg	oligodendrocyte myelin glycoprotein	180	T	+	+
Q63912	Omg	oligodendrocyte myelin glycoprotein	186	T						+
Q63943	Mef2d	myocyte enhancer factor 2D	149	S	+
Q63943	Mef2d	myocyte enhancer factor 2D	157	S	+			+
Q64092	Tfe3	transcription factor E3	545	S		+				+
Q64092	Tfe3	transcription factor E3	557	S	+				+	+
Q640Q5	Pan3	PAN3 poly(A) specific ribonuclease subunit	235	T						+
Q640R3	Hepacam	hepatocyte cell adhesion molecule	333	S		+
Q640R3	Hepacam	hepatocyte cell adhesion molecule	334	T	+
Q64213	Sf1	splicing factor 1	315	S							+
Q64213	Sf1	splicing factor 1	328	S					+	+	+	+
Q64332	Syn2	synapsin II	22	Y	+	+	+	+
Q64332	Syn2	synapsin II	24	T	+		+	+
Q64332	Syn2	synapsin II	44	T		+	+	+	+	+
Q64332	Syn2	synapsin II	50	S					+
Q64332	Syn2	synapsin II	77	T			+				+
Q64332	Syn2	synapsin II	95	T	+	+			+	+
Q64332	Syn2	synapsin II	98	S					+	+
Q64332	Syn2	synapsin II	422	T			+		+	+	+
Q64332	Syn2	synapsin II	426	S			+
Q64332	Syn2	synapsin II	432	T					+
Q64332	Syn2	synapsin II	433	T	+	+			+	+	+
Q64332	Syn2	synapsin II	487	S					+	+	+
Q64332	Syn2	synapsin II	488	S					+	+
Q64332	Syn2	synapsin II	499	S							+
Q64332	Syn2	synapsin II	520	S						+
Q64332	Syn2	synapsin II	546	S			+
Q64336	Tbr1	T-box brain transcription factor 1	640	S			+		+	+	+
Q64336	Tbr1	T-box brain transcription factor 1	647	S	+	+			+	+
Q64442	Sord	sorbitol dehydrogenase	315	T		+
Q64676	Ugt8a	UDP galactosyltransferase 8A	73	Y					+
Q66JV7	9930012K11Rik	RIKEN cDNA 9930012K11 gene	47	S						+
Q689Z5	Sbno1	strawberry notch 1	124	T	+	+	+		+	+	+
Q68ED7	Crtc1	CREB regulated transcription coactivator 1	416	S	+	+	+
Q68ED7	Crtc1	CREB regulated transcription coactivator 1	417	T		+
Q68ED7	Crtc1	CREB regulated transcription coactivator 1	423	T			+	+
Q68EF6	Begain	brain-enriched guanylate kinase-associated	249	T			+
Q68EF6	Begain	brain-enriched guanylate kinase-associated	252	T	+	+			+	+
Q68FD9	D630045J12Rik	RIKEN cDNA D630045J12 gene	1658	S	+	+	+		+	+	+
Q68FD9	D630045J12Rik	RIKEN cDNA D630045J12 gene	1662	Y						+	+
Q68FF6	Git1	GIT ArfGAP 1	570	S	+				+
Q68FF6	Git1	GIT ArfGAP 1	573	S		+
Q68FF6	Git1	GIT ArfGAP 1	579	S			+
Q68FF7	Slain1	SLAIN motif family, member 1	410	S		+			+	+	+
Q68FF7	Slain1	SLAIN motif family, member 1	411	T	+	+	+		+	+	+
Q68FF7	Slain1	SLAIN motif family, member 1	426	S					+
Q68FF7	Slain1	SLAIN motif family, member 1	429	S	+
Q68FH0	Pkp4	plakophilin 4	75	S					+
Q68FH0	Pkp4	plakophilin 4	81	T					+
Q68FH0	Pkp4	plakophilin 4	180	T		+				+
Q68FH0	Pkp4	plakophilin 4	197	T	+				+
Q68FH0	Pkp4	plakophilin 4	220	S	+		+		+
Q68FH0	Pkp4	plakophilin 4	222	S	+				+
Q68FH0	Pkp4	plakophilin 4	223	Y						+
Q68FH0	Pkp4	plakophilin 4	225	T					+	+
Q68FH0	Pkp4	plakophilin 4	226	S	+				+	+
Q68FH0	Pkp4	plakophilin 4	239	S					+
Q68FH0	Pkp4	plakophilin 4	250	T					+
Q68FL6	Mars1	methionine-tRNA synthetase 1	837	T						+
Q69ZA1	Cdk13	cyclin dependent kinase 13	1286	T					+	+
Q69ZA1	Cdk13	cyclin dependent kinase 13	1291	T						+
Q69ZF3	Gba2	glucosidase beta 2	895	T	+				+
Q69ZF3	Gba2	glucosidase beta 2	902	T					+
Q69ZI1	Sh3rf1	SH3 domain containing ring finger 1	512	T	+	+	+		+	+	+
Q69ZI1	Sh3rf1	SH3 domain containing ring finger 1	524	S		+				+
Q69ZI1	Sh3rf1	SH3 domain containing ring finger 1	526	S	+					+
Q69ZI1	Sh3rf1	SH3 domain containing ring finger 1	527	T		+				+
Q69ZI1	Sh3rf1	SH3 domain containing ring finger 1	560	S	+		+
Q69ZK0	Prex1	phosphatidylinositol-3,4,5-trisphosphate-dependent Rac exchange factor 1	417	S					+
Q69ZK6	Jmjd1c	jumonji domain containing 1C	1193	S	+
Q69ZK6	Jmjd1c	jumonji domain containing 1C	1250	S	+
Q69ZK6	Jmjd1c	jumonji domain containing 1C	1855	S	+
Q69ZR2	Hectd1	HECT domain E3 ubiquitin protein ligase 1	1343	Y						+	+
Q69ZR2	Hectd1	HECT domain E3 ubiquitin protein ligase 1	1355	S			+		+	+	+
Q69ZX6	Morc2a	microrchidia 2A	811	T						+
Q69ZX8	Ablim3	actin binding LIM protein family, member 3	280	S					+
Q69ZX8	Ablim3	actin binding LIM protein family, member 3	372	S			+			+
Q69ZX8	Ablim3	actin binding LIM protein family, member 3	383	S	+	+			+	+
Q69ZX8	Ablim3	actin binding LIM protein family, member 3	534	S	+	+			+	+
Q69ZX8	Ablim3	actin binding LIM protein family, member 3	556	T	+	+			+	+
Q69ZX8	Ablim3	actin binding LIM protein family, member 3	557	T	+	+	+		+	+
Q69ZX8	Ablim3	actin binding LIM protein family, member 3	559	Y					+	+
Q69ZX8	Ablim3	actin binding LIM protein family, member 3	562	S	+		+		+		+
Q69ZX8	Ablim3	actin binding LIM protein family, member 3	580	S	+	+	+		+	+	+
Q6A039	Tbc1d12	TBC1D12: TBC1 domain family, member 12	252	T					+
Q6A058	Armcx2	armadillo repeat containing, X-linked 2	322	Y			+		+
Q6A058	Armcx2	armadillo repeat containing, X-linked 2	328	T	+	+			+
Q6A058	Armcx2	armadillo repeat containing, X-linked 2	366	T		+				+
Q6A065	Cep170	centrosomal protein 170	1044	T		+				+
Q6A065	Cep170	centrosomal protein 170	1113	S	+				+
Q6A065	Cep170	centrosomal protein 170	1317	T		+	+
Q6A065	Cep170	centrosomal protein 170	1319	S	+
Q6A065	Cep170	centrosomal protein 170	1321	T	+
Q6A065	Cep170	centrosomal protein 170	1324	S					+
Q6A065	Cep170	centrosomal protein 170	1325	T					+
Q6A0A2	Larp4b	La ribonucleoprotein 4B	41	S					+
Q6A0A2	Larp4b	La ribonucleoprotein 4B	50	T					+
Q6A0A2	Larp4b	La ribonucleoprotein 4B	51	T	+	+	+		+	+	+
Q6A0A2	Larp4b	La ribonucleoprotein 4B	620	T	+				+
Q6A0A2	Larp4b	La ribonucleoprotein 4B	628	S						+
Q6A0A2	Larp4b	La ribonucleoprotein 4B	632	T	+	+			+	+
Q6DFV3	NULL	NULL	228	T	+				+
Q6DFV3	NULL	NULL	258	T	+
Q6DFV3	NULL	NULL	313	T						+
Q6DFV3	NULL	NULL	315	S							+
Q6DFV3	NULL	NULL	628	S	+	+	+		+	+
Q6DFV3	NULL	NULL	1853	S		+				+
Q6DFV3	NULL	NULL	1896	S	+
Q6DFV5	Helz	helicase with zinc finger domain	973	S						+
Q6DFV5	Helz	helicase with zinc finger domain	1668	S	+				+
Q6DIB5	Megf10	multiple EGF-like-domains 10	336	S						+
Q6DIB5	Megf10	multiple EGF-like-domains 10	346	S	+				+
Q6DID3	Scaf8	SR-related CTD-associated factor 8	741	S	+	+
Q6DID3	Scaf8	SR-related CTD-associated factor 8	745	S				+	+	+
Q6DID3	Scaf8	SR-related CTD-associated factor 8	750	T						+
Q6DID3	Scaf8	SR-related CTD-associated factor 8	819	S					+
Q6GQU6	Lingo3	leucine rich repeat and Ig domain containing 3	368	T						+
Q6KAQ7	Zzz3	zinc finger, ZZ domain containing 3	70	T						+
Q6KAQ7	Zzz3	zinc finger, ZZ domain containing 3	76	S						+
Q6NS59	Fam135a	family with sequence similarity 135, member A	744	Y					+
Q6NS59	Fam135a	family with sequence similarity 135, member A	749	S	+	+			+	+
Q6NS59	Fam135a	family with sequence similarity 135, member A	750	S					+
Q6NS59	Fam135a	family with sequence similarity 135, member A	752	T						+
Q6NS60	Fbxo41	F-box protein 41	387	T	+				+
Q6NSW3	Sphkap	SPHK1 interactor, AKAP domain containing	1244	S		+	+
Q6NSW3	Sphkap	SPHK1 interactor, AKAP domain containing	1263	S	+				+
Q6NXI6	Rprd2	regulation of nuclear pre-mRNA domain containing 2	417	S	+	+			+	+
Q6NXI6	Rprd2	regulation of nuclear pre-mRNA domain containing 2	418	T	+	+			+	+
Q6NXI6	Rprd2	regulation of nuclear pre-mRNA domain containing 2	432	S						+	+
Q6NXI6	Rprd2	regulation of nuclear pre-mRNA domain containing 2	442	T					+	+
Q6NXI6	Rprd2	regulation of nuclear pre-mRNA domain containing 2	564	S		+
Q6NXI6	Rprd2	regulation of nuclear pre-mRNA domain containing 2	566	T	+
Q6NXI6	Rprd2	regulation of nuclear pre-mRNA domain containing 2	573	S				+
Q6NXI6	Rprd2	regulation of nuclear pre-mRNA domain containing 2	608	S	+	+
Q6NXI6	Rprd2	regulation of nuclear pre-mRNA domain containing 2	616	S	+				+
Q6NXI6	Rprd2	regulation of nuclear pre-mRNA domain containing 2	992	S		+
Q6NXI6	Rprd2	regulation of nuclear pre-mRNA domain containing 2	995	S						+
Q6NXI6	Rprd2	regulation of nuclear pre-mRNA domain containing 2	996	S						+
Q6NXI6	Rprd2	regulation of nuclear pre-mRNA domain containing 2	1009	T					+	+
Q6NXI6	Rprd2	regulation of nuclear pre-mRNA domain containing 2	1010	S	+				+
Q6NXJ0	Wwc2	WW, C2 and coiled-coil domain containing 2	513	S						+
Q6NXJ0	Wwc2	WW, C2 and coiled-coil domain containing 2	515	S						+
Q6NXJ0	Wwc2	WW, C2 and coiled-coil domain containing 2	520	S		+	+
Q6NXJ0	Wwc2	WW, C2 and coiled-coil domain containing 2	528	T	+				+	+
Q6NXK2	Zfp532	zinc finger protein 532	443	T			+
Q6NXK2	Zfp532	zinc finger protein 532	455	S	+	+			+	+	+
Q6NXK7	Dpp10	dipeptidylpeptidase 10	260	S			+
Q6NXK7	Dpp10	dipeptidylpeptidase 10	755	Y					+
Q6NZA9	Taf9b	TATA-box binding protein associated factor 9B	220	T		+	+				+
Q6NZC7	NULL	NULL	600	S					+
Q6NZC7	NULL	NULL	607	S	+	+			+	+
Q6NZJ6	Eif4g1	eukaryotic translation initiation factor 4, gamma 1	1077	T	+	+				+
Q6NZN0	Rbm26	RNA binding motif protein 26	696	S						+
Q6P2L6	Nsd3	nuclear receptor binding SET domain protein 3	255	S	+
Q6P4T1	Snx19	sorting nexin 19	293	S		+	+
Q6P9Q4	Fhod1	formin homology 2 domain containing 1	855	T	+
Q6P9Q6	Fkbp15	FK506 binding protein 15	306	S		+
Q6P9Q6	Fkbp15	FK506 binding protein 15	344	S		+
Q6P9S0	Mtss2	MTSS I-BAR domain containing 2	299	T	+		+
Q6PAJ1	Bcr	BCR activator of RhoGEF and GTPase	149	T		+
Q6PAJ1	Bcr	BCR activator of RhoGEF and GTPase	150	S	+				+
Q6PAJ1	Bcr	BCR activator of RhoGEF and GTPase	402	S	+				+
Q6PAL7	Ahdc1	AT hook, DNA binding motif, containing 1	800	S	+				+
Q6PAL7	Ahdc1	AT hook, DNA binding motif, containing 1	1080	S	+
Q6PAM0	Prkab2	protein kinase, AMP-activated, beta 2 non-catalytic subunit	142	T		+				+
Q6PB44	Ptpn23	protein tyrosine phosphatase, non-receptor type 23	885	S					+	+
Q6PB44	Ptpn23	protein tyrosine phosphatase, non-receptor type 23	1540	S	+	+			+
Q6PB44	Ptpn23	protein tyrosine phosphatase, non-receptor type 23	1552	S		+
Q6PB44	Ptpn23	protein tyrosine phosphatase, non-receptor type 23	1557	T	+
Q6PB44	Ptpn23	protein tyrosine phosphatase, non-receptor type 23	1676	T						+
Q6PB66	Lrpprc	leucine-rich PPR-motif containing	1262	S	+
Q6PB75	Tent4a	terminal nucleotidyltransferase 4A	415	T		+
Q6PB75	Tent4a	terminal nucleotidyltransferase 4A	427	T		+			+
Q6PCP5	Mff	mitochondrial fission factor	60	T		+			+	+
Q6PD26	Pigs	phosphatidylinositol glycan anchor biosynthesis, class S	369	Y					+
Q6PD31	Trak1	trafficking protein, kinesin binding 1	444	S	+				+
Q6PD31	Trak1	trafficking protein, kinesin binding 1	684	T		+				+
Q6PD31	Trak1	trafficking protein, kinesin binding 1	696	S					+
Q6PD31	Trak1	trafficking protein, kinesin binding 1	828	S	+
Q6PD31	Trak1	trafficking protein, kinesin binding 1	832	T	+
Q6PDH0	Phldb1	pleckstrin homology like domain, family B, member 1	363	S	+	+	+		+	+
Q6PDH0	Phldb1	pleckstrin homology like domain, family B, member 1	983	S	+
Q6PDK2	Kmt2d	lysine (K)-specific methyltransferase 2D	2359	S	+	+			+
Q6PDX6	Rnf220	ring finger protein 220	53	S						+
Q6PFD5	Dlgap3	DLG associated protein 3	553	S					+
Q6PFD5	Dlgap3	DLG associated protein 3	555	T	+				+
Q6PFE3	Rad54b	RAD54 homolog B (S. cerevisiae)	477	S							+
Q6PGG2	Gmip	Gem-interacting protein	897	T	+	+			+
Q6PGL7	Washc2	WASH complex subunit 2	496	S	+
Q6PH08	Erc2	ELKS/RAB6-interacting/CAST family member 2	51	S	+	+	+		+
Q6PH08	Erc2	ELKS/RAB6-interacting/CAST family member 2	56	Y	+
Q6PH08	Erc2	ELKS/RAB6-interacting/CAST family member 2	58	T			+
Q6PHZ2	Camk2d	calcium/calmodulin-dependent protein kinase II, delta	306	T	+
Q6PIJ4	Nfrkb	nuclear factor related to kappa B binding protein	1027	S	+				+
Q6PIJ4	Nfrkb	nuclear factor related to kappa B binding protein	1064	S	+	+			+	+
Q6PIJ4	Nfrkb	nuclear factor related to kappa B binding protein	1138	T	+	+	+		+	+	+
Q6PIJ4	Nfrkb	nuclear factor related to kappa B binding protein	1166	T		+
Q6PIJ4	Nfrkb	nuclear factor related to kappa B binding protein	1172	S		+			+	+
Q6PIJ4	Nfrkb	nuclear factor related to kappa B binding protein	1260	T		+			+	+
Q6PIJ4	Nfrkb	nuclear factor related to kappa B binding protein	1270	T	+				+	+
Q6R0H6	Gnas	GNAS complex locus	382	S							+
Q6RHR9	Magi1	membrane associated guanylate kinase, WW and PDZ domain containing 1	1076	S					+
Q6RHR9	Magi1	membrane associated guanylate kinase, WW and PDZ domain containing 1	1090	T					+		+
Q6RHR9	Magi1	membrane associated guanylate kinase, WW and PDZ domain containing 1	1092	T						+
Q6RHR9	Magi1	membrane associated guanylate kinase, WW and PDZ domain containing 1	1093	T		+			+	+
Q6RT24	Cenpe	centromere protein E	1107	T						+
Q6RT24	Cenpe	centromere protein E	1111	S						+
Q6TXD4	Dnmbp	dynamin binding protein	999	S		+				+
Q6Y7W8	Gigyf2	GRB10 interacting GYF protein 2	681	T	+	+			+	+
Q6ZPJ0	Tex2	testis expressed gene 2	169	S					+
Q6ZPJ0	Tex2	testis expressed gene 2	174	S					+
Q6ZPJ0	Tex2	testis expressed gene 2	175	S					+
Q6ZPK0	Phf21a	PHD finger protein 21A	279	T		+	+		+	+	+
Q6ZPK0	Phf21a	PHD finger protein 21A	281	T		+	+				+
Q6ZPK0	Phf21a	PHD finger protein 21A	282	T			+
Q6ZPK0	Phf21a	PHD finger protein 21A	286	S	+	+			+	+	+
Q6ZPY7	Kdm3b	KDM3B lysine (K)-specific demethylase 3B	410	T		+			+	+	+
Q6ZPY7	Kdm3b	KDM3B lysine (K)-specific demethylase 3B	415	S		+	+		+	+	+
Q6ZPY7	Kdm3b	KDM3B lysine (K)-specific demethylase 3B	421	S			+		+
Q6ZPY7	Kdm3b	KDM3B lysine (K)-specific demethylase 3B	426	T	+		+
Q6ZPY7	Kdm3b	KDM3B lysine (K)-specific demethylase 3B	427	T	+		+
Q6ZPY7	Kdm3b	KDM3B lysine (K)-specific demethylase 3B	655	S	+	+				+
Q6ZPY7	Kdm3b	KDM3B lysine (K)-specific demethylase 3B	658	S			+		+	+
Q6ZPY7	Kdm3b	KDM3B lysine (K)-specific demethylase 3B	661	S					+
Q6ZQ03	Fnbp4	formin binding protein 4	669	T	+
Q6ZQ08	Cnot1	CCR4-NOT transcription complex, subunit 1	719	S	+	+
Q6ZQ08	Cnot1	CCR4-NOT transcription complex, subunit 1	1037	T		+	+				+
Q6ZQ08	Cnot1	CCR4-NOT transcription complex, subunit 1	1040	T	+				+		+
Q6ZQ08	Cnot1	CCR4-NOT transcription complex, subunit 1	1041	T	+				+		+
Q6ZQ08	Cnot1	CCR4-NOT transcription complex, subunit 1	1050	T	+	+	+		+	+	+
Q6ZQ08	Cnot1	CCR4-NOT transcription complex, subunit 1	1054	T							+
Q6ZQ58	Larp1	La ribonucleoprotein 1, translational regulator	743	S		+				+
Q6ZQH8	Nup188	nucleoporin 188	1532	T	+				+
Q6ZWR6	Syne1	spectrin repeat containing, nuclear envelope 1	2430	S					+
Q6ZWR6	Syne1	spectrin repeat containing, nuclear envelope 1	2437	S					+
Q6ZWX6	Eif2s1	eukaryotic translation initiation factor 2, subunit 1 alpha	222	T	+	+			+	+
Q6ZWZ2	Ube2r2	ubiquitin-conjugating enzyme E2R 2	186	T	+				+
Q70KF4	Cmya5	cardiomyopathy associated 5	2676	S						+
Q76KF0	Sema6d	sema domain, transmembrane domain (TM), and cytoplasmic domain, (semaphorin) 6D	1011	Y				+	+	+	+
Q76KF0	Sema6d	sema domain, transmembrane domain (TM), and cytoplasmic domain, (semaphorin) 6D	1015	T						+
Q76KF0	Sema6d	sema domain, transmembrane domain (TM), and cytoplasmic domain, (semaphorin) 6D	1018	S	+	+	+		+	+
Q7M6Y2	Sox11	SRY (sex determining region Y)-box 11	7	S						+
Q7M6Y2	Sox11	SRY (sex determining region Y)-box 11	8	S						+
Q7M6Y3	Picalm	phosphatidylinositol binding clathrin assembly protein	356	T		+	+		+	+	+
Q7M6Y3	Picalm	phosphatidylinositol binding clathrin assembly protein	362	S			+
Q7M6Y3	Picalm	phosphatidylinositol binding clathrin assembly protein	370	T	+	+	+	+	+	+	+
Q7M6Y3	Picalm	phosphatidylinositol binding clathrin assembly protein	378	S	+	+
Q7M6Y3	Picalm	phosphatidylinositol binding clathrin assembly protein	379	T		+
Q7M6Y3	Picalm	phosphatidylinositol binding clathrin assembly protein	425	T	+
Q7M6Y3	Picalm	phosphatidylinositol binding clathrin assembly protein	443	S					+
Q7M6Y3	Picalm	phosphatidylinositol binding clathrin assembly protein	453	S					+	+
Q7M6Y3	Picalm	phosphatidylinositol binding clathrin assembly protein	460	T	+	+			+	+
Q7M6Y3	Picalm	phosphatidylinositol binding clathrin assembly protein	472	S			+	+		+	+
Q7M6Y3	Picalm	phosphatidylinositol binding clathrin assembly protein	474	S	+	+		+	+	+	+
Q7M6Y3	Picalm	phosphatidylinositol binding clathrin assembly protein	481	S		+
Q7M6Y3	Picalm	phosphatidylinositol binding clathrin assembly protein	517	T	+
Q7M6Y3	Picalm	phosphatidylinositol binding clathrin assembly protein	537	S	+					+
Q7M6Y3	Picalm	phosphatidylinositol binding clathrin assembly protein	563	S		+
Q7SIG6	Asap2	ArfGAP with SH3 domain, ankyrin repeat and PH domain 2	771	S			+
Q7SIG6	Asap2	ArfGAP with SH3 domain, ankyrin repeat and PH domain 2	776	S				+
Q7SIG6	Asap2	ArfGAP with SH3 domain, ankyrin repeat and PH domain 2	784	T	+
Q7SIG6	Asap2	ArfGAP with SH3 domain, ankyrin repeat and PH domain 2	785	T	+
Q7TMY8	Huwe1	HECT, UBA and WWE domain containing 1	2619	S					+
Q7TMY8	Huwe1	HECT, UBA and WWE domain containing 1	2636	S		+		+	+	+		+
Q7TMY8	Huwe1	HECT, UBA and WWE domain containing 1	3118	T		+
Q7TMY8	Huwe1	HECT, UBA and WWE domain containing 1	3122	S			+
Q7TN29	Smap2	small ArfGAP 2	180	S	+	+	+	+	+	+	+	+
Q7TN29	Smap2	small ArfGAP 2	197	S	+	+	+	+	+	+	+	+
Q7TPB0	Plppr3	phospholipid phosphatase related 3	370	T		+
Q7TPB0	Plppr3	phospholipid phosphatase related 3	379	S	+	+			+	+
Q7TPM1	Prrc2b	proline-rich coiled-coil 2B	1112	S			+				+
Q7TPM1	Prrc2b	proline-rich coiled-coil 2B	1117	S	+	+			+	+
Q7TPM1	Prrc2b	proline-rich coiled-coil 2B	1298	S	+	+	+	+	+	+	+	+
Q7TPM1	Prrc2b	proline-rich coiled-coil 2B	1441	S		+				+
Q7TPS5	C2cd5	C2 calcium-dependent domain containing 5	249	S		+	+		+	+	+
Q7TPS5	C2cd5	C2 calcium-dependent domain containing 5	259	S	+				+
Q7TQD2	Tppp	tubulin polymerization promoting protein	154	T	+	+			+	+	+
Q7TQD2	Tppp	tubulin polymerization promoting protein	158	S		+				+
Q7TQE6	Maco1	macoilin 1	623	S		+				+
Q7TQF7	Amph	amphiphysin	335	T	+	+	+	+	+
Q7TQH0	Atxn2l	ataxin 2-like	419	T	+	+
Q7TQH0	Atxn2l	ataxin 2-like	437	S						+
Q7TQH0	Atxn2l	ataxin 2-like	480	S	+		+
Q7TSC1	Prrc2a	proline-rich coiled-coil 2A	1787	S					+
Q7TSC1	Prrc2a	proline-rich coiled-coil 2A	1795	S	+				+
Q7TSH8	Tmem94	transmembrane protein 94	59	S							+
Q7TSI3	Ppp6r1	protein phosphatase 6, regulatory subunit 1	750	S					+
Q7TSJ2	Map6	microtubule-associated protein 6	37	T	+
Q7TSJ2	Map6	microtubule-associated protein 6	98	S	+		+		+	+	+
Q7TSJ2	Map6	microtubule-associated protein 6	109	T					+
Q7TSJ2	Map6	microtubule-associated protein 6	110	S		+			+
Q7TSJ2	Map6	microtubule-associated protein 6	181	T	+
Q7TSJ2	Map6	microtubule-associated protein 6	182	S	+	+		+	+	+	+	+
Q7TSJ2	Map6	microtubule-associated protein 6	185	S					+	+	+	+
Q7TSJ2	Map6	microtubule-associated protein 6	246	T	+				+
Q7TSJ2	Map6	microtubule-associated protein 6	292	T	+
Q7TSJ2	Map6	microtubule-associated protein 6	338	T	+
Q7TSJ2	Map6	microtubule-associated protein 6	346	T	+
Q7TSJ2	Map6	microtubule-associated protein 6	353	S		+
Q7TSJ2	Map6	microtubule-associated protein 6	424	S					+	+
Q7TSJ2	Map6	microtubule-associated protein 6	425	T	+	+			+	+
Q7TSJ2	Map6	microtubule-associated protein 6	687	S						+	+
Q7TSJ2	Map6	microtubule-associated protein 6	698	S	+	+	+		+	+	+
Q7TSJ2	Map6	microtubule-associated protein 6	705	T	+	+	+		+	+	+
Q7TT18	Atf7ip	activating transcription factor 7 interacting protein	740	S			+			+
Q7TT18	Atf7ip	activating transcription factor 7 interacting protein	1022	S					+	+
Q7TT23	Dnaaf9	dynein axonemal assembly factor 9	1160	Y					+
Q7TT23	Dnaaf9	dynein axonemal assembly factor 9	1169	Y					+
Q80TE4	Sipa1l2	signal-induced proliferation-associated 1 like 2	1079	S	+	+			+	+
Q80TE7	Lrrc7	leucine rich repeat containing 7	539	S		+
Q80TE7	Lrrc7	leucine rich repeat containing 7	1357	T						+	+
Q80TE7	Lrrc7	leucine rich repeat containing 7	1363	S			+			+
Q80TE7	Lrrc7	leucine rich repeat containing 7	1371	S		+
Q80TE7	Lrrc7	leucine rich repeat containing 7	1372	S					+	+
Q80TH2	Erbin	Erbb2 interacting protein	1132	S					+
Q80TL4	Phf24	PHD finger protein 24	329	T						+
Q80TL4	Phf24	PHD finger protein 24	337	S		+
Q80TL4	Phf24	PHD finger protein 24	347	S		+
Q80TM6	R3hdm2	R3H domain containing 2	377	T						+
Q80TM6	R3hdm2	R3H domain containing 2	422	T		+
Q80TN7	Nav3	neuron navigator 3	1210	S	+				+
Q80TR1	Adgrl1	adhesion G protein-coupled receptor L1	525	S	+
Q80TS7	Ddn	dendrin	253	T	+
Q80TZ3	Dnajc6	DnaJ heat shock protein family (Hsp40) member C6	588	T						+
Q80TZ3	Dnajc6	DnaJ heat shock protein family (Hsp40) member C6	590	T						+
Q80TZ3	Dnajc6	DnaJ heat shock protein family (Hsp40) member C6	605	T				+
Q80TZ3	Dnajc6	DnaJ heat shock protein family (Hsp40) member C6	623	S	+	+	+
Q80TZ3	Dnajc6	DnaJ heat shock protein family (Hsp40) member C6	628	S	+		+
Q80TZ9	Rere	arginine glutamic acid dipeptide (RE) repeats	1223	S						+
Q80TZ9	Rere	arginine glutamic acid dipeptide (RE) repeats	1229	T					+
Q80TZ9	Rere	arginine glutamic acid dipeptide (RE) repeats	1230	T					+	+
Q80TZ9	Rere	arginine glutamic acid dipeptide (RE) repeats	1237	Y			+		+	+	+
Q80U23	Snph	syntaphilin	19	T		+
Q80U28	Madd	MAP-kinase activating death domain	699	S					+
Q80U28	Madd	MAP-kinase activating death domain	701	S		+
Q80U28	Madd	MAP-kinase activating death domain	703	T	+
Q80U28	Madd	MAP-kinase activating death domain	704	T	+
Q80U28	Madd	MAP-kinase activating death domain	828	S	+
Q80U40	Rimbp2	RIMS binding protein 2	681	S					+	+
Q80U40	Rimbp2	RIMS binding protein 2	683	T		+	+		+	+	+
Q80U78	Pum1	pumilio RNA-binding family member 1	212	S	+				+	+
Q80U78	Pum1	pumilio RNA-binding family member 1	220	S		+			+
Q80U78	Pum1	pumilio RNA-binding family member 1	227	S						+
Q80U93	Nup214	nucleoporin 214	504	S					+
Q80U93	Nup214	nucleoporin 214	507	S		+			+	+
Q80U93	Nup214	nucleoporin 214	621	T						+
Q80U93	Nup214	nucleoporin 214	627	S						+
Q80U93	Nup214	nucleoporin 214	1056	S							+
Q80U93	Nup214	nucleoporin 214	1089	S						+
Q80U93	Nup214	nucleoporin 214	1091	T	+	+	+		+	+	+
Q80U93	Nup214	nucleoporin 214	1124	T	+	+	+		+	+
Q80U93	Nup214	nucleoporin 214	1156	T		+
Q80U93	Nup214	nucleoporin 214	1314	T						+
Q80U93	Nup214	nucleoporin 214	1336	S			+		+		+
Q80U93	Nup214	nucleoporin 214	1337	S	+	+			+	+	+
Q80U93	Nup214	nucleoporin 214	1526	T		+
Q80U93	Nup214	nucleoporin 214	1529	S	+				+
Q80U93	Nup214	nucleoporin 214	1537	T	+				+
Q80U93	Nup214	nucleoporin 214	1556	T			+		+
Q80U93	Nup214	nucleoporin 214	1557	T	+	+	+		+	+
Q80U93	Nup214	nucleoporin 214	1566	S						+
Q80U93	Nup214	nucleoporin 214	1567	S						+
Q80U93	Nup214	nucleoporin 214	1573	S					+
Q80U93	Nup214	nucleoporin 214	1574	T						+
Q80UG5	Septin9	septin 9	182	T	+				+
Q80UK0	Sestd1	SEC14 and spectrin domains 1	696	S						+
Q80V42	Cpm	carboxypeptidase M	34	S			+				+
Q80VJ2	Sra1	steroid receptor RNA activator 1	54	T		+				+
Q80VP1	Epn1	epsin 1	418	S	+
Q80VP1	Epn1	epsin 1	469	T		+				+
Q80VW7	Akna	AT-hook transcription factor	734	T						+
Q80W93	Hydin	HYDIN, axonemal central pair apparatus protein	1589	S				+
Q80WC1	Ubn2	ubinuclein 2	971	T	+
Q80WC7	Agfg2	ArfGAP with FG repeats 2	186	S					+		+
Q80WC7	Agfg2	ArfGAP with FG repeats 2	188	S					+	+	+
Q80WC7	Agfg2	ArfGAP with FG repeats 2	193	T	+	+			+	+	+
Q80WV3	Chst2	carbohydrate sulfotransferase 2	211	S		+
Q80X50	Ubap2l	ubiquitin-associated protein 2-like	280	T					+
Q80X50	Ubap2l	ubiquitin-associated protein 2-like	282	S		+			+
Q80X50	Ubap2l	ubiquitin-associated protein 2-like	285	S						+
Q80X50	Ubap2l	ubiquitin-associated protein 2-like	286	S					+	+	+
Q80X50	Ubap2l	ubiquitin-associated protein 2-like	297	T	+	+	+		+	+	+
Q80X50	Ubap2l	ubiquitin-associated protein 2-like	345	S	+	+	+
Q80X50	Ubap2l	ubiquitin-associated protein 2-like	376	S					+
Q80X50	Ubap2l	ubiquitin-associated protein 2-like	377	T	+				+
Q80X50	Ubap2l	ubiquitin-associated protein 2-like	445	T	+		+	+
Q80X50	Ubap2l	ubiquitin-associated protein 2-like	464	T	+	+
Q80X50	Ubap2l	ubiquitin-associated protein 2-like	465	S					+	+
Q80X50	Ubap2l	ubiquitin-associated protein 2-like	466	T		+
Q80X50	Ubap2l	ubiquitin-associated protein 2-like	625	S						+
Q80X50	Ubap2l	ubiquitin-associated protein 2-like	643	S		+
Q80X50	Ubap2l	ubiquitin-associated protein 2-like	647	T			+		+	+
Q80X50	Ubap2l	ubiquitin-associated protein 2-like	651	T	+				+
Q80X50	Ubap2l	ubiquitin-associated protein 2-like	872	S		+
Q80X71	Tmem106b	transmembrane protein 106B	186	T	+	+
Q80X80	C2cd2l	C2 calcium-dependent domain containing 2-like	438	T					+	+	+
Q80X80	C2cd2l	C2 calcium-dependent domain containing 2-like	444	T					+	+		+
Q80X80	C2cd2l	C2 calcium-dependent domain containing 2-like	447	T					+	+	+
Q80X80	C2cd2l	C2 calcium-dependent domain containing 2-like	448	T					+	+
Q80XA6	Reps2	RALBP1 associated Eps domain containing protein 2	114	T	+				+
Q80XP9	Wnk3	WNK lysine deficient protein kinase 3	566	T					+
Q80XP9	Wnk3	WNK lysine deficient protein kinase 3	571	T	+		+
Q80YA3	Ddhd1	DDHD domain containing 1	362	S	+
Q80YA9	Cnksr2	connector enhancer of kinase suppressor of Ras 2	325	S					+	+
Q80YA9	Cnksr2	connector enhancer of kinase suppressor of Ras 2	328	S					+
Q80YA9	Cnksr2	connector enhancer of kinase suppressor of Ras 2	329	S	+	+			+	+
Q80YA9	Cnksr2	connector enhancer of kinase suppressor of Ras 2	332	T					+
Q80YA9	Cnksr2	connector enhancer of kinase suppressor of Ras 2	731	S					+
Q80YN3	Bcas1	brain enriched myelin associated protein 1	89	T							+
Q80YR4	Zfp598	zinc finger protein 598	560	S		+				+
Q80YR4	Zfp598	zinc finger protein 598	563	T	+				+	+
Q80YR4	Zfp598	zinc finger protein 598	564	T						+
Q80YR4	Zfp598	zinc finger protein 598	569	S			+
Q80YR4	Zfp598	zinc finger protein 598	628	T	+	+			+	+
Q80Z38	Shank2	SH3 and multiple ankyrin repeat domains 2	404	S	+	+			+	+
Q80Z38	Shank2	SH3 and multiple ankyrin repeat domains 2	409	T		+
Q80Z38	Shank2	SH3 and multiple ankyrin repeat domains 2	482	S					+
Q80Z38	Shank2	SH3 and multiple ankyrin repeat domains 2	485	T					+
Q80Z38	Shank2	SH3 and multiple ankyrin repeat domains 2	686	T	+	+	+
Q80Z38	Shank2	SH3 and multiple ankyrin repeat domains 2	884	S			+
Q80Z38	Shank2	SH3 and multiple ankyrin repeat domains 2	890	T	+	+			+	+	+
Q80Z38	Shank2	SH3 and multiple ankyrin repeat domains 2	980	T	+	+	+		+	+	+	+
Q80Z38	Shank2	SH3 and multiple ankyrin repeat domains 2	987	S				+	+		+
Q80Z38	Shank2	SH3 and multiple ankyrin repeat domains 2	1286	S	+		+		+			+
Q80Z38	Shank2	SH3 and multiple ankyrin repeat domains 2	1291	S		+		+	+	+	+
Q80Z38	Shank2	SH3 and multiple ankyrin repeat domains 2	1292	T	+	+			+	+
Q80Z38	Shank2	SH3 and multiple ankyrin repeat domains 2	1296	T						+
Q80Z38	Shank2	SH3 and multiple ankyrin repeat domains 2	1356	T	+	+
Q80Z38	Shank2	SH3 and multiple ankyrin repeat domains 2	1369	S			+	+
Q80ZA4	Pkhd1l1	polycystic kidney and hepatic disease 1-like 1	1251	T						+
Q80ZD3	Slc26a11	solute carrier family 26, member 11	317	Y					+
Q810J8	Zfyve1	zinc finger, FYVE domain containing 1	688	T		+
Q810J8	Zfyve1	zinc finger, FYVE domain containing 1	694	T	+	+			+	+
Q810U4	Nrcam	neuronal cell adhesion molecule	90	T		+
Q810U4	Nrcam	neuronal cell adhesion molecule	503	T		+
Q811D0	Dlg1	discs large MAGUK scaffold protein 1	86	S		+
Q811L6	Mast4	microtubule associated serine/threonine kinase family member 4	2163	S	+				+	+
Q811L6	Mast4	microtubule associated serine/threonine kinase family member 4	2165	S		+			+	+
Q811P8	Arhgap32	Rho GTPase activating protein 32	920	S	+	+			+	+	+
Q811P8	Arhgap32	Rho GTPase activating protein 32	925	T			+		+
Q811P8	Arhgap32	Rho GTPase activating protein 32	927	S						+
Q811P8	Arhgap32	Rho GTPase activating protein 32	1007	S					+
Q811P8	Arhgap32	Rho GTPase activating protein 32	1027	S	+		+		+	+	+
Q812B2	Gphb5	glycoprotein hormone beta 5	109	Y	+
Q8BFU3	Rnf214	ring finger protein 214	485	S			+
Q8BFW7	Lpp	LIM domain containing preferred translocation partner in lipoma	11	S	+	+			+	+
Q8BFW7	Lpp	LIM domain containing preferred translocation partner in lipoma	195	T		+	+
Q8BG95	Ppp1r12b	protein phosphatase 1, regulatory subunit 12B	537	S					+
Q8BG95	Ppp1r12b	protein phosphatase 1, regulatory subunit 12B	539	T		+
Q8BG95	Ppp1r12b	protein phosphatase 1, regulatory subunit 12B	542	T	+				+		+
Q8BHL3	Tbc1d10b	TBC1 domain family, member 10b	43	T					+	+	+	+
Q8BHL3	Tbc1d10b	TBC1 domain family, member 10b	44	T						+	+
Q8BHL3	Tbc1d10b	TBC1 domain family, member 10b	46	T						+	+
Q8BHL3	Tbc1d10b	TBC1 domain family, member 10b	47	S							+
Q8BHL3	Tbc1d10b	TBC1 domain family, member 10b	150	T		+	+	+
Q8BHL3	Tbc1d10b	TBC1 domain family, member 10b	162	T						+	+
Q8BHR8	Cstpp1	centriolar satellite-associated tubulin polyglutamylase complex regulator 1	171	T	+
Q8BHR8	Cstpp1	centriolar satellite-associated tubulin polyglutamylase complex regulator 1	176	T		+			+
Q8BHR8	Cstpp1	centriolar satellite-associated tubulin polyglutamylase complex regulator 1	289	S	+				+
Q8BIH0	Sap130	Sin3A associated protein	274	S					+	+
Q8BIH0	Sap130	Sin3A associated protein	293	T					+		+
Q8BIH0	Sap130	Sin3A associated protein	295	S					+
Q8BIH0	Sap130	Sin3A associated protein	320	T	+	+	+		+	+	+
Q8BIH0	Sap130	Sin3A associated protein	816	T		+
Q8BJ05	Zc3h14	zinc finger CCCH type containing 14	251	S					+
Q8BJ05	Zc3h14	zinc finger CCCH type containing 14	255	S	+				+
Q8BJ42	Dlgap2	DLG associated protein 2	355	S	+	+			+	+
Q8BJ42	Dlgap2	DLG associated protein 2	584	S	+		+		+	+
Q8BJ42	Dlgap2	DLG associated protein 2	594	T	+	+
Q8BJ42	Dlgap2	DLG associated protein 2	595	S	+
Q8BJ42	Dlgap2	DLG associated protein 2	631	S						+
Q8BJ42	Dlgap2	DLG associated protein 2	633	T	+	+			+	+
Q8BJ42	Dlgap2	DLG associated protein 2	637	S			+
Q8BJH1	Zc2hc1a	zinc finger, C2HC-type containing 1A	184	S		+
Q8BJH1	Zc2hc1a	zinc finger, C2HC-type containing 1A	194	T		+				+
Q8BJM5	Slc30a6	solute carrier family 30 (zinc transporter), member 6	371	T						+
Q8BJM5	Slc30a6	solute carrier family 30 (zinc transporter), member 6	374	T	+		+		+	+	+
Q8BJS4	Sun2	Sad1 and UNC84 domain containing 2	648	S					+
Q8BJS4	Sun2	Sad1 and UNC84 domain containing 2	652	T	+
Q8BJW7	Eme1	essential meiotic structure-specific endonuclease 1	351	T						+
Q8BKI2	Tnrc6b	trinucleotide repeat containing 6b	90	S		+
Q8BKI2	Tnrc6b	trinucleotide repeat containing 6b	94	S		+
Q8BKI2	Tnrc6b	trinucleotide repeat containing 6b	304	S	+	+
Q8BKI2	Tnrc6b	trinucleotide repeat containing 6b	1473	S	+	+		+	+
Q8BKI2	Tnrc6b	trinucleotide repeat containing 6b	1516	S			+
Q8BKX1	Baiap2	brain-specific angiogenesis inhibitor 1-associated protein 2	500	S			+				+
Q8BL65	Ablim2	actin-binding LIM protein 2	285	S						+
Q8BL65	Ablim2	actin-binding LIM protein 2	290	S					+
Q8BL65	Ablim2	actin-binding LIM protein 2	363	T					+
Q8BL65	Ablim2	actin-binding LIM protein 2	365	S						+
Q8BL65	Ablim2	actin-binding LIM protein 2	378	T						+
Q8BL65	Ablim2	actin-binding LIM protein 2	381	S					+
Q8BL65	Ablim2	actin-binding LIM protein 2	412	S	+					+
Q8BLF1	Nceh1	neutral cholesterol ester hydrolase 1	260	Y	+		+		+	+	+
Q8BLY3	Lrfn3	leucine rich repeat and fibronectin type III domain containing 3	120	T						+
Q8BMB0	Emsy	EMSY, BRCA2-interacting transcriptional repressor	200	S	+	+			+	+
Q8BMB0	Emsy	EMSY, BRCA2-interacting transcriptional repressor	228	T							+
Q8BMB0	Emsy	EMSY, BRCA2-interacting transcriptional repressor	246	T	+		+	+	+		+
Q8BMB0	Emsy	EMSY, BRCA2-interacting transcriptional repressor	247	T			+				+
Q8BMB0	Emsy	EMSY, BRCA2-interacting transcriptional repressor	498	T	+	+	+			+
Q8BMB0	Emsy	EMSY, BRCA2-interacting transcriptional repressor	499	T					+
Q8BMB0	Emsy	EMSY, BRCA2-interacting transcriptional repressor	505	T						+
Q8BMB0	Emsy	EMSY, BRCA2-interacting transcriptional repressor	520	S	+	+	+
Q8BMB0	Emsy	EMSY, BRCA2-interacting transcriptional repressor	521	S					+	+	+
Q8BMB0	Emsy	EMSY, BRCA2-interacting transcriptional repressor	1039	S		+			+	+
Q8BMB0	Emsy	EMSY, BRCA2-interacting transcriptional repressor	1047	T	+				+
Q8BMC3	Shc2	SHC (Src homology 2 domain containing) transforming protein 2	338	T	+		+	+	+	+	+	+
Q8BMZ5	Tsen34	tRNA splicing endonuclease subunit 34	187	S						+
Q8BMZ5	Tsen34	tRNA splicing endonuclease subunit 34	195	T						+
Q8BNA6	Fat3	FAT atypical cadherin 3	4090	T	+				+	+
Q8BPN8	Dmxl2	Dmx-like 2	2204	S						+
Q8BRM2	Gorab	golgin, RAB6-interacting	82	S	+
Q8BRT1	Clasp2	CLIP associating protein 2	346	S		+
Q8BRT1	Clasp2	CLIP associating protein 2	352	T	+				+
Q8BRT1	Clasp2	CLIP associating protein 2	475	T	+	+			+	+	+
Q8BRT1	Clasp2	CLIP associating protein 2	476	T					+	+
Q8BRV5	2900026A02Rik	RIKEN cDNA 2900026A02 gene	278	T		+				+
Q8BSN9	Fastkd3	FAST kinase domains 3	322	Y								+
Q8BSS9	Ppfia2	protein tyrosine phosphatase, receptor type, f polypeptide (PTPRF), interacting protein (liprin), alpha 2	547	T		+				+
Q8BSS9	Ppfia2	protein tyrosine phosphatase, receptor type, f polypeptide (PTPRF), interacting protein (liprin), alpha 2	552	S	+				+	+
Q8BT14	Cnot4	CCR4-NOT transcription complex, subunit 4	316	S	+	+			+	+
Q8BT14	Cnot4	CCR4-NOT transcription complex, subunit 4	324	S			+		+	+	+
Q8BT14	Cnot4	CCR4-NOT transcription complex, subunit 4	331	T	+	+		+	+	+
Q8BT14	Cnot4	CCR4-NOT transcription complex, subunit 4	550	S						+	+
Q8BT14	Cnot4	CCR4-NOT transcription complex, subunit 4	573	T							+
Q8BTF8	Ralyl	RALY RNA binding protein-like	11	T						+
Q8BTI8	Srrm2	serine/arginine repetitive matrix 2	111	T		+				+
Q8BTI8	Srrm2	serine/arginine repetitive matrix 2	2188	S	+
Q8BTI8	Srrm2	serine/arginine repetitive matrix 2	2205	S					+
Q8BU11	Tox4	TOX high mobility group box family member 4	405	T		+	+		+	+	+
Q8BU25	Pamr1	peptidase domain containing associated with muscle regeneration 1	267	T	+				+
Q8BUM6	Fam163b	family with sequence similarity 163, member B	67	T	+	+			+
Q8BUV3	Gphn	gephyrin	222	S	+	+			+	+
Q8BUV3	Gphn	gephyrin	226	S	+	+			+
Q8BUV3	Gphn	gephyrin	227	T	+	+			+	+
Q8BUV3	Gphn	gephyrin	236	T					+	+
Q8BUV3	Gphn	gephyrin	260	T	+	+			+	+
Q8BUV3	Gphn	gephyrin	264	S						+
Q8BW22	Ss18l1	SS18, nBAF chromatin remodeling complex subunit like 1	44	T	+	+			+	+
Q8BW96	Camk1d	calcium/calmodulin-dependent protein kinase ID	351	S					+	+
Q8BW96	Camk1d	calcium/calmodulin-dependent protein kinase ID	352	T	+	+			+
Q8BWS5	Gprin3	GPRIN family member 3	414	S		+
Q8BWW4	Larp4	La ribonucleoprotein 4	569	T	+		+		+
Q8BWW4	Larp4	La ribonucleoprotein 4	578	S	+
Q8BXJ8	Zfp385b	zinc finger protein 385B	77	S	+	+	+
Q8BXL9	Iffo1	intermediate filament family orphan 1	162	S					+		+
Q8BXL9	Iffo1	intermediate filament family orphan 1	169	S					+
Q8BXL9	Iffo1	intermediate filament family orphan 1	170	S	+
Q8BXL9	Iffo1	intermediate filament family orphan 1	175	T					+
Q8BXR9	Osbpl6	oxysterol binding protein-like 6	203	S	+	+	+		+	+	+
Q8BXR9	Osbpl6	oxysterol binding protein-like 6	207	S				+			+
Q8BXR9	Osbpl6	oxysterol binding protein-like 6	208	S					+	+		+
Q8BXR9	Osbpl6	oxysterol binding protein-like 6	354	T					+
Q8BXX9	Ccdc169	coiled-coil domain containing 169	158	S						+
Q8BYI9	Tnr	tenascin R	580	T	+
Q8BYK6	Ythdf3	YTH N6-methyladenosine RNA binding protein 3	167	T	+	+			+
Q8BYK6	Ythdf3	YTH N6-methyladenosine RNA binding protein 3	205	T	+	+	+		+	+	+
Q8BZ60	Ston2	stonin 2	686	T					+
Q8BZB3	Tmem266	transmembrane protein 266	378	S	+				+
Q8BZB3	Tmem266	transmembrane protein 266	381	S					+
Q8BZB3	Tmem266	transmembrane protein 266	400	T					+
Q8BZH4	Pogz	pogo transposable element with ZNF domain	289	S			+
Q8BZH4	Pogz	pogo transposable element with ZNF domain	292	S	+
Q8BZH4	Pogz	pogo transposable element with ZNF domain	297	S					+
Q8BZH4	Pogz	pogo transposable element with ZNF domain	310	T		+				+
Q8BZH4	Pogz	pogo transposable element with ZNF domain	358	T	+	+			+	+
Q8BZH4	Pogz	pogo transposable element with ZNF domain	360	S			+
Q8BZH4	Pogz	pogo transposable element with ZNF domain	426	T	+	+	+		+	+	+
Q8BZH4	Pogz	pogo transposable element with ZNF domain	430	T					+
Q8BZH4	Pogz	pogo transposable element with ZNF domain	431	S					+
Q8BZH4	Pogz	pogo transposable element with ZNF domain	696	T	+
Q8BZH4	Pogz	pogo transposable element with ZNF domain	700	S					+
Q8BZH4	Pogz	pogo transposable element with ZNF domain	716	T		+			+	+
Q8BZN6	Dock10	dedicator of cytokinesis 10	2166	T						+
Q8C0C0	Zhx2	zinc fingers and homeoboxes 2	150	T	+
Q8C0I4	Epc2	enhancer of polycomb homolog 2	751	T		+				+
Q8C0J6	Sowahc	sosondowah ankyrin repeat domain family member C	133	S		+
Q8C0Q2	Zhx3	zinc fingers and homeoboxes 3	476	T	+
Q8C0Q2	Zhx3	zinc fingers and homeoboxes 3	581	T	+	+	+		+	+	+
Q8C0T5	Sipa1l1	signal-induced proliferation-associated 1 like 1	114	S	+
Q8C0T5	Sipa1l1	signal-induced proliferation-associated 1 like 1	1114	S		+				+
Q8C0T5	Sipa1l1	signal-induced proliferation-associated 1 like 1	1127	S	+		+
Q8C0T5	Sipa1l1	signal-induced proliferation-associated 1 like 1	1391	S		+	+			+
Q8C0T5	Sipa1l1	signal-induced proliferation-associated 1 like 1	1402	T					+
Q8C0T5	Sipa1l1	signal-induced proliferation-associated 1 like 1	1403	S					+	+
Q8C0T5	Sipa1l1	signal-induced proliferation-associated 1 like 1	1404	T					+
Q8C0T5	Sipa1l1	signal-induced proliferation-associated 1 like 1	1438	S	+
Q8C120	Sh3rf3	SH3 domain containing ring finger 3	600	T			+
Q8C180	Frs2	fibroblast growth factor receptor substrate 2	326	T		+			+	+
Q8C180	Frs2	fibroblast growth factor receptor substrate 2	327	S	+
Q8C2Q3	Rbm14	RNA binding motif protein 14	242	S			+		+	+
Q8C2Q3	Rbm14	RNA binding motif protein 14	244	S	+	+			+	+
Q8C2Q3	Rbm14	RNA binding motif protein 14	254	S		+				+
Q8C2Q3	Rbm14	RNA binding motif protein 14	256	S	+				+
Q8C2Q3	Rbm14	RNA binding motif protein 14	278	S					+	+
Q8C2Q3	Rbm14	RNA binding motif protein 14	280	S	+	+			+	+
Q8C2Q3	Rbm14	RNA binding motif protein 14	521	S	+
Q8C5L3	Cnot2	CCR4-NOT transcription complex, subunit 2	99	S					+	+	+	+
Q8C5L3	Cnot2	CCR4-NOT transcription complex, subunit 2	101	S					+	+	+
Q8C5L3	Cnot2	CCR4-NOT transcription complex, subunit 2	108	S			+
Q8C5L3	Cnot2	CCR4-NOT transcription complex, subunit 2	111	T					+		+
Q8C5L3	Cnot2	CCR4-NOT transcription complex, subunit 2	113	T						+
Q8C5L3	Cnot2	CCR4-NOT transcription complex, subunit 2	114	T	+		+		+	+	+
Q8C5L3	Cnot2	CCR4-NOT transcription complex, subunit 2	118	T					+
Q8C5W4	Morc2b	microrchidia 2B	973	S						+
Q8C729	Hycc2	hyccin PI4KA lipid kinase complex subunit 2	430	S		+				+
Q8C729	Hycc2	hyccin PI4KA lipid kinase complex subunit 2	440	T	+	+			+	+
Q8C8R3	Ank2	ankyrin 2, brain	817	T	+	+	+		+	+	+
Q8C8R3	Ank2	ankyrin 2, brain	2292	S	+				+
Q8C8R3	Ank2	ankyrin 2, brain	2931	T	+				+
Q8C8R3	Ank2	ankyrin 2, brain	3184	T	+
Q8C8R3	Ank2	ankyrin 2, brain	3185	T					+	+
Q8C8T7	Elfn1	leucine rich repeat and fibronectin type III, extracellular 1	587	S		+				+
[truncated: 907 more rows]
