# Supplementary material for: Comprehensive Evaluation of Cleavable Bioorthogonal Probes for Site-Specific O-GlcNAc Proteomics
Source: Mol Cell Proteomics. 2025 Aug 28;24(10):101064. doi: 10.1016/j.mcpro.2025.101064 (PMC12506516; doi:10.1016/j.mcpro.2025.101064)
Supplement: Supplemental Data S4 [file mmc4.xlsx]

## Sheet: N-GlcNAc
Accession	Gene	Protein name	Position	Amino acid	Reagent	Search
Q6NXI6	Rprd2	regulation of nuclear pre-mRNA domain containing 2	610	N	DADPS	PD
Q6NZM9	Hdac4	histone deacetylase 4	303	N	DADPS	PD
Q91ZZ3	Sncb	synuclein, beta	75	N	DADPS	PD
Q3TLH4	Prrc2c	proline-rich coiled-coil 2C	2467	N	DADPS	PD
Q91ZX7	Lrp1	low density lipoprotein receptor-related protein 1	3954	N	DADPS	PD
P50429	Arsb	arylsulfatase B	189	N	DADPS	PD
Q61207	Psap	prosaposin	214	N	DADPS	PD
Q61207	Psap	prosaposin	459	N	DADPS	PD
P43406	Itgav	integrin alpha V	615	N	DADPS	PD
Q9WVQ1	Magi2	membrane associated guanylate kinase, WW and PDZ domain containing 2	699	N	DADPS	PD
Q91V14	Slc12a5	solute carrier family 12, member 5	314	N	DADPS	PD
Q8R366	Igsf8	immunoglobulin superfamily, member 8	325	N	DADPS	PD
Q810U3	Nfasc	neurofascin	866	N	DADPS	PD
P12960	Cntn1	contactin 1	935	N	DADPS	PD
P12960	Cntn1	contactin 1	494	N	DADPS	PD
P55066	Ncan	neurocan	121	N	DADPS	PD
Q80X50	Ubap2l	ubiquitin-associated protein 2-like	342	N	DADPS	PD
Q80T41	Gabbr2	gamma-aminobutyric acid type B receptor subunit 2	860	N	DADPS	PD
Q6ZQ08	Cnot1	CCR4-NOT transcription complex, subunit 1	1036	N	DADPS	PD
Q80TM6	R3hdm2	R3H domain containing 2	419	N	DADPS	PD
Q62504	Spen	spen family transcription repressor	2784	N	DADPS	PD
Q5SVL6	Rap1gap2	RAP1 GTPase activating protein 2	503	N	DADPS	PD
O35114	Scarb2	scavenger receptor class B, member 2	122	N	DADPS	PD
O54991	Cntnap1	contactin associated protein-like 1	519	N	DADPS	PD
O54991	Cntnap1	contactin associated protein-like 1	764	N	DADPS	PD
O54991	Cntnap1	contactin associated protein-like 1	949	N	DADPS	PD
Q921I1	Trf	transferrin	513	N	DADPS	PD
Q6NSW3	Sphkap	SPHK1 interactor, AKAP domain containing	1251	N	DADPS	PD
P18242	Ctsd	cathepsin D	261	N	DADPS	PD
O55042	Snca	synuclein, alpha	65	N	DADPS	PD
P06797	Ctsl	cathepsin L	221	N	DADPS	PD
P70302	Stim1	stromal interaction molecule 1	171	N	DADPS	PD
P97445	Cacna1a	calcium channel, voltage-dependent, P/Q type, alpha 1A subunit	990	N	DADPS	PD
P63137	Gabrb2	gamma-aminobutyric acid type A receptor subunit beta 2	104	N	DADPS	PD
Q9JKR6	Hyou1	hypoxia up-regulated 1	830	N	DADPS	PD
Q9JKR6	Hyou1	hypoxia up-regulated 1	155	N	DADPS	PD
Q61735	Cd47	CD47 antigen (Rh-related antigen, integrin-associated signal transducer)	109	N	DADPS	PD
P02468	Lamc1	laminin, gamma 1	1105	N	DADPS	PD
P02468	Lamc1	laminin, gamma 1	1221	N	DADPS	PD
Q61361	Bcan	brevican	129	N	DADPS	PD
P08113	Hsp90b1	heat shock protein 90, beta (Grp94), member 1	62	N	DADPS	PD
Q9CPW0	Cntnap2	contactin associated protein-like 2	436	N	DADPS	PD
P35436	Grin2a	glutamate receptor, ionotropic, NMDA2A (epsilon 1)	687	N	DADPS	PD
O89017	Lgmn	legumain	93	N	DADPS	PD
Q05186	Rcn1	reticulocalbin 1	47	N	DADPS	PD
O55026	Entpd2	ectonucleoside triphosphate diphosphohydrolase 2	129	N	DADPS	PD
Q7TQF7	Amph	amphiphysin	327	N	DADPS	PD
P97797	Sirpa	signal-regulatory protein alpha	271	N	DADPS	PD
P97797	Sirpa	signal-regulatory protein alpha	205	N	DADPS	PD
P97797	Sirpa	signal-regulatory protein alpha	246	N	DADPS	PD
Q01097	Grin2b	glutamate receptor, ionotropic, NMDA2B (epsilon 2)	348	N	DADPS	PD
Q01097	Grin2b	glutamate receptor, ionotropic, NMDA2B (epsilon 2)	688	N	DADPS	PD
P63080	Gabrb3	GABRB3, gamma-aminobutyric acid type A receptor subunit beta 3	105	N	DADPS	PD
P24668	M6pr	mannose-6-phosphate receptor, cation dependent	58	N	DADPS	PD
Q9CS84	Nrxn1	neurexin I	190	N	DADPS	PD
Q80VP1	Epn1	epsin 1	477	N	DADPS	PD
Q8C172	Cers6	ceramide synthase 6	18	N	DADPS	PD
Q9DB72	Btbd17	BTB domain containing 17	307	N	DADPS	PD
P70407	Cdh9	cadherin 9	533	N	DADPS	PD
Q9Z0F7	Sncg	synuclein, gamma	47	N	DADPS	PD
Q7TQF7	Amph	amphiphysin	333	N	DADPS	PD
Q8K2I4	Manba	mannosidase, beta A, lysosomal	89	N	DADPS	PD
Q99K90	Tab2	TGF-beta activated kinase 1/MAP3K7 binding protein 2	175	N	DADPS	PD
Q6PD26	Pigs	phosphatidylinositol glycan anchor biosynthesis, class S	370	N	DADPS	PD
P47941	Crkl	v-crk avian sarcoma virus CT10 oncogene homolog-like	228	N	DADPS	PD
Q8CHY6	Gatad2a	GATA zinc finger domain containing 2A	320	N	DADPS	PD
Q7M6Y3	Picalm	phosphatidylinositol binding clathrin assembly protein	550	N	DADPS	PD
Q9D415	Dlgap1	DLG associated protein 1	623	N	DADPS	PD
P97300	Nptn	neuroplastin	228	N	DADPS	PD
Q9WTS5	Tenm2	teneurin transmembrane protein 2	915	N	DADPS	PD
Q8CFE4	Scyl2	SCY1-like 2 (S. cerevisiae)	726	N	DADPS	PD
Q60698	Ski	ski sarcoma viral oncogene homolog (avian)	428	N	DADPS	PD
Q8R4X3	Rbm12	RNA binding motif protein 12	125	N	DADPS	PD
O88531	Ppt1	palmitoyl-protein thioesterase 1	197	N	DADPS	PD
P70699	Gaa	glucosidase, alpha, acid	140	N	DADPS	PD
P70699	Gaa	glucosidase, alpha, acid	470	N	DADPS	PD
A2AQ25	Etl4	enhancer trap locus 4	1826	N	DADPS	PD
Q8VIJ6	Sfpq	splicing factor proline/glutamine rich (polypyrimidine tract binding protein associated)	637	N	DADPS	PD
P01831	Thy1	thymus cell antigen 1, theta	94	N	DADPS	PD
P01831	Thy1	thymus cell antigen 1, theta	42	N	DADPS	PD
P01831	Thy1	thymus cell antigen 1, theta	47	N	DADPS	PD
Q91VX2	Ubap2	ubiquitin-associated protein 2	486	N	DADPS	PD
P62812	Gabra1	gamma-aminobutyric acid type A receptor subunit alpha 1	137	N	DADPS	PD
Q8C0T5	Sipa1l1	signal-induced proliferation-associated 1 like 1	1390	N	DADPS	PD
P17439	Gba1	glucosylceramidase beta 1	78	N	DADPS	PD
P17439	Gba1	glucosylceramidase beta 1	289	N	DADPS	PD
P55288	Cdh11	cadherin 11	540	N	DADPS	PD
Q01098	Grin2c	glutamate receptor, ionotropic, NMDA2C (epsilon 3)	685	N	DADPS	PD
P10605	Ctsb	cathepsin B	192	N	DADPS	PD
Q8VDQ8	Sirt2	sirtuin 2	362	N	DADPS	PD
Q6PIJ4	Nfrkb	nuclear factor related to kappa B binding protein	1217	N	DADPS	PD
Q8BGN3	Enpp6	ectonucleotide pyrophosphatase/phosphodiesterase 6	118	N	DADPS	PD
O88704	Hcn1	hyperpolarization activated cyclic nucleotide gated potassium channel 1	637	N	DADPS	PD
Q02395	Mtf2	metal response element binding transcription factor 2	29	N	DADPS	PD
Q9QYX7	Pclo	piccolo (presynaptic cytomatrix protein)	3911	N	DADPS	PD
Q9QZ04	Magel2	MAGE family member L2	820	N	DADPS	PD
P20917	Mag	myelin-associated glycoprotein	99	N	DADPS	PD
Q8BWW4	Larp4	La ribonucleoprotein 4	571	N	DADPS	PD
P35438	Grin1	glutamate receptor, ionotropic, NMDA1 (zeta 1)	440	N	DADPS	PD
P35438	Grin1	glutamate receptor, ionotropic, NMDA1 (zeta 1)	771	N	DADPS	PD
P35438	Grin1	glutamate receptor, ionotropic, NMDA1 (zeta 1)	300	N	DADPS	PD
Q6DFV5	Helz	helicase with zinc finger domain	1667	N	DADPS	PD
Q6NXK7	Dpp10	dipeptidylpeptidase 10	258	N	DADPS	PD
P14231	Atp1b2	ATPase, Na+/K+ transporting, beta 2 polypeptide	118	N	DADPS	PD
P14231	Atp1b2	ATPase, Na+/K+ transporting, beta 2 polypeptide	238	N	DADPS	PD
P14231	Atp1b2	ATPase, Na+/K+ transporting, beta 2 polypeptide	220	N	DADPS	PD
Q9D7N9	Apmap	adipocyte plasma membrane associated protein	159	N	DADPS	PD
Q80ZF8	Adgrb3	adhesion G protein-coupled receptor B3	1386	N	DADPS	PD
P42128	Foxk1	forkhead box K1	667	N	DADPS	PD
Q3UHH1	Zswim8	zinc finger SWIM-type containing 8	1070	N	DADPS	PD
Q8HW98	Iglon5	IgLON family member 5	67	N	DADPS	PD
Q8CAF4	Nhsl1	NHS like 1	749	N	DADPS	PD
Q9DBR7	Ppp1r12a	protein phosphatase 1, regulatory subunit 12A	640	N	DADPS	PD
Q7TT18	Atf7ip	activating transcription factor 7 interacting protein	738	N	DADPS	PD
Q62261	Sptbn1	spectrin beta, non-erythrocytic 1	2295	N	DADPS	PD
Q8VBZ3	Clptm1	cleft lip and palate associated transmembrane protein 1	295	N	DADPS	PD
Q00493	Cpe	carboxypeptidase E	139	N	DADPS	PD
Q00493	Cpe	carboxypeptidase E	386	N	DADPS	PD
Q63912	Omg	oligodendrocyte myelin glycoprotein	103	N	DADPS	PD
Q63912	Omg	oligodendrocyte myelin glycoprotein	152	N	DADPS	PD
P46935	Nedd4	neural precursor cell expressed, developmentally down-regulated 4	367	N	DADPS	PD
Q8BHR8	Cstpp1	centriolar satellite-associated tubulin polyglutamylase complex regulator 1	283	N	DADPS	PD
Q9QYX7	Pclo	piccolo (presynaptic cytomatrix protein)	2705	N	DADPS	PD
O54901	Cd200	CD200 molecule	181	N	DADPS	PD
Q8BUM6	Fam163b	family with sequence similarity 163, member B	63	N	DADPS	PD
Q61220	Nell2	NEL-like 2	499	N	Dde	PD
Q6NXI6	Rprd2	regulation of nuclear pre-mRNA domain containing 2	568	N	Dde	PD
P97789	Xrn1	5'-3' exoribonuclease 1	1343	N	Dde	PD
P08113	Hsp90b1	heat shock protein 90, beta (Grp94), member 1	228	N	Dde	PD
P97797	Sirpa	signal-regulatory protein alpha	271	N	Dde	PD
O88704	Hcn1	hyperpolarization activated cyclic nucleotide gated potassium channel 1	629	N	Dde	PD
Q9QYX7	Pclo	piccolo (presynaptic cytomatrix protein)	2705	N	Dde	PD
P70302	Stim1	stromal interaction molecule 1	171	N	Dde	PD
Q9Z0F7	Sncg	synuclein, gamma	64	N	Dde	PD
Q9DBR7	Ppp1r12a	protein phosphatase 1, regulatory subunit 12A	640	N	Dde	PD
Q61361	Bcan	brevican	129	N	Dde	PD
Q7TQF7	Amph	amphiphysin	333	N	Dde	PD
Q9QYX7	Pclo	piccolo (presynaptic cytomatrix protein)	2927	N	Dde	PD
Q61735	Cd47	CD47 antigen (Rh-related antigen, integrin-associated signal transducer)	109	N	Dde	PD
Q9JKR6	Hyou1	hypoxia up-regulated 1	827	N	Dde	PD
Q8CG79	Trp53bp2	transformation related protein 53 binding protein 2	324	N	Dde	PD
Q63912	Omg	oligodendrocyte myelin glycoprotein	103	N	Dde	PD
Q3TLH4	Prrc2c	proline-rich coiled-coil 2C	2172	N	Dde	PD
Q91WJ0	Frs3	fibroblast growth factor receptor substrate 3	435	N	Dde	PD
Q9DB72	Btbd17	BTB domain containing 17	307	N	Dde	PD
Q8CFE4	Scyl2	SCY1-like 2 (S. cerevisiae)	726	N	Dde	PD
Q8C0T5	Sipa1l1	signal-induced proliferation-associated 1 like 1	1390	N	Dde	PD
P06797	Ctsl	cathepsin L	221	N	Dde	PD
Q3TCN2	Plbd2	phospholipase B domain containing 2	517	N	Dde	PD
P35438	Grin1	glutamate receptor, ionotropic, NMDA1 (zeta 1)	203	N	Dde	PD
P63080	Gabrb3	GABRB3, gamma-aminobutyric acid type A receptor subunit beta 3	105	N	Dde	PD
P97797	Sirpa	signal-regulatory protein alpha	246	N	Dde	PD
P50429	Arsb	arylsulfatase B	189	N	Dde	PD
P97797	Sirpa	signal-regulatory protein alpha	205	N	Dde	PD
P42232	Stat5b	signal transducer and activator of transcription 5B	289	N	Dde	PD
Q61207	Psap	prosaposin	459	N	Dde	PD
Q91V14	Slc12a5	solute carrier family 12, member 5	314	N	Dde	PD
Q924H7	Wac	WW domain containing adaptor with coiled-coil	387	N	Dde	PD
Q6ZQ08	Cnot1	CCR4-NOT transcription complex, subunit 1	1036	N	Dde	PD
P12960	Cntn1	contactin 1	935	N	Dde	PD
Q91VX2	Ubap2	ubiquitin-associated protein 2	397	N	Dde	PD
P01831	Thy1	thymus cell antigen 1, theta	94	N	Dde	PD
Q8VIJ6	Sfpq	splicing factor proline/glutamine rich (polypyrimidine tract binding protein associated)	637	N	Dde	PD
Q9D415	Dlgap1	DLG associated protein 1	623	N	Dde	PD
Q9Z1P7	Kank3	KN motif and ankyrin repeat domains 3	558	N	Dde	PD
Q9QYX7	Pclo	piccolo (presynaptic cytomatrix protein)	3911	N	Dde	PD
Q63912	Omg	oligodendrocyte myelin glycoprotein	152	N	Dde	PD
Q00493	Cpe	carboxypeptidase E	139	N	Dde	PD
Q3UH68	Limch1	LIM and calponin homology domains 1	947	N	Dde	PD
P11627	L1cam	L1 cell adhesion molecule	478	N	Dde	PD
Q9D7N9	Apmap	adipocyte plasma membrane associated protein	159	N	Dde	PD
P14231	Atp1b2	ATPase, Na+/K+ transporting, beta 2 polypeptide	238	N	Dde	PD
P14231	Atp1b2	ATPase, Na+/K+ transporting, beta 2 polypeptide	118	N	Dde	PD
Q6NZA9	Taf9b	TATA-box binding protein associated factor 9B	216	N	Dde	PD
O08532	Cacna2d1	calcium channel, voltage-dependent, alpha2/delta subunit 1	824	N	Dde	PD
P20917	Mag	myelin-associated glycoprotein	99	N	Dde	PD
P17439	Gba1	glucosylceramidase beta 1	78	N	Dde	PD
Q8C263	Ska3	spindle and kinetochore associated complex subunit 3	2	N	Dde	PD
P55066	Ncan	neurocan	121	N	Dde	PD
Q8R366	Igsf8	immunoglobulin superfamily, member 8	325	N	Dde	PD
O54991	Cntnap1	contactin associated protein-like 1	519	N	Dde	PD
Q60625	Icam5	intercellular adhesion molecule 5, telencephalin	54	N	PC	PD
Q9QYH6	Maged1	MAGE family member D1	289	N	PC	PD
Q3UHF7	Hivep2	human immunodeficiency virus type I enhancer binding protein 2	1047	N	PC	PD
Q3UHF7	Hivep2	human immunodeficiency virus type I enhancer binding protein 2	1369	N	PC	PD
P23819	Gria2	glutamate receptor, ionotropic, AMPA2 (alpha 2)	256	N	PC	PD
P23819	Gria2	glutamate receptor, ionotropic, AMPA2 (alpha 2)	406	N	PC	PD
Q91V14	Slc12a5	solute carrier family 12, member 5	314	N	PC	PD
Q61207	Psap	prosaposin	80	N	PC	PD
Q61207	Psap	prosaposin	459	N	PC	PD
P50429	Arsb	arylsulfatase B	189	N	PC	PD
Q91ZX7	Lrp1	low density lipoprotein receptor-related protein 1	3840	N	PC	PD
Q91ZX7	Lrp1	low density lipoprotein receptor-related protein 1	4076	N	PC	PD
Q3TLH4	Prrc2c	proline-rich coiled-coil 2C	2166	N	PC	PD
Q3TLH4	Prrc2c	proline-rich coiled-coil 2C	2172	N	PC	PD
Q3TLH4	Prrc2c	proline-rich coiled-coil 2C	2167	N	PC	PD
Q9JIA1	Lgi1	leucine-rich repeat LGI family, member 1	422	N	PC	PD
Q8R366	Igsf8	immunoglobulin superfamily, member 8	325	N	PC	PD
P18242	Ctsd	cathepsin D	261	N	PC	PD
Q810U3	Nfasc	neurofascin	866	N	PC	PD
P12960	Cntn1	contactin 1	935	N	PC	PD
Q6NSW3	Sphkap	SPHK1 interactor, AKAP domain containing	1251	N	PC	PD
Q921I1	Trf	transferrin	513	N	PC	PD
Q8CGY8	Ogt	O-linked N-acetylglucosamine (GlcNAc) transferase (UDP-N-acetylglucosamine:polypeptide-N-acetylglucosaminyl transferase)	1031	N	PC	PD
O54991	Cntnap1	contactin associated protein-like 1	121	N	PC	PD
O54991	Cntnap1	contactin associated protein-like 1	764	N	PC	PD
O54991	Cntnap1	contactin associated protein-like 1	519	N	PC	PD
Q8CHG7	Rapgef2	Rap guanine nucleotide exchange factor (GEF) 2	1156	N	PC	PD
Q61220	Nell2	NEL-like 2	499	N	PC	PD
O35114	Scarb2	scavenger receptor class B, member 2	122	N	PC	PD
Q9Z2G6	Sel1l	sel-1 suppressor of lin-12-like (C. elegans)	604	N	PC	PD
P70121	Zhx1	zinc fingers and homeoboxes 1	221	N	PC	PD
Q6ZQ08	Cnot1	CCR4-NOT transcription complex, subunit 1	1036	N	PC	PD
Q80T41	Gabbr2	gamma-aminobutyric acid type B receptor subunit 2	388	N	PC	PD
P55066	Ncan	neurocan	121	N	PC	PD
P12960	Cntn1	contactin 1	457	N	PC	PD
P43006	Slc1a2	solute carrier family 1 (glial high affinity glutamate transporter), member 2	205	N	PC	PD
Q99NH0	Ankrd17	ankyrin repeat domain 17	1825	N	PC	PD
P06797	Ctsl	cathepsin L	221	N	PC	PD
Q9DB72	Btbd17	BTB domain containing 17	307	N	PC	PD
Q8BM72	Hspa13	heat shock protein 70 family, member 13	184	N	PC	PD
P08113	Hsp90b1	heat shock protein 90, beta (Grp94), member 1	62	N	PC	PD
Q61361	Bcan	brevican	129	N	PC	PD
P02468	Lamc1	laminin, gamma 1	648	N	PC	PD
P02468	Lamc1	laminin, gamma 1	1221	N	PC	PD
Q61735	Cd47	CD47 antigen (Rh-related antigen, integrin-associated signal transducer)	109	N	PC	PD
Q8BWS5	Gprin3	GPRIN family member 3	142	N	PC	PD
Q9JKR6	Hyou1	hypoxia up-regulated 1	931	N	PC	PD
Q9JKR6	Hyou1	hypoxia up-regulated 1	155	N	PC	PD
Q9JKR6	Hyou1	hypoxia up-regulated 1	827	N	PC	PD
Q9JKR6	Hyou1	hypoxia up-regulated 1	515	N	PC	PD
Q9WTR5	Cdh13	cadherin 13	598	N	PC	PD
Q8K2I4	Manba	mannosidase, beta A, lysosomal	89	N	PC	PD
P11881	Itpr1	inositol 1,4,5-trisphosphate receptor 1	2475	N	PC	PD
Q8BTJ4	Enpp4	ectonucleotide pyrophosphatase/phosphodiesterase 4	279	N	PC	PD
Q62178	Sema4a	sema domain, immunoglobulin domain (Ig), transmembrane domain (TM) and short cytoplasmic domain, (semaphorin) 4A	496	N	PC	PD
P70302	Stim1	stromal interaction molecule 1	171	N	PC	PD
P35436	Grin2a	glutamate receptor, ionotropic, NMDA2A (epsilon 1)	687	N	PC	PD
Q7TQF7	Amph	amphiphysin	333	N	PC	PD
Q9DB72	Btbd17	BTB domain containing 17	61	N	PC	PD
Q8CIF4	Btd	biotinidase	127	N	PC	PD
P15209	Ntrk2	neurotrophic tyrosine kinase, receptor, type 2	205	N	PC	PD
P15209	Ntrk2	neurotrophic tyrosine kinase, receptor, type 2	95	N	PC	PD
Q08122	Tle3	transducin-like enhancer of split 3	324	N	PC	PD
Q9CS84	Nrxn1	neurexin I	190	N	PC	PD
P24668	M6pr	mannose-6-phosphate receptor, cation dependent	58	N	PC	PD
P50172	Hsd11b1	hydroxysteroid 11-beta dehydrogenase 1	162	N	PC	PD
Q01097	Grin2b	glutamate receptor, ionotropic, NMDA2B (epsilon 2)	688	N	PC	PD
Q01097	Grin2b	glutamate receptor, ionotropic, NMDA2B (epsilon 2)	348	N	PC	PD
Q01097	Grin2b	glutamate receptor, ionotropic, NMDA2B (epsilon 2)	341	N	PC	PD
P97797	Sirpa	signal-regulatory protein alpha	246	N	PC	PD
P97797	Sirpa	signal-regulatory protein alpha	205	N	PC	PD
P97797	Sirpa	signal-regulatory protein alpha	271	N	PC	PD
P97797	Sirpa	signal-regulatory protein alpha	268	N	PC	PD
P35436	Grin2a	glutamate receptor, ionotropic, NMDA2A (epsilon 1)	977	N	PC	PD
O55026	Entpd2	ectonucleoside triphosphate diphosphohydrolase 2	129	N	PC	PD
P42128	Foxk1	forkhead box K1	667	N	PC	PD
Q91XE7	Atp6v0e2	ATPase, H+ transporting, lysosomal V0 subunit E2	70	N	PC	PD
Q8CJH3	Plxnb1	plexin B1	543	N	PC	PD
Q7TNR6	Igsf21	immunoglobulin superfamily, member 21	407	N	PC	PD
P97300	Nptn	neuroplastin	228	N	PC	PD
Q80TR1	Adgrl1	adhesion G protein-coupled receptor L1	526	N	PC	PD
Q80X80	C2cd2l	C2 calcium-dependent domain containing 2-like	414	N	PC	PD
Q9D415	Dlgap1	DLG associated protein 1	637	N	PC	PD
Q9D415	Dlgap1	DLG associated protein 1	623	N	PC	PD
O88737	Bsn	bassoon	2111	N	PC	PD
Q9CQF9	Pcyox1	prenylcysteine oxidase 1	196	N	PC	PD
Q7M6Y3	Picalm	phosphatidylinositol binding clathrin assembly protein	550	N	PC	PD
Q6PHS9	Cacna2d2	calcium channel, voltage-dependent, alpha 2/delta subunit 2	627	N	PC	PD
Q9JL56	Gde1	glycerophosphodiester phosphodiesterase 1	168	N	PC	PD
Q62165	Dag1	dystroglycan 1	639	N	PC	PD
Q812A2	Srgap3	SLIT-ROBO Rho GTPase activating protein 3	1000	N	PC	PD
P18572	Bsg	basigin	160	N	PC	PD
Q9QUR8	Sema7a	sema domain, immunoglobulin domain (Ig), and GPI membrane anchor, (semaphorin) 7A	256	N	PC	PD
O88704	Hcn1	hyperpolarization activated cyclic nucleotide gated potassium channel 1	637	N	PC	PD
Q8R4X3	Rbm12	RNA binding motif protein 12	127	N	PC	PD
O88531	Ppt1	palmitoyl-protein thioesterase 1	197	N	PC	PD
Q60625	Icam5	intercellular adhesion molecule 5, telencephalin	195	N	PC	PD
Q64332	Syn2	synapsin II	20	N	PC	PD
Q8BI84	Mia3	MIA SH3 domain ER export factor 3	1763	N	PC	PD
Q01098	Grin2c	glutamate receptor, ionotropic, NMDA2C (epsilon 3)	685	N	PC	PD
P17439	Gba1	glucosylceramidase beta 1	289	N	PC	PD
P17439	Gba1	glucosylceramidase beta 1	78	N	PC	PD
Q8C0T5	Sipa1l1	signal-induced proliferation-associated 1 like 1	1390	N	PC	PD
O35607	Bmpr2	bone morphogenetic protein receptor type 2	792	N	PC	PD
Q8BXZ1	Tmx3	thioredoxin-related transmembrane protein 3	261	N	PC	PD
Q91VX2	Ubap2	ubiquitin-associated protein 2	397	N	PC	PD
P01831	Thy1	thymus cell antigen 1, theta	94	N	PC	PD
Q64676	Ugt8a	UDP galactosyltransferase 8A	78	N	PC	PD
Q8VIJ6	Sfpq	splicing factor proline/glutamine rich (polypyrimidine tract binding protein associated)	637	N	PC	PD
P59111	Kcnh8	potassium voltage-gated channel, subfamily H (eag-related), member 8	1082	N	PC	PD
P70699	Gaa	glucosidase, alpha, acid	470	N	PC	PD
Q8R4X3	Rbm12	RNA binding motif protein 12	125	N	PC	PD
O88704	Hcn1	hyperpolarization activated cyclic nucleotide gated potassium channel 1	629	N	PC	PD
Q8BHR8	Cstpp1	centriolar satellite-associated tubulin polyglutamylase complex regulator 1	170	N	PC	PD
Q99PJ0	Ntm	neurotrimin	70	N	PC	PD
P14231	Atp1b2	ATPase, Na+/K+ transporting, beta 2 polypeptide	118	N	PC	PD
P14231	Atp1b2	ATPase, Na+/K+ transporting, beta 2 polypeptide	197	N	PC	PD
P14231	Atp1b2	ATPase, Na+/K+ transporting, beta 2 polypeptide	193	N	PC	PD
Q6NXK7	Dpp10	dipeptidylpeptidase 10	749	N	PC	PD
P60879	Snap25	synaptosomal-associated protein 25	107	N	PC	PD
Q6A0A2	Larp4b	La ribonucleoprotein 4B	29	N	PC	PD
B1AZA5	Tmem245	transmembrane protein 245	548	N	PC	PD
P35438	Grin1	glutamate receptor, ionotropic, NMDA1 (zeta 1)	771	N	PC	PD
P35438	Grin1	glutamate receptor, ionotropic, NMDA1 (zeta 1)	440	N	PC	PD
P70232	Chl1	cell adhesion molecule L1-like	822	N	PC	PD
Q8BWW4	Larp4	La ribonucleoprotein 4	571	N	PC	PD
Q14AX6	Cdk12	cyclin dependent kinase 12	596	N	PC	PD
P20917	Mag	myelin-associated glycoprotein	99	N	PC	PD
P23818	Gria1	glutamate receptor, ionotropic, AMPA1 (alpha 1)	249	N	PC	PD
Q9ES97	Rtn3	reticulon 3	379	N	PC	PD
P14231	Atp1b2	ATPase, Na+/K+ transporting, beta 2 polypeptide	238	N	PC	PD
P14231	Atp1b2	ATPase, Na+/K+ transporting, beta 2 polypeptide	220	N	PC	PD
Q9WV54	Asah1	N-acylsphingosine amidohydrolase 1	258	N	PC	PD
P83741	Wnk1	WNK lysine deficient protein kinase 1	1288	N	PC	PD
Q9R1V6	Adam22	a disintegrin and metallopeptidase domain 22	517	N	PC	PD
Q9Z218	Dpp6	dipeptidylpeptidase 6	258	N	PC	PD
Q63912	Omg	oligodendrocyte myelin glycoprotein	234	N	PC	PD
Q63912	Omg	oligodendrocyte myelin glycoprotein	152	N	PC	PD
Q63912	Omg	oligodendrocyte myelin glycoprotein	103	N	PC	PD
Q00493	Cpe	carboxypeptidase E	386	N	PC	PD
Q00493	Cpe	carboxypeptidase E	139	N	PC	PD
Q99JP7	Ggt7	gamma-glutamyltransferase 7	198	N	PC	PD
Q3UH68	Limch1	LIM and calponin homology domains 1	947	N	PC	PD
Q9DBR7	Ppp1r12a	protein phosphatase 1, regulatory subunit 12A	640	N	PC	PD
P11627	L1cam	L1 cell adhesion molecule	478	N	PC	PD
P11627	L1cam	L1 cell adhesion molecule	246	N	PC	PD
Q8HW98	Iglon5	IgLON family member 5	67	N	PC	PD
O54901	Cd200	CD200 molecule	190	N	PC	PD
Q9D7N9	Apmap	adipocyte plasma membrane associated protein	159	N	PC	PD
O35598	Adam10	a disintegrin and metallopeptidase domain 10	279	N	PC	PD
Q8VBZ3	Clptm1	cleft lip and palate associated transmembrane protein 1	295	N	PC	PD
Q99JP7	Ggt7	gamma-glutamyltransferase 7	531	N	PC	PD
Q6NXI6	Rprd2	regulation of nuclear pre-mRNA domain containing 2	568	N	Diazo	PD
Q8VIJ6	Sfpq	splicing factor proline/glutamine rich (polypyrimidine tract binding protein associated)	637	N	Diazo	PD
O88704	Hcn1	hyperpolarization activated cyclic nucleotide gated potassium channel 1	629	N	Diazo	PD
Q9QYX7	Pclo	piccolo (presynaptic cytomatrix protein)	2927	N	Diazo	PD
Q9QYX7	Pclo	piccolo (presynaptic cytomatrix protein)	2940	N	Diazo	PD
Q9QYX7	Pclo	piccolo (presynaptic cytomatrix protein)	3911	N	Diazo	PD
Q8BHR8	Cstpp1	centriolar satellite-associated tubulin polyglutamylase complex regulator 1	283	N	Diazo	PD
Q8CGY8	Ogt	O-linked N-acetylglucosamine (GlcNAc) transferase (UDP-N-acetylglucosamine:polypeptide-N-acetylglucosaminyl transferase)	1031	N	Diazo	PD
Q91V14	Slc12a5	solute carrier family 12, member 5	314	N	Diazo	PD
P50429	Arsb	arylsulfatase B	189	N	Diazo	PD
Q7TQF7	Amph	amphiphysin	333	N	Diazo	PD
Q7TQF7	Amph	amphiphysin	327	N	Diazo	PD
Q61361	Bcan	brevican	129	N	Diazo	PD
Q9JKR6	Hyou1	hypoxia up-regulated 1	827	N	Diazo	PD
A2AQ25	Etl4	enhancer trap locus 4	1829	N	DADPS	MQ
A2ASS6	Ttn	titin	33089	N	DADPS	MQ
E9Q8T7	Dnah1	dynein, axonemal, heavy chain 1	280	N	DADPS	MQ
F6SEU4	Syngap1	synaptic Ras GTPase activating protein 1 homolog (rat)	1313	N	DADPS	MQ
O35114	Scarb2	scavenger receptor class B, member 2	122	N	DADPS	MQ
O35633	Slc32a1	solute carrier family 32 (GABA vesicular transporter), member 1	11	N	DADPS	MQ
O54901	Cd200	CD200 molecule	190	N	DADPS	MQ
O54991	Cntnap1	contactin associated protein-like 1	949	N	DADPS	MQ
O54991	Cntnap1	contactin associated protein-like 1	764	N	DADPS	MQ
O54991	Cntnap1	contactin associated protein-like 1	519	N	DADPS	MQ
O54991	Cntnap1	contactin associated protein-like 1	500	N	DADPS	MQ
O55042	Snca	synuclein, alpha	65	N	DADPS	MQ
O88531	Ppt1	palmitoyl-protein thioesterase 1	197	N	DADPS	MQ
O88704	Hcn1	hyperpolarization activated cyclic nucleotide gated potassium channel 1	629	N	DADPS	MQ
O88704	Hcn1	hyperpolarization activated cyclic nucleotide gated potassium channel 1	637	N	DADPS	MQ
O88737	Bsn	bassoon	2111	N	DADPS	MQ
O88737	Bsn	bassoon	2156	N	DADPS	MQ
O88737	Bsn	bassoon	2168	N	DADPS	MQ
P01831	Thy1	thymus cell antigen 1, theta	42	N	DADPS	MQ
P02468	Lamc1	laminin, gamma 1	1393	N	DADPS	MQ
P02468	Lamc1	laminin, gamma 1	1221	N	DADPS	MQ
P02468	Lamc1	laminin, gamma 1	1105	N	DADPS	MQ
P06797	Ctsl	cathepsin L	221	N	DADPS	MQ
P08113	Hsp90b1	heat shock protein 90, beta (Grp94), member 1	62	N	DADPS	MQ
P08113	Hsp90b1	heat shock protein 90, beta (Grp94), member 1	217	N	DADPS	MQ
P11276	Fn1	fibronectin 1	430	N	DADPS	MQ
P12960	Cntn1	contactin 1	494	N	DADPS	MQ
P12960	Cntn1	contactin 1	935	N	DADPS	MQ
P14231	Atp1b2	ATPase, Na+/K+ transporting, beta 2 polypeptide	220	N	DADPS	MQ
P14231	Atp1b2	ATPase, Na+/K+ transporting, beta 2 polypeptide	238	N	DADPS	MQ
P14231	Atp1b2	ATPase, Na+/K+ transporting, beta 2 polypeptide	118	N	DADPS	MQ
P15209	Ntrk2	neurotrophic tyrosine kinase, receptor, type 2	95	N	DADPS	MQ
P17439	Gba1	glucosylceramidase beta 1	289	N	DADPS	MQ
P17439	Gba1	glucosylceramidase beta 1	78	N	DADPS	MQ
P18242	Ctsd	cathepsin D	261	N	DADPS	MQ
P20917	Mag	myelin-associated glycoprotein	99	N	DADPS	MQ
P23819	Gria2	glutamate receptor, ionotropic, AMPA2 (alpha 2)	256	N	DADPS	MQ
P24668	M6pr	mannose-6-phosphate receptor, cation dependent	58	N	DADPS	MQ
P26048	Gabra2	gamma-aminobutyric acid type A receptor subunit alpha 2	138	N	DADPS	MQ
P26048	Gabra2	gamma-aminobutyric acid type A receptor subunit alpha 2	143	N	DADPS	MQ
Q01097	Grin2b	glutamate receptor, ionotropic, NMDA2B (epsilon 2)	688	N	DADPS	MQ
P35438	Grin1	glutamate receptor, ionotropic, NMDA1 (zeta 1)	368	N	DADPS	MQ
P35438	Grin1	glutamate receptor, ionotropic, NMDA1 (zeta 1)	276	N	DADPS	MQ
P35438	Grin1	glutamate receptor, ionotropic, NMDA1 (zeta 1)	771	N	DADPS	MQ
P35438	Grin1	glutamate receptor, ionotropic, NMDA1 (zeta 1)	440	N	DADPS	MQ
P46935	Nedd4	neural precursor cell expressed, developmentally down-regulated 4	367	N	DADPS	MQ
P50429	Arsb	arylsulfatase B	189	N	DADPS	MQ
P55066	Ncan	neurocan	121	N	DADPS	MQ
P59111	Kcnh8	potassium voltage-gated channel, subfamily H (eag-related), member 8	1082	N	DADPS	MQ
P68372	Tubb4b	tubulin, beta 4B class IVB	348	N	DADPS	MQ
P70302	Stim1	stromal interaction molecule 1	171	N	DADPS	MQ
P70699	Gaa	glucosidase, alpha, acid	140	N	DADPS	MQ
P83510	Tnik	TRAF2 and NCK interacting kinase	783	N	DADPS	MQ
P83741	Wnk1	WNK lysine deficient protein kinase 1	1948	N	DADPS	MQ
P97440	Slbp	stem-loop binding protein	102	N	DADPS	MQ
P97797	Sirpa	signal-regulatory protein alpha	246	N	DADPS	MQ
P97797	Sirpa	signal-regulatory protein alpha	205	N	DADPS	MQ
Q00493	Cpe	carboxypeptidase E	386	N	DADPS	MQ
Q00493	Cpe	carboxypeptidase E	390	N	DADPS	MQ
Q00493	Cpe	carboxypeptidase E	139	N	DADPS	MQ
Q01097	Grin2b	glutamate receptor, ionotropic, NMDA2B (epsilon 2)	348	N	DADPS	MQ
Q05186	Rcn1	reticulocalbin 1	47	N	DADPS	MQ
Q05512	Mark2	MAP/microtubule affinity regulating kinase 2	643	N	DADPS	MQ
Q05512	Mark2	MAP/microtubule affinity regulating kinase 2	645	N	DADPS	MQ
Q3TLH4	Prrc2c	proline-rich coiled-coil 2C	2172	N	DADPS	MQ
Q3UHF7	Hivep2	human immunodeficiency virus type I enhancer binding protein 2	386	N	DADPS	MQ
Q3UHH1	Zswim8	zinc finger SWIM-type containing 8	1070	N	DADPS	MQ
Q5SFM8	Rbm27	RNA binding motif protein 27	534	N	DADPS	MQ
Q61191	Hcfc1	host cell factor C1	1242	N	DADPS	MQ
Q61207	Psap	prosaposin	459	N	DADPS	MQ
Q61207	Psap	prosaposin	214	N	DADPS	MQ
Q61361	Bcan	brevican	129	N	DADPS	MQ
Q61735	Cd47	CD47 antigen (Rh-related antigen, integrin-associated signal transducer)	109	N	DADPS	MQ
Q62261	Sptbn1	spectrin beta, non-erythrocytic 1	2295	N	DADPS	MQ
Q62504	Spen	spen family transcription repressor	2784	N	DADPS	MQ
Q63912	Omg	oligodendrocyte myelin glycoprotein	152	N	DADPS	MQ
Q63912	Omg	oligodendrocyte myelin glycoprotein	103	N	DADPS	MQ
Q6NXI6	Rprd2	regulation of nuclear pre-mRNA domain containing 2	610	N	DADPS	MQ
Q6NXK7	Dpp10	dipeptidylpeptidase 10	258	N	DADPS	MQ
Q6PD26	Pigs	phosphatidylinositol glycan anchor biosynthesis, class S	370	N	DADPS	MQ
Q6PIJ4	Nfrkb	nuclear factor related to kappa B binding protein	1165	N	DADPS	MQ
Q7TN29	Smap2	small ArfGAP 2	200	N	DADPS	MQ
Q7TQF7	Amph	amphiphysin	327	N	DADPS	MQ
Q7TQF7	Amph	amphiphysin	333	N	DADPS	MQ
Q7TSJ2	Map6	microtubule-associated protein 6	696	N	DADPS	MQ
Q7TT18	Atf7ip	activating transcription factor 7 interacting protein	738	N	DADPS	MQ
Q80T41	Gabbr2	gamma-aminobutyric acid type B receptor subunit 2	860	N	DADPS	MQ
Q810J8	Zfyve1	zinc finger, FYVE domain containing 1	687	N	DADPS	MQ
Q810U3	Nfasc	neurofascin	866	N	DADPS	MQ
Q810U4	Nrcam	neuronal cell adhesion molecule	217	N	DADPS	MQ
Q810U4	Nrcam	neuronal cell adhesion molecule	501	N	DADPS	MQ
Q8BGN3	Enpp6	ectonucleotide pyrophosphatase/phosphodiesterase 6	118	N	DADPS	MQ
Q8BHR8	Cstpp1	centriolar satellite-associated tubulin polyglutamylase complex regulator 1	283	N	DADPS	MQ
Q8BHR8	Cstpp1	centriolar satellite-associated tubulin polyglutamylase complex regulator 1	168	N	DADPS	MQ
Q8BKI2	Tnrc6b	trinucleotide repeat containing 6b	1468	N	DADPS	MQ
Q8BLF1	Nceh1	neutral cholesterol ester hydrolase 1	269	N	DADPS	MQ
Q8BLF1	Nceh1	neutral cholesterol ester hydrolase 1	270	N	DADPS	MQ
Q8BM88	Ctso	cathepsin O	96	N	DADPS	MQ
Q8BUM6	Fam163b	family with sequence similarity 163, member B	63	N	DADPS	MQ
Q8BXZ1	Tmx3	thioredoxin-related transmembrane protein 3	261	N	DADPS	MQ
Q8C0T5	Sipa1l1	signal-induced proliferation-associated 1 like 1	1390	N	DADPS	MQ
Q8C172	Cers6	ceramide synthase 6	18	N	DADPS	MQ
Q8CDV6	Ccdc63	coiled-coil domain containing 63	142	N	DADPS	MQ
Q8CDV6	Ccdc63	coiled-coil domain containing 63	143	N	DADPS	MQ
Q8CFE4	Scyl2	SCY1-like 2 (S. cerevisiae)	726	N	DADPS	MQ
Q8CG79	Trp53bp2	transformation related protein 53 binding protein 2	324	N	DADPS	MQ
Q8CIG8	Prmt5	protein arginine N-methyltransferase 5	61	N	DADPS	MQ
Q8K021	Scamp1	secretory carrier membrane protein 1	55	N	DADPS	MQ
Q8K021	Scamp1	secretory carrier membrane protein 1	319	N	DADPS	MQ
Q8R366	Igsf8	immunoglobulin superfamily, member 8	325	N	DADPS	MQ
Q8R4X3	Rbm12	RNA binding motif protein 12	118	N	DADPS	MQ
Q8R4X3	Rbm12	RNA binding motif protein 12	125	N	DADPS	MQ
Q8R4X3	Rbm12	RNA binding motif protein 12	127	N	DADPS	MQ
Q8VBW6	Nae1	NEDD8 activating enzyme E1 subunit 1	178	N	DADPS	MQ
Q8VBZ3	Clptm1	cleft lip and palate associated transmembrane protein 1	295	N	DADPS	MQ
Q8VIJ6	Sfpq	splicing factor proline/glutamine rich (polypyrimidine tract binding protein associated)	637	N	DADPS	MQ
Q91V14	Slc12a5	solute carrier family 12, member 5	314	N	DADPS	MQ
Q91VX2	Ubap2	ubiquitin-associated protein 2	486	N	DADPS	MQ
Q91WJ0	Frs3	fibroblast growth factor receptor substrate 3	435	N	DADPS	MQ
Q91XM9	Dlg2	discs large MAGUK scaffold protein 2	352	N	DADPS	MQ
Q91XQ0	Dnah8	dynein, axonemal, heavy chain 8	274	N	DADPS	MQ
Q91Z69	Srgap1	SLIT-ROBO Rho GTPase activating protein 1	975	N	DADPS	MQ
Q91ZX7	Lrp1	low density lipoprotein receptor-related protein 1	3954	N	DADPS	MQ
Q91ZX7	Lrp1	low density lipoprotein receptor-related protein 1	1512	N	DADPS	MQ
Q921I1	Trf	transferrin	513	N	DADPS	MQ
Q924H7	Wac	WW domain containing adaptor with coiled-coil	387	N	DADPS	MQ
Q99J85	Nptxr	neuronal pentraxin receptor	211	N	DADPS	MQ
Q9D7N9	Apmap	adipocyte plasma membrane associated protein	159	N	DADPS	MQ
Q9D7P9	Serpinb12	serine (or cysteine) peptidase inhibitor, clade B (ovalbumin), member 12	8	N	DADPS	MQ
Q9D7P9	Serpinb12	serine (or cysteine) peptidase inhibitor, clade B (ovalbumin), member 12	9	N	DADPS	MQ
Q9DAI6	Fam135b	family with sequence similarity 135, member B	428	N	DADPS	MQ
Q9DB72	Btbd17	BTB domain containing 17	307	N	DADPS	MQ
Q9DB72	Btbd17	BTB domain containing 17	61	N	DADPS	MQ
Q9DCT8	Crip2	cysteine rich protein 2	68	N	DADPS	MQ
Q9ERU9	Ranbp2	RAN binding protein 2	1145	N	DADPS	MQ
Q9JIA1	Lgi1	leucine-rich repeat LGI family, member 1	428	N	DADPS	MQ
Q9JKR6	Hyou1	hypoxia up-regulated 1	830	N	DADPS	MQ
Q9QWH1	Phc2	polyhomeotic 2	3	N	DADPS	MQ
Q9QXN3	Trip4	thyroid hormone receptor interactor 4	578	N	DADPS	MQ
Q9QYX7	Pclo	piccolo (presynaptic cytomatrix protein)	2927	N	DADPS	MQ
Q9QYX7	Pclo	piccolo (presynaptic cytomatrix protein)	3911	N	DADPS	MQ
Q9QYX7	Pclo	piccolo (presynaptic cytomatrix protein)	2705	N	DADPS	MQ
Q9QZ04	Magel2	MAGE family member L2	820	N	DADPS	MQ
Q9QZS8	Sh2d3c	SH2 domain containing 3C	387	N	DADPS	MQ
Q9R1V6	Adam22	a disintegrin and metallopeptidase domain 22	517	N	DADPS	MQ
Q9WTR5	Cdh13	cadherin 13	638	N	DADPS	MQ
F6SEU4	Syngap1	synaptic Ras GTPase activating protein 1 homolog (rat)	1142	N	Dde	MQ
O08532	Cacna2d1	calcium channel, voltage-dependent, alpha2/delta subunit 1	824	N	Dde	MQ
O54991	Cntnap1	contactin associated protein-like 1	519	N	Dde	MQ
O88704	Hcn1	hyperpolarization activated cyclic nucleotide gated potassium channel 1	629	N	Dde	MQ
O88737	Bsn	bassoon	2204	N	Dde	MQ
O88737	Bsn	bassoon	2168	N	Dde	MQ
P01831	Thy1	thymus cell antigen 1, theta	94	N	Dde	MQ
P06797	Ctsl	cathepsin L	221	N	Dde	MQ
P11438	Lamp1	lysosomal-associated membrane protein 1	252	N	Dde	MQ
P11627	L1cam	L1 cell adhesion molecule	478	N	Dde	MQ
P12960	Cntn1	contactin 1	935	N	Dde	MQ
P14231	Atp1b2	ATPase, Na+/K+ transporting, beta 2 polypeptide	238	N	Dde	MQ
P14231	Atp1b2	ATPase, Na+/K+ transporting, beta 2 polypeptide	118	N	Dde	MQ
P17439	Gba1	glucosylceramidase beta 1	78	N	Dde	MQ
P18242	Ctsd	cathepsin D	261	N	Dde	MQ
P20917	Mag	myelin-associated glycoprotein	99	N	Dde	MQ
P23819	Gria2	glutamate receptor, ionotropic, AMPA2 (alpha 2)	256	N	Dde	MQ
P35438	Grin1	glutamate receptor, ionotropic, NMDA1 (zeta 1)	368	N	Dde	MQ
P55066	Ncan	neurocan	121	N	Dde	MQ
P70302	Stim1	stromal interaction molecule 1	171	N	Dde	MQ
P97797	Sirpa	signal-regulatory protein alpha	246	N	Dde	MQ
P97797	Sirpa	signal-regulatory protein alpha	205	N	Dde	MQ
Q00493	Cpe	carboxypeptidase E	139	N	Dde	MQ
Q3TCN2	Plbd2	phospholipase B domain containing 2	517	N	Dde	MQ
Q3TLH4	Prrc2c	proline-rich coiled-coil 2C	2172	N	Dde	MQ
Q3UHF7	Hivep2	human immunodeficiency virus type I enhancer binding protein 2	1310	N	Dde	MQ
Q5QNQ6	Osbp2	oxysterol binding protein 2	312	N	Dde	MQ
Q5QNQ6	Osbp2	oxysterol binding protein 2	318	N	Dde	MQ
Q5SFM8	Rbm27	RNA binding motif protein 27	534	N	Dde	MQ
Q61207	Psap	prosaposin	80	N	Dde	MQ
Q61207	Psap	prosaposin	459	N	Dde	MQ
Q61361	Bcan	brevican	129	N	Dde	MQ
Q62261	Sptbn1	spectrin beta, non-erythrocytic 1	2295	N	Dde	MQ
Q62504	Spen	spen family transcription repressor	2784	N	Dde	MQ
Q63912	Omg	oligodendrocyte myelin glycoprotein	103	N	Dde	MQ
Q6NXK7	Dpp10	dipeptidylpeptidase 10	258	N	Dde	MQ
Q6ZQ08	Cnot1	CCR4-NOT transcription complex, subunit 1	1036	N	Dde	MQ
Q7TQF7	Amph	amphiphysin	333	N	Dde	MQ
Q80TM6	R3hdm2	R3H domain containing 2	419	N	Dde	MQ
Q8C0T5	Sipa1l1	signal-induced proliferation-associated 1 like 1	1390	N	Dde	MQ
Q8CFE4	Scyl2	SCY1-like 2 (S. cerevisiae)	726	N	Dde	MQ
Q8K021	Scamp1	secretory carrier membrane protein 1	55	N	Dde	MQ
Q8K021	Scamp1	secretory carrier membrane protein 1	58	N	Dde	MQ
Q8R4X3	Rbm12	RNA binding motif protein 12	118	N	Dde	MQ
Q8R4X3	Rbm12	RNA binding motif protein 12	125	N	Dde	MQ
Q8R4X3	Rbm12	RNA binding motif protein 12	127	N	Dde	MQ
Q91V14	Slc12a5	solute carrier family 12, member 5	314	N	Dde	MQ
Q91Z69	Srgap1	SLIT-ROBO Rho GTPase activating protein 1	975	N	Dde	MQ
Q91ZX7	Lrp1	low density lipoprotein receptor-related protein 1	1764	N	Dde	MQ
Q924H7	Wac	WW domain containing adaptor with coiled-coil	387	N	Dde	MQ
Q99LI8	Hgs	HGF-regulated tyrosine kinase substrate	313	N	Dde	MQ
Q99P72	Rtn4	reticulon 4	494	N	Dde	MQ
Q9D7N9	Apmap	adipocyte plasma membrane associated protein	159	N	Dde	MQ
Q9DB72	Btbd17	BTB domain containing 17	307	N	Dde	MQ
Q9DBR7	Ppp1r12a	protein phosphatase 1, regulatory subunit 12A	640	N	Dde	MQ
Q9DCT8	Crip2	cysteine rich protein 2	68	N	Dde	MQ
Q9JKR6	Hyou1	hypoxia up-regulated 1	827	N	Dde	MQ
Q9QYC0	Add1	adducin 1	562	N	Dde	MQ
Q9QYX7	Pclo	piccolo (presynaptic cytomatrix protein)	2940	N	Dde	MQ
Q9QYX7	Pclo	piccolo (presynaptic cytomatrix protein)	3911	N	Dde	MQ
Q9QYX7	Pclo	piccolo (presynaptic cytomatrix protein)	2705	N	Dde	MQ
Q9Z0R6	Itsn2	intersectin 2	1579	N	Dde	MQ
Q9Z0R6	Itsn2	intersectin 2	1581	N	Dde	MQ
O35114	Scarb2	scavenger receptor class B, member 2	122	N	PC	MQ
O35626	Rasd1	RAS, dexamethasone-induced 1	145	N	PC	MQ
O54991	Cntnap1	contactin associated protein-like 1	949	N	PC	MQ
O54991	Cntnap1	contactin associated protein-like 1	121	N	PC	MQ
O54991	Cntnap1	contactin associated protein-like 1	127	N	PC	MQ
O54991	Cntnap1	contactin associated protein-like 1	764	N	PC	MQ
O55026	Entpd2	ectonucleoside triphosphate diphosphohydrolase 2	129	N	PC	MQ
O88531	Ppt1	palmitoyl-protein thioesterase 1	197	N	PC	MQ
O88704	Hcn1	hyperpolarization activated cyclic nucleotide gated potassium channel 1	629	N	PC	MQ
O88737	Bsn	bassoon	2111	N	PC	MQ
O88737	Bsn	bassoon	2168	N	PC	MQ
P01831	Thy1	thymus cell antigen 1, theta	42	N	PC	MQ
P01831	Thy1	thymus cell antigen 1, theta	94	N	PC	MQ
P02468	Lamc1	laminin, gamma 1	648	N	PC	MQ
P02468	Lamc1	laminin, gamma 1	1221	N	PC	MQ
P06797	Ctsl	cathepsin L	221	N	PC	MQ
P08113	Hsp90b1	heat shock protein 90, beta (Grp94), member 1	62	N	PC	MQ
P08113	Hsp90b1	heat shock protein 90, beta (Grp94), member 1	217	N	PC	MQ
P11438	Lamp1	lysosomal-associated membrane protein 1	252	N	PC	MQ
P11627	L1cam	L1 cell adhesion molecule	478	N	PC	MQ
P12960	Cntn1	contactin 1	457	N	PC	MQ
P12960	Cntn1	contactin 1	935	N	PC	MQ
P14231	Atp1b2	ATPase, Na+/K+ transporting, beta 2 polypeptide	220	N	PC	MQ
P14231	Atp1b2	ATPase, Na+/K+ transporting, beta 2 polypeptide	238	N	PC	MQ
P14231	Atp1b2	ATPase, Na+/K+ transporting, beta 2 polypeptide	118	N	PC	MQ
P14231	Atp1b2	ATPase, Na+/K+ transporting, beta 2 polypeptide	187	N	PC	MQ
P14231	Atp1b2	ATPase, Na+/K+ transporting, beta 2 polypeptide	193	N	PC	MQ
P15209	Ntrk2	neurotrophic tyrosine kinase, receptor, type 2	205	N	PC	MQ
P15209	Ntrk2	neurotrophic tyrosine kinase, receptor, type 2	95	N	PC	MQ
P17439	Gba1	glucosylceramidase beta 1	289	N	PC	MQ
P17439	Gba1	glucosylceramidase beta 1	78	N	PC	MQ
P18242	Ctsd	cathepsin D	261	N	PC	MQ
P20917	Mag	myelin-associated glycoprotein	99	N	PC	MQ
P23818	Gria1	glutamate receptor, ionotropic, AMPA1 (alpha 1)	249	N	PC	MQ
P23819	Gria2	glutamate receptor, ionotropic, AMPA2 (alpha 2)	256	N	PC	MQ
P23819	Gria2	glutamate receptor, ionotropic, AMPA2 (alpha 2)	406	N	PC	MQ
P24668	M6pr	mannose-6-phosphate receptor, cation dependent	58	N	PC	MQ
P35438	Grin1	glutamate receptor, ionotropic, NMDA1 (zeta 1)	276	N	PC	MQ
P35438	Grin1	glutamate receptor, ionotropic, NMDA1 (zeta 1)	771	N	PC	MQ
P35438	Grin1	glutamate receptor, ionotropic, NMDA1 (zeta 1)	440	N	PC	MQ
P41245	Mmp9	matrix metallopeptidase 9	704	N	PC	MQ
P43006	Slc1a2	solute carrier family 1 (glial high affinity glutamate transporter), member 2	205	N	PC	MQ
P43406	Itgav	integrin alpha V	74	N	PC	MQ
P46935	Nedd4	neural precursor cell expressed, developmentally down-regulated 4	367	N	PC	MQ
P48281	Vdr	vitamin D (1,25-dihydroxyvitamin D3) receptor	72	N	PC	MQ
P50172	Hsd11b1	hydroxysteroid 11-beta dehydrogenase 1	162	N	PC	MQ
P50429	Arsb	arylsulfatase B	189	N	PC	MQ
P55066	Ncan	neurocan	121	N	PC	MQ
P59111	Kcnh8	potassium voltage-gated channel, subfamily H (eag-related), member 8	1082	N	PC	MQ
P60879	Snap25	synaptosomal-associated protein 25	107	N	PC	MQ
P70232	Chl1	cell adhesion molecule L1-like	822	N	PC	MQ
P70302	Stim1	stromal interaction molecule 1	171	N	PC	MQ
P70398	Usp9x	ubiquitin specific peptidase 9, X chromosome	2539	N	PC	MQ
P70699	Gaa	glucosidase, alpha, acid	470	N	PC	MQ
P97445	Cacna1a	calcium channel, voltage-dependent, P/Q type, alpha 1A subunit	990	N	PC	MQ
P97797	Sirpa	signal-regulatory protein alpha	246	N	PC	MQ
P97797	Sirpa	signal-regulatory protein alpha	205	N	PC	MQ
P97797	Sirpa	signal-regulatory protein alpha	271	N	PC	MQ
Q00493	Cpe	carboxypeptidase E	386	N	PC	MQ
Q00493	Cpe	carboxypeptidase E	390	N	PC	MQ
Q00493	Cpe	carboxypeptidase E	139	N	PC	MQ
Q01097	Grin2b	glutamate receptor, ionotropic, NMDA2B (epsilon 2)	688	N	PC	MQ
Q01097	Grin2b	glutamate receptor, ionotropic, NMDA2B (epsilon 2)	348	N	PC	MQ
Q01097	Grin2b	glutamate receptor, ionotropic, NMDA2B (epsilon 2)	341	N	PC	MQ
Q01705	Notch1	notch 1	816	N	PC	MQ
Q08122	Tle3	transducin-like enhancer of split 3	324	N	PC	MQ
Q3TLH4	Prrc2c	proline-rich coiled-coil 2C	2172	N	PC	MQ
Q3UH68	Limch1	LIM and calponin homology domains 1	942	N	PC	MQ
Q3UH68	Limch1	LIM and calponin homology domains 1	947	N	PC	MQ
Q3UHF7	Hivep2	human immunodeficiency virus type I enhancer binding protein 2	1369	N	PC	MQ
Q3UHH1	Zswim8	zinc finger SWIM-type containing 8	1070	N	PC	MQ
Q3URY2	Gmnc	geminin coiled-coil domain containing	270	N	PC	MQ
Q5S006	Lrrk2	leucine-rich repeat kinase 2	1475	N	PC	MQ
Q60625	Icam5	intercellular adhesion molecule 5, telencephalin	54	N	PC	MQ
Q60625	Icam5	intercellular adhesion molecule 5, telencephalin	214	N	PC	MQ
Q61092	Lamc2	laminin, gamma 2	927	N	PC	MQ
Q61092	Lamc2	laminin, gamma 2	931	N	PC	MQ
Q61207	Psap	prosaposin	80	N	PC	MQ
Q61207	Psap	prosaposin	459	N	PC	MQ
Q61330	Cntn2	contactin 2	78	N	PC	MQ
Q61361	Bcan	brevican	129	N	PC	MQ
Q61735	Cd47	CD47 antigen (Rh-related antigen, integrin-associated signal transducer)	109	N	PC	MQ
Q62165	Dag1	dystroglycan 1	639	N	PC	MQ
Q62261	Sptbn1	spectrin beta, non-erythrocytic 1	2295	N	PC	MQ
Q62504	Spen	spen family transcription repressor	2784	N	PC	MQ
Q63912	Omg	oligodendrocyte myelin glycoprotein	234	N	PC	MQ
Q63912	Omg	oligodendrocyte myelin glycoprotein	152	N	PC	MQ
Q63912	Omg	oligodendrocyte myelin glycoprotein	103	N	PC	MQ
Q69ZS6	Sv2c	synaptic vesicle glycoprotein 2c	565	N	PC	MQ
Q6DFV5	Helz	helicase with zinc finger domain	1667	N	PC	MQ
Q6DIB5	Megf10	multiple EGF-like-domains 10	961	N	PC	MQ
Q6DID3	Scaf8	SR-related CTD-associated factor 8	817	N	PC	MQ
Q6NSW3	Sphkap	SPHK1 interactor, AKAP domain containing	1243	N	PC	MQ
Q6NSW3	Sphkap	SPHK1 interactor, AKAP domain containing	1251	N	PC	MQ
Q6NXK7	Dpp10	dipeptidylpeptidase 10	749	N	PC	MQ
Q6PD26	Pigs	phosphatidylinositol glycan anchor biosynthesis, class S	370	N	PC	MQ
Q6PHS9	Cacna2d2	calcium channel, voltage-dependent, alpha 2/delta subunit 2	627	N	PC	MQ
Q6PIJ4	Nfrkb	nuclear factor related to kappa B binding protein	1165	N	PC	MQ
Q6ZQ08	Cnot1	CCR4-NOT transcription complex, subunit 1	1036	N	PC	MQ
Q6ZWX6	Eif2s1	eukaryotic translation initiation factor 2, subunit 1 alpha	217	N	PC	MQ
Q7TNR6	Igsf21	immunoglobulin superfamily, member 21	407	N	PC	MQ
Q7TQF7	Amph	amphiphysin	327	N	PC	MQ
Q7TQF7	Amph	amphiphysin	333	N	PC	MQ
Q7TSJ2	Map6	microtubule-associated protein 6	696	N	PC	MQ
Q80ZD3	Slc26a11	solute carrier family 26, member 11	316	N	PC	MQ
Q80ZF8	Adgrb3	adhesion G protein-coupled receptor B3	1386	N	PC	MQ
Q810U3	Nfasc	neurofascin	1026	N	PC	MQ
Q810U3	Nfasc	neurofascin	866	N	PC	MQ
Q8BHR8	Cstpp1	centriolar satellite-associated tubulin polyglutamylase complex regulator 1	283	N	PC	MQ
Q8BHR8	Cstpp1	centriolar satellite-associated tubulin polyglutamylase complex regulator 1	168	N	PC	MQ
Q8BKI2	Tnrc6b	trinucleotide repeat containing 6b	1468	N	PC	MQ
Q8BM72	Hspa13	heat shock protein 70 family, member 13	184	N	PC	MQ
Q8BM88	Ctso	cathepsin O	96	N	PC	MQ
Q8BTJ4	Enpp4	ectonucleotide pyrophosphatase/phosphodiesterase 4	279	N	PC	MQ
Q8BWW4	Larp4	La ribonucleoprotein 4	571	N	PC	MQ
Q8C0T5	Sipa1l1	signal-induced proliferation-associated 1 like 1	1390	N	PC	MQ
Q8CG79	Trp53bp2	transformation related protein 53 binding protein 2	324	N	PC	MQ
Q8K021	Scamp1	secretory carrier membrane protein 1	55	N	PC	MQ
Q8K2I4	Manba	mannosidase, beta A, lysosomal	89	N	PC	MQ
Q8K441	Abca6	ATP-binding cassette, sub-family A member 6	1305	N	PC	MQ
Q8R366	Igsf8	immunoglobulin superfamily, member 8	325	N	PC	MQ
Q8R3Y5	2310022A10Rik	RIKEN cDNA 2310022A10 gene	12	N	PC	MQ
Q8R4X3	Rbm12	RNA binding motif protein 12	118	N	PC	MQ
Q8R4X3	Rbm12	RNA binding motif protein 12	125	N	PC	MQ
Q8R4X3	Rbm12	RNA binding motif protein 12	127	N	PC	MQ
Q8VBZ3	Clptm1	cleft lip and palate associated transmembrane protein 1	295	N	PC	MQ
Q8VIJ6	Sfpq	splicing factor proline/glutamine rich (polypyrimidine tract binding protein associated)	637	N	PC	MQ
Q91V14	Slc12a5	solute carrier family 12, member 5	314	N	PC	MQ
Q91WJ0	Frs3	fibroblast growth factor receptor substrate 3	435	N	PC	MQ
Q91XE7	Atp6v0e2	ATPase, H+ transporting, lysosomal V0 subunit E2	70	N	PC	MQ
Q91XM9	Dlg2	discs large MAGUK scaffold protein 2	352	N	PC	MQ
Q91Z69	Srgap1	SLIT-ROBO Rho GTPase activating protein 1	975	N	PC	MQ
Q91Z96	Bmp2k	BMP2 inducible kinase	374	N	PC	MQ
Q91ZX7	Lrp1	low density lipoprotein receptor-related protein 1	3840	N	PC	MQ
Q91ZX7	Lrp1	low density lipoprotein receptor-related protein 1	4076	N	PC	MQ
Q91ZX7	Lrp1	low density lipoprotein receptor-related protein 1	3334	N	PC	MQ
Q921I1	Trf	transferrin	513	N	PC	MQ
Q99KN9	NULL	NULL	625	N	PC	MQ
Q99LI8	Hgs	HGF-regulated tyrosine kinase substrate	313	N	PC	MQ
Q9CQF9	Pcyox1	prenylcysteine oxidase 1	196	N	PC	MQ
Q9CS84	Nrxn1	neurexin I	190	N	PC	MQ
Q9D2M8	Ube2v2	ubiquitin-conjugating enzyme E2 variant 2	87	N	PC	MQ
Q9D7N9	Apmap	adipocyte plasma membrane associated protein	159	N	PC	MQ
Q9D7V1	Sh2d4a	SH2 domain containing 4A	122	N	PC	MQ
Q9DAI6	Fam135b	family with sequence similarity 135, member B	428	N	PC	MQ
Q9DB72	Btbd17	BTB domain containing 17	307	N	PC	MQ
Q9DB72	Btbd17	BTB domain containing 17	61	N	PC	MQ
Q9DBR7	Ppp1r12a	protein phosphatase 1, regulatory subunit 12A	640	N	PC	MQ
Q9DCT8	Crip2	cysteine rich protein 2	68	N	PC	MQ
Q9ERU9	Ranbp2	RAN binding protein 2	1588	N	PC	MQ
Q9ERU9	Ranbp2	RAN binding protein 2	1145	N	PC	MQ
Q9ESY9	Ifi30	interferon gamma inducible protein 30	105	N	PC	MQ
Q9JIA9	Ctsr	cathepsin R	71	N	PC	MQ
Q9JKR6	Hyou1	hypoxia up-regulated 1	931	N	PC	MQ
Q9JKR6	Hyou1	hypoxia up-regulated 1	515	N	PC	MQ
Q9QUR8	Sema7a	sema domain, immunoglobulin domain (Ig), and GPI membrane anchor, (semaphorin) 7A	256	N	PC	MQ
Q9QWH1	Phc2	polyhomeotic 2	3	N	PC	MQ
Q9QYX7	Pclo	piccolo (presynaptic cytomatrix protein)	2940	N	PC	MQ
Q9QYX7	Pclo	piccolo (presynaptic cytomatrix protein)	3911	N	PC	MQ
Q9QYX7	Pclo	piccolo (presynaptic cytomatrix protein)	2705	N	PC	MQ
Q9QZS8	Sh2d3c	SH2 domain containing 3C	387	N	PC	MQ
Q9R014	Ctsj	cathepsin J	71	N	PC	MQ
Q9R014	Ctsj	cathepsin J	72	N	PC	MQ
Q9R0L9	Cd164	CD164 antigen	98	N	PC	MQ
Q9R1V6	Adam22	a disintegrin and metallopeptidase domain 22	517	N	PC	MQ
Q9WU60	Atrn	attractin	922	N	PC	MQ
Q9WV54	Asah1	N-acylsphingosine amidohydrolase 1	258	N	PC	MQ
Q9Z0F7	Sncg	synuclein, gamma	64	N	PC	MQ
Q9Z218	Dpp6	dipeptidylpeptidase 6	258	N	PC	MQ
Q9Z2G6	Sel1l	sel-1 suppressor of lin-12-like (C. elegans)	604	N	PC	MQ
O88704	Hcn1	hyperpolarization activated cyclic nucleotide gated potassium channel 1	629	N	Diazo	MQ
O88935	Syn1	synapsin I	662	N	Diazo	MQ
Q03145	Epha2	Eph receptor A2	745	N	Diazo	MQ
Q62261	Sptbn1	spectrin beta, non-erythrocytic 1	2295	N	Diazo	MQ
Q7TQF7	Amph	amphiphysin	333	N	Diazo	MQ
Q80TG1	Kansl1	KAT8 regulatory NSL complex subunit 1	390	N	Diazo	MQ
Q8BKI2	Tnrc6b	trinucleotide repeat containing 6b	1468	N	Diazo	MQ
Q8VIJ6	Sfpq	splicing factor proline/glutamine rich (polypyrimidine tract binding protein associated)	637	N	Diazo	MQ
Q91V14	Slc12a5	solute carrier family 12, member 5	314	N	Diazo	MQ
Q99PP7	Trim33	tripartite motif-containing 33	362	N	Diazo	MQ
Q9JKR6	Hyou1	hypoxia up-regulated 1	830	N	Diazo	MQ
Q9QYX7	Pclo	piccolo (presynaptic cytomatrix protein)	2940	N	Diazo	MQ
Q9QYX7	Pclo	piccolo (presynaptic cytomatrix protein)	3911	N	Diazo	MQ
Q9QYX7	Pclo	piccolo (presynaptic cytomatrix protein)	2705	N	Diazo	MQ
